# Supplementary material for: DDX5 inhibits hyaline cartilage fibrosis and degradation in osteoarthritis via alternative splicing and G-quadruplex unwinding
Source: Nat Aging. 2024 May 17;4(5):664–80. doi: 10.1038/s43587-024-00624-0 (PMC11108786; doi:10.1038/s43587-024-00624-0)
Supplement: Supplementary file 3 — Source data for Supplementary Fig. 7. [file 43587_2024_624_MOESM3_ESM.xlsx]

## Sheet: Sheet3
Mmp13 (FPKM)	Medium		IL-1β combine with TNF-α
	shRNA-NC	shRNA-Ddx5	shRNA-NC	shRNA-Ddx5
	0	0.068193	0.425351	9.29097
	0	0.124229	4.24978	9.14262
	0	0.082957	0.457509	10.9936
Sidak's multiple comparisons test	Mean Diff.	95.00% CI of diff.	Significant?	Summary	Adjusted P Value
Group A - Group B
Row 1	-0.09179	-2.811 to 2.627	No	ns	0.9949
Row 2	-8.098	-10.82 to -5.379	Yes	****	<0.0001
Test details	Mean 1	Mean 2	Mean Diff.	SE of diff.	N1	N2	t	DF
Group A - Group B
Row 1	0	0.09179	-0.09179	0.9911	3	3	0.09262	8
Row 2	1.711	9.809	-8.098	0.9911	3	3	8.171	8
Nos2 (FPKM)	Medium		IL-1β combine with TNF-α
	shRNA-NC	shRNA-Ddx5	shRNA-NC	shRNA-Ddx5
	0	0.084924	40.2717	388.272
	0	0.128924	97.1771	409.037
	0.015492	0.20662	52.1451	391.68
Sidak's multiple comparisons test	Mean Diff.	95.00% CI of diff.	Significant?	Summary	Adjusted P Value
Group A - Group B
Row 1	-0.135	-35.99 to 35.72	No	ns	>0.9999
Row 2	-333.1	-369.0 to -297.3	Yes	****	<0.0001
Test details	Mean 1	Mean 2	Mean Diff.	SE of diff.	N1	N2	t	DF
Group A - Group B
Row 1	0.005164	0.1402	-0.135	13.07	3	3	0.01033	8
Row 2	63.2	396.3	-333.1	13.07	3	3	25.49	8
Adamts4 (FPKM)	Medium		IL-1β combine with TNF-α
	shRNA-NC	shRNA-Ddx5	shRNA-NC	shRNA-Ddx5
	0.799486	1.23325	2.12553	5.28912
	0.842858	0.947812	3.62802	6.00709
	0.738183	1.13399	2.81608	6.3707
Sidak's multiple comparisons test	Mean Diff.	95.00% CI of diff.	Significant?	Summary	Adjusted P Value
Group A - Group B
Row 1	-0.3115	-1.369 to 0.7464	No	ns	0.6893
Row 2	-3.032	-4.090 to -1.975	Yes	****	<0.0001
Test details	Mean 1	Mean 2	Mean Diff.	SE of diff.	N1	N2	t	DF
Group A - Group B
Row 1	0.7935	1.105	-0.3115	0.3856	3	3	0.8078	8
Row 2	2.857	5.889	-3.032	0.3856	3	3	7.864	8
Adamts5 (FPKM)	Medium		IL-1β combine with TNF-α
	shRNA-NC	shRNA-Ddx5	shRNA-NC	shRNA-Ddx5
	0.907042	1.09054	5.8539	10.1824
	1.01052	2.47517	7.5914	10.3041
	0.848368	1.27906	7.00457	10.9574
Sidak's multiple comparisons test	Mean Diff.	95.00% CI of diff.	Significant?	Summary	Adjusted P Value
Group A - Group B
Row 1	-0.6929	-2.076 to 0.6903	No	ns	0.3706
Row 2	-3.665	-5.048 to -2.281	Yes	***	0.0002
Test details	Mean 1	Mean 2	Mean Diff.	SE of diff.	N1	N2	t	DF
Group A - Group B
Row 1	0.922	1.615	-0.6929	0.5042	3	3	1.374	8
Row 2	6.817	10.48	-3.665	0.5042	3	3	7.268	8
Sod3 (FPKM)	Medium		IL-1β combine with TNF-α
	shRNA-NC	shRNA-Ddx5	shRNA-NC	shRNA-Ddx5
	2.56216	3.51403	28.2767	80.9623
	1.63774	10.596	24.4292	93.675
	1.13904	5.4121	24.2528	84.17
Sidak's multiple comparisons test	Mean Diff.	95.00% CI of diff.	Significant?	Summary	Adjusted P Value
Group A - Group B
Row 1	-4.728	-13.61 to 4.150	No	ns	0.3312
Row 2	-60.62	-69.49 to -51.74	Yes	****	<0.0001
Test details	Mean 1	Mean 2	Mean Diff.	SE of diff.	N1	N2	t	DF
Group A - Group B
Row 1	1.78	6.507	-4.728	3.236	3	3	1.461	8
Row 2	25.65	86.27	-60.62	3.236	3	3	18.73	8
