# Supplementary material for: DDX5 inhibits hyaline cartilage fibrosis and degradation in osteoarthritis via alternative splicing and G-quadruplex unwinding
Source: Nat Aging. 2024 May 17;4(5):664–80. doi: 10.1038/s43587-024-00624-0 (PMC11108786; doi:10.1038/s43587-024-00624-0)
Supplement: Supplementary file 4 — Source data for Supplementary Fig. 10. [file 43587_2024_624_MOESM4_ESM.xlsx]

## Sheet: Sheet1
DDX5	shRNA-NC (Vehicle)	shRNA-Ddx5 (Vehicle)	shRNA-NC (IL-1β + TNF-α)	shRNA-Ddx5 (IL-1β + TNF-α)
	86.0739	30.9491	84.9645	24.3977
	112.96	18.0652	56.1302	17.6993
	100.966	45.4639	108.22	36.3744
Shapiro-Wilk test
W	0.9961	0.9962	0.9988	0.9741
P value	0.8813	0.8821	0.9344	0.6911
Passed normality test (alpha=0.05)?	Yes	Yes	Yes	Yes
P value summary	ns	ns	ns	ns
Sidak's multiple comparisons test	Mean Diff.	95.00% CI of diff.	Significant?	Summary	Adjusted P Value
shRNA-NC - shRNA-Ddx5
Vehicle	68.51	28.03 to 109.0	Yes	**	0.0083
IL-1β + TNF-α	56.95	16.47 to 97.43	Yes	*	0.0161
Test details	Mean 1	Mean 2	Mean Diff.	SE of diff.	N1	N2	t	DF
shRNA-NC - shRNA-Ddx5
Vehicle	100	31.49	68.51	11.63	3	3	5.892	4
IL-1β + TNF-α	83.1	26.16	56.95	11.63	3	3	4.898	4
NOS2
	shRNA-NC (Vehicle)	shRNA-Ddx5 (Vehicle)	shRNA-NC (IL-1β + TNF-α)	shRNA-Ddx5 (IL-1β + TNF-α)
	111.447	621.709	8057.62	11395.8
	113.415	985.509	4366.14	8402.63
	75.138	300.785	5228.86	7688.66
Shapiro-Wilk test
W	0.7885	0.9136	0.9987	0.8881
P value	0.0872	0.4303	0.931	0.3486
Passed normality test (alpha=0.05)?	Yes	Yes	Yes	Yes
P value summary	ns	ns	ns	ns
Sidak's multiple comparisons test	Mean Diff.	95.00% CI of diff.	Significant?	Summary	Adjusted P Value
shRNA-NC - shRNA-Ddx5
Vehicle	-536	-1750 to 677.6	No	ns	0.3584
IL-1β + TNF-α	-3278	-4492 to -2065	Yes	**	0.0014
Test details	Mean 1	Mean 2	Mean Diff.	SE of diff.	N1	N2	t	DF
shRNA-NC - shRNA-Ddx5
Vehicle	100	636	-536	348.6	3	3	1.538	4
IL-1β + TNF-α	5884	9162	-3278	348.6	3	3	9.404	4
ADAMTS5
	shRNA-NC (Vehicle)	shRNA-Ddx5 (Vehicle)	shRNA-NC (IL-1β + TNF-α)	shRNA-Ddx5 (IL-1β + TNF-α)
	68.7971	75.0241	4807	6643		1.83757	1.8752	3.68187	3.82236
	137.443	110.085	401.386	1077.3		2.13812	2.04173	2.60356	3.03234
	93.7595	130.613	273.934	568.774		1.97202	2.11599	2.43765	2.75494
Shapiro-Wilk test						Shapiro-Wilk test
W	0.9758	0.9777	0.7711	0.8123		W	0.9963	0.9533	0.848	0.9286
P value	0.7017	0.7139	0.0472	0.1442		P value	0.884	0.5842	0.2351	0.4834
Passed normality test (alpha=0.05)?	Yes	Yes	No	Yes		Passed normality test (alpha=0.05)?	Yes	Yes	Yes	Yes
P value summary	ns	ns	*	ns		P value summary	ns	ns	ns	ns
Sidak's multiple comparisons test	Mean Diff.	95.00% CI of diff.	Significant?	Summary	Adjusted P Value
shRNA-NC - shRNA-Ddx5
Vehicle	-0.0284	-0.2967 to 0.2399	No	ns	0.9277
IL-1β + TNF-α	-0.2955	-0.5638 to -0.02720	Yes	*	0.0368
Test details	Mean 1	Mean 2	Mean Diff.	SE of diff.	N1	N2	t	DF
shRNA-NC - shRNA-Ddx5
Vehicle	1.983	2.011	-0.0284	0.07707	3	3	0.3685	4
IL-1β + TNF-α	2.908	3.203	-0.2955	0.07707	3	3	3.834	4
