# Supplementary material for: DDX5 inhibits hyaline cartilage fibrosis and degradation in osteoarthritis via alternative splicing and G-quadruplex unwinding
Source: Nat Aging. 2024 May 17;4(5):664–80. doi: 10.1038/s43587-024-00624-0 (PMC11108786; doi:10.1038/s43587-024-00624-0)
Supplement: Supplementary file 5 — Source data for Supplementary Fig. 13. [file 43587_2024_624_MOESM5_ESM.xlsx]

## Sheet: Sheet1
Fn1-AS-WT				Plod2-AS-WT
shRNA-NC	shRNA-Ddx5			shRNA-NC	shRNA-Ddx5
16.2036	16.2173			16.2036	16.2173
16.1418	16.0532			16.1418	16.0532
16.0133	15.9771			16.0133	15.9771
22.0419	20.1546			24.436	22.7958
21.9927	20.1074			24.506	22.8218
22.0747	20.0961			24.312	23.0289
16.1196	16.0825			16.1196	16.0825
5.92237	4.07206			8.31642	6.71326
5.87307	4.0249			8.38642	6.73924
5.9551	4.01362			8.1924	6.94633
5.91685	5.91685			8.29841	8.29841
0.00552293	-1.84478			0.018005	-1.58515
-0.0437744	-1.89194			0.0880088	-1.55917
0.0382515	-1.90323			-0.106014	-1.35208
0.996179	3.59199			0.987597	3.00039
1.03081	3.71135			0.94082	2.94684
0.973835	3.74049			1.07625	2.5528
1.00027	3.68127			1.00156	2.83335
0.0287062	0.078684			0.0687855	0.24443
Shapiro-Wilk test				Shapiro-Wilk test
W	0.983	0.8903		W	0.9969	0.9441
P value	0.75	0.3551		P value	0.8939	0.5443
Passed normality test (alpha=0.05)?	Yes	Yes		Passed normality test (alpha=0.05)?	Yes	Yes
P value summary	ns	ns		P value summary	ns	ns
Unpaired t test				Unpaired t test
P value	<0.0001			P value	0.0001
P value summary	****			P value summary	***
Significantly different (P < 0.05)?	Yes			Significantly different (P < 0.05)?	Yes
One- or two-tailed P value?	Two-tailed			One- or two-tailed P value?	Two-tailed
t, df	t=55.59, df=4			t, df	t=14.36, df=4
