# Supplementary material for: DDX5 inhibits hyaline cartilage fibrosis and degradation in osteoarthritis via alternative splicing and G-quadruplex unwinding
Source: Nat Aging. 2024 May 17;4(5):664–80. doi: 10.1038/s43587-024-00624-0 (PMC11108786; doi:10.1038/s43587-024-00624-0)
Supplement: Supplementary file 6 — Source data for Supplementary Fig. 14. [file 43587_2024_624_MOESM6_ESM.xls]

## Sheet: Supplementary Fig.14a
Fn1-AS-WT						siNC	siFn1-AS-WT-1	siFn1-AS-WT-2	siFn1-AS-WT-3
siNC	siFn1-AS-WT-1	siFn1-AS-WT-2	siFn1-AS-WT-3		W	0.9969	0.9911	0.9238	0.7662
17.2649	16.1656	16.0216	17.7352		P value	0.8936	0.8195	0.4658	0.0361
16.7115	15.9919	15.8273	17.5015		Exact or approximate P value?	Exact	Exact	Exact	Exact
16.4753	16.0013	15.8701	17.2373		Passed normality test (alpha=0.05)?	Yes	Yes	Yes	No
19.5971	20.7143	19.5032	20.8917		P value summary	ns	ns	ns	*
19.578	20.8301	19.3202	21.0465		Number of groups	3	3	3	3
19.6206	20.9194	19.455	21.0501
16.8172	16.0529	15.9063	17.4913		Number of families	1
2.77986	4.66134	3.59686	3.40035		Number of comparisons per family	6
2.76077	4.77715	3.41384	3.55521		Alpha	0.05
2.80338	4.86643	3.54864	3.55881
2.78134	2.78134	2.78134	2.78134		Tukey's multiple comparisons test	Mean Diff.	95.00% CI of diff.	Significant?	Summary	Adjusted P Value
-0.0014755	1.88	0.815516	0.619007		siNC vs. siFn1-AS-WT-1	0.7474	0.6685 to 0.8263	Yes	****	<0.0001	A-B
-0.0205662	1.99581	0.632497	0.773865		siNC vs. siFn1-AS-WT-2	0.3998	0.3209 to 0.4787	Yes	****	<0.0001	A-C
0.0220417	2.08509	0.767303	0.777474		siNC vs. siFn1-AS-WT-3	0.3936	0.3147 to 0.4725	Yes	****	<0.0001	A-D
1.00102	0.271684	0.568205	0.651119		siFn1-AS-WT-1 vs. siFn1-AS-WT-2	-0.3476	-0.4264 to -0.2687	Yes	****	<0.0001	B-C
1.01436	0.250727	0.645059	0.584848		siFn1-AS-WT-1 vs. siFn1-AS-WT-3	-0.3538	-0.4326 to -0.2749	Yes	****	<0.0001	B-D
0.984838	0.235681	0.587515	0.583387		siFn1-AS-WT-2 vs. siFn1-AS-WT-3	-0.006192	-0.08508 to 0.07269	No	ns	0.994	C-D
1.00007	0.252697	0.60026	0.606452
0.0147827	0.0180818	0.0399806	0.0386901		Test details	Mean 1	Mean 2	Mean Diff.	SE of diff.	n1	n2	q	DF
					siNC vs. siFn1-AS-WT-1	1	0.2527	0.7474	0.02463	3	3	42.91	8
					siNC vs. siFn1-AS-WT-2	1	0.6003	0.3998	0.02463	3	3	22.95	8
					siNC vs. siFn1-AS-WT-3	1	0.6065	0.3936	0.02463	3	3	22.6	8
					siFn1-AS-WT-1 vs. siFn1-AS-WT-2	0.2527	0.6003	-0.3476	0.02463	3	3	19.95	8
					siFn1-AS-WT-1 vs. siFn1-AS-WT-3	0.2527	0.6065	-0.3538	0.02463	3	3	20.31	8
					siFn1-AS-WT-2 vs. siFn1-AS-WT-3	0.6003	0.6065	-0.006192	0.02463	3	3	0.3555	8
Ddx5
siNC	siFn1-AS-WT-1	siFn1-AS-WT-2	siFn1-AS-WT-3		W	0.9904	0.9097	0.9974	0.903
16.2173	16.3225	16.1502	16.1838		P value	0.8122	0.4172	0.9027	0.3951
16.0532	16.0141	16.1787	16.144		Exact or approximate P value?	Exact	Exact	Exact	Exact
15.9771	15.9117	16.041	16.2638		Passed normality test (alpha=0.05)?	Yes	Yes	Yes	Yes
20.7679	20.2895	20.6582	20.2401		P value summary	ns	ns	ns	ns
20.4947	20.4338	20.4732	20.2149		Number of groups	3	3	3	3
20.3284	20.4791	20.5709	20.3353
16.0825	16.0827	16.1233	16.1972		Number of families	1
4.68537	4.20675	4.53495	4.0429		Number of comparisons per family	6
4.41215	4.35104	4.34991	4.01773		Alpha	0.05
4.24585	4.39637	4.44765	4.13805
4.44779	4.44779	4.44779	4.44779		Tukey's multiple comparisons test	Mean Diff.	95.00% CI of diff.	Significant?	Summary	Adjusted P Value
0.237578	-0.241045	0.0871581	-0.404895		siNC vs. siFn1-AS-WT-1	-0.08802	-0.3369 to 0.1608	No	ns	0.6813	A-B
-0.0356404	-0.096749	-0.0978779	-0.430065		siNC vs. siFn1-AS-WT-2	0.003917	-0.2449 to 0.2528	No	ns	>0.9999	A-C
-0.201938	-0.0514209	-0.00014279	-0.309747		siNC vs. siFn1-AS-WT-3	-0.2958	-0.5446 to -0.04693	Yes	*	0.0216	A-D
0.848168	1.18185	0.941375	1.32399		siFn1-AS-WT-1 vs. siFn1-AS-WT-2	0.09194	-0.1569 to 0.3408	No	ns	0.6531	B-C
1.02501	1.06936	1.0702	1.34729		siFn1-AS-WT-1 vs. siFn1-AS-WT-3	-0.2078	-0.4566 to 0.04110	No	ns	0.1054	B-D
1.15024	1.03629	1.0001	1.23949		siFn1-AS-WT-2 vs. siFn1-AS-WT-3	-0.2997	-0.5486 to -0.05084	Yes	*	0.0202	C-D
1.00781	1.09583	1.00389	1.30359
0.15177	0.0763065	0.0644951	0.0567235		Test details	Mean 1	Mean 2	Mean Diff.	SE of diff.	n1	n2	q	DF
					siNC vs. siFn1-AS-WT-1	1.008	1.096	-0.08802	0.07771	3	3	1.602	8
					siNC vs. siFn1-AS-WT-2	1.008	1.004	0.003917	0.07771	3	3	0.07127	8
					siNC vs. siFn1-AS-WT-3	1.008	1.304	-0.2958	0.07771	3	3	5.383	8
					siFn1-AS-WT-1 vs. siFn1-AS-WT-2	1.096	1.004	0.09194	0.07771	3	3	1.673	8
					siFn1-AS-WT-1 vs. siFn1-AS-WT-3	1.096	1.304	-0.2078	0.07771	3	3	3.781	8
					siFn1-AS-WT-2 vs. siFn1-AS-WT-3	1.004	1.304	-0.2997	0.07771	3	3	5.454	8
Col2a1
siNC	siFn1-AS-WT-1	siFn1-AS-WT-2	siFn1-AS-WT-3			siNC	siFn1-AS-WT-1	siFn1-AS-WT-2	siFn1-AS-WT-3
16.2173	16.3225	16.1502	16.1838		W	0.8967	0.8392	0.7744	0.8086
16.0532	16.0141	16.1787	16.144		P value	0.3749	0.2121	0.0548	0.1352
15.9771	15.9117	16.041	16.2638		Exact or approximate P value?	Exact	Exact	Exact	Exact
35.5114	34.7184	35.1312	34.8019		Passed normality test (alpha=0.05)?	Yes	Yes	Yes	Yes
35.6573	35.8345	35.7299	35.0849		P value summary	ns	ns	ns	ns
35.0566	35.7077	35.6428	34.7932		Number of groups	3	3	3	3
16.0825	16.0827	16.1233	16.1972		Number of families	1
19.4289	19.0484	18.6786	18.5211		Number of comparisons per family	6
19.5747	19.6472	18.9616	19.6373		Alpha	0.05
18.9741	19.5601	18.67	19.5105
19.3259	19.3259	19.3259	19.3259		Tukey's multiple comparisons test	Mean Diff.	95.00% CI of diff.	Significant?	Summary	Adjusted P Value
0.102987	-0.277464	-0.647312	-0.804758		siNC vs. siFn1-AS-WT-1	0.06209	-0.7686 to 0.8928	No	ns	0.9948	A-B
0.248825	0.321275	-0.36432	0.311349		siNC vs. siFn1-AS-WT-2	-0.4601	-1.291 to 0.3706	No	ns	0.3507	A-C
-0.351812	0.234186	-0.655943	0.184587		siNC vs. siFn1-AS-WT-3	-0.1279	-0.9586 to 0.7028	No	ns	0.9584	A-D
0.931103	1.21206	1.56625	1.74685		siFn1-AS-WT-1 vs. siFn1-AS-WT-2	-0.5222	-1.353 to 0.3085	No	ns	0.2596	B-C
0.841582	0.800362	1.28727	0.805888		siFn1-AS-WT-1 vs. siFn1-AS-WT-3	-0.19	-1.021 to 0.6407	No	ns	0.8814	B-D
1.27616	0.850164	1.57565	0.879901		siFn1-AS-WT-2 vs. siFn1-AS-WT-3	0.3322	-0.4985 to 1.163	No	ns	0.5986	C-D
1.01628	0.954196	1.47639	1.14421
0.22947	0.224703	0.163846	0.523211		Test details	Mean 1	Mean 2	Mean Diff.	SE of diff.	n1	n2	q	DF
					siNC vs. siFn1-AS-WT-1	1.016	0.9542	0.06209	0.2594	3	3	0.3385	8
					siNC vs. siFn1-AS-WT-2	1.016	1.476	-0.4601	0.2594	3	3	2.508	8
					siNC vs. siFn1-AS-WT-3	1.016	1.144	-0.1279	0.2594	3	3	0.6975	8
					siFn1-AS-WT-1 vs. siFn1-AS-WT-2	0.9542	1.476	-0.5222	0.2594	3	3	2.847	8
					siFn1-AS-WT-1 vs. siFn1-AS-WT-3	0.9542	1.144	-0.19	0.2594	3	3	1.036	8
					siFn1-AS-WT-2 vs. siFn1-AS-WT-3	1.476	1.144	0.3322	0.2594	3	3	1.811	8
Col1a1
siNC	siFn1-AS-WT-1	siFn1-AS-WT-2	siFn1-AS-WT-3		W	0.874	0.9838	0.8711	0.8668
16.2173	16.3225	16.1502	16.1838		P value	0.3071	0.7559	0.2987	0.2864
16.0532	16.0141	16.1787	16.144		Exact or approximate P value?	Exact	Exact	Exact	Exact
15.9771	15.9117	16.041	16.2638		Passed normality test (alpha=0.05)?	Yes	Yes	Yes	Yes
23.4409	24.5946	24.0302	24.2895		P value summary	ns	ns	ns	ns
23.3704	25.3606	23.9509	24.1373		Number of groups	3	3	3	3
23.4286	24.8464	23.9355	24.2639
					Number of families	1
16.0825	16.0827	16.1233	16.1972		Number of comparisons per family	6
7.35838	8.51189	7.90695	8.09225		Alpha	0.05
7.28787	9.27782	7.82764	7.94007
7.34606	8.76365	7.81227	8.06672		Tukey's multiple comparisons test	Mean Diff.	95.00% CI of diff.	Significant?	Summary	Adjusted P Value
7.33077	7.33077	7.33077	7.33077		siNC vs. siFn1-AS-WT-1	0.6433	0.5067 to 0.7799	Yes	****	<0.0001	A-B
0.0276122	1.18112	0.576178	0.761482		siNC vs. siFn1-AS-WT-2	0.3017	0.1651 to 0.4383	Yes	***	0.0005	A-C
-0.0429028	1.94705	0.496873	0.6093		siNC vs. siFn1-AS-WT-3	0.385	0.2484 to 0.5215	Yes	****	<0.0001	A-D
0.0152906	1.43288	0.481498	0.735955		siFn1-AS-WT-1 vs. siFn1-AS-WT-2	-0.3416	-0.4782 to -0.2050	Yes	***	0.0002	B-C
0.981043	0.441008	0.670738	0.58989		siFn1-AS-WT-1 vs. siFn1-AS-WT-3	-0.2584	-0.3949 to -0.1218	Yes	**	0.0014	B-D
1.03018	0.259346	0.708641	0.655515		siFn1-AS-WT-2 vs. siFn1-AS-WT-3	0.08326	-0.05331 to 0.2198	No	ns	0.2808	C-D
0.989457	0.370391	0.716233	0.600421
1.00023	0.356915	0.698538	0.615275		Test details	Mean 1	Mean 2	Mean Diff.	SE of diff.	n1	n2	q	DF
0.0262819	0.0915776	0.0243724	0.035244		siNC vs. siFn1-AS-WT-1	1	0.3569	0.6433	0.04265	3	3	21.33	8
					siNC vs. siFn1-AS-WT-2	1	0.6985	0.3017	0.04265	3	3	10	8
					siNC vs. siFn1-AS-WT-3	1	0.6153	0.385	0.04265	3	3	12.76	8
					siFn1-AS-WT-1 vs. siFn1-AS-WT-2	0.3569	0.6985	-0.3416	0.04265	3	3	11.33	8
					siFn1-AS-WT-1 vs. siFn1-AS-WT-3	0.3569	0.6153	-0.2584	0.04265	3	3	8.567	8
					siFn1-AS-WT-2 vs. siFn1-AS-WT-3	0.6985	0.6153	0.08326	0.04265	3	3	2.761	8
Col1a2
siNC	siFn1-AS-WT-1	siFn1-AS-WT-2	siFn1-AS-WT-3		W	0.7776	0.9485	0.9594	0.972
16.06	14.68	14.69	14.88		P value	0.062	0.5627	0.6125	0.6789
15.36	14.55	14.55	14.62		Exact or approximate P value?	Exact	Exact	Exact	Exact
15.26	14.42	14.45	14.52		Passed normality test (alpha=0.05)?	Yes	Yes	Yes	Yes
17.5	16.69	16.81	17.08		P value summary	ns	ns	ns	ns
17.21	16.65	16.76	16.93		Number of groups	3	3	3	3
17.2	16.56	16.66	16.69
15.56	14.55	14.5633	14.6733
1.94	2.14	2.24667	2.40667		Number of families	1
1.65	2.1	2.19667	2.25667		Number of comparisons per family	6
1.64	2.01	2.09667	2.01667		Alpha	0.05
1.74333	1.74333	1.74333	1.74333
0.196667	0.396667	0.503333	0.663333		Tukey's multiple comparisons test	Mean Diff.	95.00% CI of diff.	Significant?	Summary	Adjusted P Value
-0.0933333	0.356667	0.453333	0.513333		siNC vs. siFn1-AS-WT-1	0.2139	0.003677 to 0.4242	Yes	*	0.0462	A-B
-0.103333	0.266667	0.353333	0.273333		siNC vs. siFn1-AS-WT-2	0.265	0.05475 to 0.4753	Yes	*	0.0159	A-C
0.872564	0.759611	0.705475	0.631418		siNC vs. siFn1-AS-WT-3	0.2847	0.07447 to 0.4950	Yes	*	0.0107	A-D
1.06683	0.780967	0.730353	0.700602		siFn1-AS-WT-1 vs. siFn1-AS-WT-2	0.05107	-0.1592 to 0.2613	No	ns	0.8624	B-C
1.07425	0.831238	0.782773	0.827406		siFn1-AS-WT-1 vs. siFn1-AS-WT-3	0.0708	-0.1395 to 0.2811	No	ns	0.7115	B-D
1.00455	0.790605	0.739534	0.719808		siFn1-AS-WT-2 vs. siFn1-AS-WT-3	0.01973	-0.1905 to 0.2300	No	ns	0.9899	C-D
0.114363	0.0367732	0.0394585	0.0993956
					Test details	Mean 1	Mean 2	Mean Diff.	SE of diff.	n1	n2	q	DF
					siNC vs. siFn1-AS-WT-1	1.005	0.7906	0.2139	0.06566	3	3	4.608	8
					siNC vs. siFn1-AS-WT-2	1.005	0.7395	0.265	0.06566	3	3	5.708	8
					siNC vs. siFn1-AS-WT-3	1.005	0.7198	0.2847	0.06566	3	3	6.133	8
					siFn1-AS-WT-1 vs. siFn1-AS-WT-2	0.7906	0.7395	0.05107	0.06566	3	3	1.1	8
					siFn1-AS-WT-1 vs. siFn1-AS-WT-3	0.7906	0.7198	0.0708	0.06566	3	3	1.525	8
					siFn1-AS-WT-2 vs. siFn1-AS-WT-3	0.7395	0.7198	0.01973	0.06566	3	3	0.4249	8
Acta2
siNC	siFn1-AS-WT-1	siFn1-AS-WT-2	siFn1-AS-WT-3		W	0.8347	0.8323	0.7589	0.7589
15.2	14.74	14.73	14.68		P value	0.2003	0.1943	0.0196	0.0196
15.36	14.51	14.42	14.43		Exact or approximate P value?	Exact	Exact	Exact	Exact
15.26	14.41	14.32	14.32		Passed normality test (alpha=0.05)?	Yes	Yes	No	No
30.1896	33.5956	31.1591	31.1591		P value summary	ns	ns	*	*
31.1665	33.0313	31.1528	31.1528		Number of groups	3	3	3	3
31.3596	33.5207	31.8202	31.8202
15.2733	14.5533	14.49	14.4767		Number of families	1
14.9163	19.0422	16.6691	16.6824		Number of comparisons per family	6
15.8932	18.4779	16.6628	16.6761		Alpha	0.05
16.0863	18.9673	17.3302	17.3436
15.6319	15.6319	15.6319	15.6319		Dunn's multiple comparisons test	Mean rank diff.	Significant?	Summary	Adjusted P Value
-0.71564	3.41029	1.03717	1.0505		siNC vs. siFn1-AS-WT-1	9	Yes	*	0.0134	A-B
0.261264	2.84599	1.03084	1.04418		siNC vs. siFn1-AS-WT-2	3.667	No	ns	>0.9999	A-C
0.454376	3.3354	1.6983	1.71163		siNC vs. siFn1-AS-WT-3	5.333	No	ns	0.4202	A-D
1.64221	0.0940591	0.487283	0.4828		siFn1-AS-WT-1 vs. siFn1-AS-WT-2	-5.333	No	ns	0.4202	B-C
0.834356	0.139082	0.489424	0.484922		siFn1-AS-WT-1 vs. siFn1-AS-WT-3	-3.667	No	ns	>0.9999	B-D
0.729826	0.0990705	0.30815	0.305315		siFn1-AS-WT-2 vs. siFn1-AS-WT-3	1.667	No	ns	>0.9999	C-D
1.0688	0.110737	0.428286	0.424346
0.499334	0.024675	0.104046	0.103089		Test details	Mean rank 1	Mean rank 2	Mean rank diff.	n1	n2	Z
					siNC vs. siFn1-AS-WT-1	11	2	9	3	3	3.057
					siNC vs. siFn1-AS-WT-2	11	7.333	3.667	3	3	1.246
					siNC vs. siFn1-AS-WT-3	11	5.667	5.333	3	3	1.812
					siFn1-AS-WT-1 vs. siFn1-AS-WT-2	2	7.333	-5.333	3	3	1.812
					siFn1-AS-WT-1 vs. siFn1-AS-WT-3	2	5.667	-3.667	3	3	1.246
					siFn1-AS-WT-2 vs. siFn1-AS-WT-3	7.333	5.667	1.667	3	3	0.5661
Nos2
siNC	siFn1-AS-WT-1	siFn1-AS-WT-2	siFn1-AS-WT-3		W	0.7943	0.7696	0.8418	0.9957
16.2173	16.3225	16.1502	16.1838		P value	0.101	0.0439	0.2188	0.8748
16.0532	16.0141	16.1787	16.144		Exact or approximate P value?	Exact	Exact	Exact	Exact
15.9771	15.9117	16.041	16.2638		Passed normality test (alpha=0.05)?	Yes	No	Yes	Yes
26.1828	28.112	26.9002	26.5699		P value summary	ns	*	ns	ns
26.1765	28.1181	26.5853	26.4153		Number of groups	3	3	3	3
26.0809	27.9025	26.5456	26.791
16.0825	16.0827	16.1233	16.1972		Number of families	1
10.1002	12.0293	10.7769	10.3727		Number of comparisons per family	6
10.094	12.0354	10.462	10.2181		Alpha	0.05
9.99837	11.8197	10.4223	10.5938
10.0642	10.0642	10.0642	10.0642		Tukey's multiple comparisons test	Mean Diff.	95.00% CI of diff.	Significant?	Summary	Adjusted P Value
0.0360402	1.96507	0.71269	0.308474		siNC vs. siFn1-AS-WT-1	0.7314	0.5402 to 0.9227	Yes	****	<0.0001	A-B
0.0297909	1.97115	0.397804	0.153892		siNC vs. siFn1-AS-WT-2	0.2841	0.09282 to 0.4753	Yes	**	0.0062	A-C
-0.0658311	1.75553	0.3581	0.529612		siNC vs. siFn1-AS-WT-3	0.2008	0.009596 to 0.3921	Yes	*	0.0399	A-D
0.975328	0.256127	0.610181	0.807496		siFn1-AS-WT-1 vs. siFn1-AS-WT-2	-0.4473	-0.6386 to -0.2561	Yes	***	0.0003	B-C
0.979562	0.25505	0.759013	0.898823		siFn1-AS-WT-1 vs. siFn1-AS-WT-3	-0.5306	-0.7218 to -0.3393	Yes	****	<0.0001	B-D
1.04669	0.296164	0.780191	0.692741		siFn1-AS-WT-2 vs. siFn1-AS-WT-3	-0.08322	-0.2745 to 0.1080	No	ns	0.5364	C-D
1.00053	0.269114	0.716462	0.799686
0.0400332	0.0234327	0.0926488	0.103262		Test details	Mean 1	Mean 2	Mean Diff.	SE of diff.	n1	n2	q	DF
					siNC vs. siFn1-AS-WT-1	1.001	0.2691	0.7314	0.05972	3	3	17.32	8
					siNC vs. siFn1-AS-WT-2	1.001	0.7165	0.2841	0.05972	3	3	6.727	8
					siNC vs. siFn1-AS-WT-3	1.001	0.7997	0.2008	0.05972	3	3	4.756	8
					siFn1-AS-WT-1 vs. siFn1-AS-WT-2	0.2691	0.7165	-0.4473	0.05972	3	3	10.59	8
					siFn1-AS-WT-1 vs. siFn1-AS-WT-3	0.2691	0.7997	-0.5306	0.05972	3	3	12.56	8
					siFn1-AS-WT-2 vs. siFn1-AS-WT-3	0.7165	0.7997	-0.08322	0.05972	3	3	1.971	8
Mmp3
siNC	siFn1-AS-WT-1	siFn1-AS-WT-2	siFn1-AS-WT-3		W	0.83	0.9983	0.75	0.8265
15.2	14.74	14.73	14.68		P value	0.1883	0.9207		0.1794
15.36	14.51	14.42	14.43		Exact or approximate P value?	Exact	Exact	Exact	Exact
15.26	14.41	14.32	14.32		Passed normality test (alpha=0.05)?	Yes	Yes		Yes
14.65	14.01	13.9	13.91		P value summary	ns	ns		ns
14.64	13.96	13.98	13.92		Number of groups	3	3	3	3
14.56	14.07	13.98	14.01
					Number of families	1
15.2733	14.5533	14.49	14.4767		Number of comparisons per family	6
-0.623333	-0.543333	-0.59	-0.566667		Alpha	0.05
-0.633333	-0.593333	-0.51	-0.556667
-0.713333	-0.483333	-0.51	-0.466667		Tukey's multiple comparisons test	Mean Diff.	95.00% CI of diff.	Significant?	Summary	Adjusted P Value
-0.656667	-0.656667	-0.656667	-0.656667		siNC vs. siFn1-AS-WT-1	0.07763	-0.01017 to 0.1654	No	ns	0.0844	A-B
0.0333333	0.113333	0.0666667	0.09		siNC vs. siFn1-AS-WT-2	0.07989	-0.007906 to 0.1677	No	ns	0.0751	A-C
0.0233333	0.0633333	0.146667	0.1		siNC vs. siFn1-AS-WT-3	0.08401	-0.003789 to 0.1718	No	ns	0.0608	A-D
-0.0566667	0.173333	0.146667	0.19		siFn1-AS-WT-1 vs. siFn1-AS-WT-2	0.00226	-0.08553 to 0.09005	No	ns	0.9998	B-C
0.97716	0.92445	0.954842	0.939523		siFn1-AS-WT-1 vs. siFn1-AS-WT-3	0.006377	-0.08142 to 0.09417	No	ns	0.9952	B-D
0.983957	0.95705	0.903335	0.933033		siFn1-AS-WT-2 vs. siFn1-AS-WT-3	0.004117	-0.08368 to 0.09191	No	ns	0.9987	C-D
1.04006	0.886791	0.903335	0.876606
1.00039	0.922764	0.920504	0.916387		Test details	Mean 1	Mean 2	Mean Diff.	SE of diff.	n1	n2	q	DF
0.034521	0.0351598	0.0297372	0.0346042		siNC vs. siFn1-AS-WT-1	1	0.9228	0.07763	0.02742	3	3	4.004	8
					siNC vs. siFn1-AS-WT-2	1	0.9205	0.07989	0.02742	3	3	4.121	8
					siNC vs. siFn1-AS-WT-3	1	0.9164	0.08401	0.02742	3	3	4.333	8
					siFn1-AS-WT-1 vs. siFn1-AS-WT-2	0.9228	0.9205	0.00226	0.02742	3	3	0.1166	8
					siFn1-AS-WT-1 vs. siFn1-AS-WT-3	0.9228	0.9164	0.006377	0.02742	3	3	0.3289	8
					siFn1-AS-WT-2 vs. siFn1-AS-WT-3	0.9205	0.9164	0.004117	0.02742	3	3	0.2124	8
Mmp12
siNC	siFn1-AS-WT-1	siFn1-AS-WT-2	siFn1-AS-WT-3		W	0.8864	0.9861	0.9669	0.9961
16.486	19.0439	17.3107	16.3552		P value	0.3435	0.7745	0.6508	0.8805
16.3119	18.8429	17.017	15.8852		Exact or approximate P value?	Exact	Exact	Exact	Exact
16.3915	19.0099	17.1179	15.8341		Passed normality test (alpha=0.05)?	Yes	Yes	Yes	Yes
27.0243	29.3073	27.2116	26.531		P value summary	ns	ns	ns	ns
26.8283	29.1522	27.375	26.4442		Number of groups	3	3	3	3
26.786	29.5799	27.467	26.6048
					Number of families	1
16.3965	18.9656	17.1485	16.0248		Number of comparisons per family	6
10.6278	10.3417	10.063	10.5062		Alpha	0.05
10.4319	10.1867	10.2265	10.4194
10.3895	10.6143	10.3185	10.58		Tukey's multiple comparisons test	Mean Diff.	95.00% CI of diff.	Significant?	Summary	Adjusted P Value
10.4831	10.4831	10.4831	10.4831		siNC vs. siFn1-AS-WT-1	-0.0788	-0.3647 to 0.2071	No	ns	0.814	A-B
0.144746	-0.141347	-0.420042	0.0231249		siNC vs. siFn1-AS-WT-2	-0.2153	-0.5012 to 0.07066	No	ns	0.1521	A-C
-0.0512002	-0.296402	-0.256576	-0.0636589		siNC vs. siFn1-AS-WT-3	0.01447	-0.2715 to 0.3004	No	ns	0.9984	A-D
-0.0935455	0.131227	-0.164582	0.0969194		siFn1-AS-WT-1 vs. siFn1-AS-WT-2	-0.1365	-0.4224 to 0.1495	No	ns	0.4655	B-C
0.904539	1.10293	1.33797	0.984099		siFn1-AS-WT-1 vs. siFn1-AS-WT-3	0.09328	-0.1927 to 0.3792	No	ns	0.7298	B-D
1.03613	1.22808	1.19464	1.04511		siFn1-AS-WT-2 vs. siFn1-AS-WT-3	0.2297	-0.05619 to 0.5157	No	ns	0.1214	C-D
1.06699	0.913054	1.12084	0.935027
1.00255	1.08136	1.21782	0.98808		Test details	Mean 1	Mean 2	Mean Diff.	SE of diff.	n1	n2	q	DF
0.0862728	0.158616	0.110402	0.0551507		siNC vs. siFn1-AS-WT-1	1.003	1.081	-0.0788	0.08929	3	3	1.248	8
					siNC vs. siFn1-AS-WT-2	1.003	1.218	-0.2153	0.08929	3	3	3.41	8
					siNC vs. siFn1-AS-WT-3	1.003	0.9881	0.01447	0.08929	3	3	0.2292	8
					siFn1-AS-WT-1 vs. siFn1-AS-WT-2	1.081	1.218	-0.1365	0.08929	3	3	2.161	8
					siFn1-AS-WT-1 vs. siFn1-AS-WT-3	1.081	0.9881	0.09328	0.08929	3	3	1.477	8
					siFn1-AS-WT-2 vs. siFn1-AS-WT-3	1.218	0.9881	0.2297	0.08929	3	3	3.639	8
Mmp13
siNC	siFn1-AS-WT-1	siFn1-AS-WT-2	siFn1-AS-WT-3		W	0.9796	0.924	0.8059	0.9961
17.0068	19.6755	17.9063	16.5567		P value	0.7263	0.4665	0.1286	0.8804
16.8945	19.4969	17.6457	16.4396		Exact or approximate P value?	Exact	Exact	Exact	Exact
17.1641	19.2075	17.5709	16.404		Passed normality test (alpha=0.05)?	Yes	Yes	Yes	Yes
18.0355	21.3984	19.4708	17.3155		P value summary	ns	ns	ns	ns
18.1468	21.1073	19.5714	17.4959		Number of groups	3	3	3	3
18.0762	21.0213	19.4629	17.1852
					Number of families	1
17.0218	19.4599	17.7076	16.4668		Number of comparisons per family	6
1.01367	1.93842	1.76318	0.848775		Alpha	0.05
1.12492	1.64737	1.8638	1.02917
1.05439	1.56138	1.75533	0.718488		Tukey's multiple comparisons test	Mean Diff.	95.00% CI of diff.	Significant?	Summary	Adjusted P Value
1.06433	1.06433	1.06433	1.06433		siNC vs. siFn1-AS-WT-1	0.3599	0.1552 to 0.5647	Yes	**	0.0022	A-B
-0.0506586	0.874091	0.698855	-0.215552		siNC vs. siFn1-AS-WT-2	0.3972	0.1924 to 0.6019	Yes	**	0.0012	A-C
0.0605932	0.583043	0.799474	-0.0351572		siNC vs. siFn1-AS-WT-3	-0.1517	-0.3565 to 0.05304	No	ns	0.1603	A-D
-0.00993464	0.497052	0.691003	-0.345839		siFn1-AS-WT-1 vs. siFn1-AS-WT-2	0.03722	-0.1676 to 0.2420	No	ns	0.9347	B-C
1.03574	0.545597	0.616061	1.16115		siFn1-AS-WT-1 vs. siFn1-AS-WT-3	-0.5117	-0.7164 to -0.3069	Yes	***	0.0002	B-D
0.95887	0.667554	0.574559	1.02467		siFn1-AS-WT-2 vs. siFn1-AS-WT-3	-0.5489	-0.7537 to -0.3441	Yes	***	0.0001	C-D
1.00691	0.708553	0.619423	1.27089
1.00051	0.640568	0.603348	1.15224		Test details	Mean 1	Mean 2	Mean Diff.	SE of diff.	n1	n2	q	DF
0.038832	0.0847634	0.0249886	0.123352		siNC vs. siFn1-AS-WT-1	1.001	0.6406	0.3599	0.06394	3	3	7.961	8
					siNC vs. siFn1-AS-WT-2	1.001	0.6033	0.3972	0.06394	3	3	8.784	8
					siNC vs. siFn1-AS-WT-3	1.001	1.152	-0.1517	0.06394	3	3	3.356	8
					siFn1-AS-WT-1 vs. siFn1-AS-WT-2	0.6406	0.6033	0.03722	0.06394	3	3	0.8232	8
					siFn1-AS-WT-1 vs. siFn1-AS-WT-3	0.6406	1.152	-0.5117	0.06394	3	3	11.32	8
					siFn1-AS-WT-2 vs. siFn1-AS-WT-3	0.6033	1.152	-0.5489	0.06394	3	3	12.14	8
Mmp19
siNC	siFn1-AS-WT-1	siFn1-AS-WT-2	siFn1-AS-WT-3		W	0.75	0.8848	0.9996	0.9053
15.2	14.74	14.73	14.68		P value		0.3387	0.961	0.4025
15.36	14.51	14.42	14.43		Exact or approximate P value?	Exact	Exact	Exact	Exact
15.26	14.41	14.32	14.32		Passed normality test (alpha=0.05)?		Yes	Yes	Yes
24.04	23.74	24.56	23.56		P value summary		ns	ns	ns
24.04	23.65	23.79	23.91		Number of groups	3	3	3	3
23.78	23.63	23.26	23.63
					Number of families	1
15.2733	14.5533	14.49	14.4767		Number of comparisons per family	6
8.76667	9.18667	10.07	9.08333		Alpha	0.05
8.76667	9.09667	9.3	9.43333
8.50667	9.07667	8.77	9.15333		Tukey's multiple comparisons test	Mean Diff.	95.00% CI of diff.	Significant?	Summary	Adjusted P Value
8.68	8.68	8.68	8.68		siNC vs. siFn1-AS-WT-1	0.2661	-0.1423 to 0.6746	No	ns	0.2358	A-B
0.0866667	0.506667	1.39	0.403333		siNC vs. siFn1-AS-WT-2	0.3464	-0.06199 to 0.7549	No	ns	0.0993	A-C
0.0866667	0.416667	0.62	0.753333		siNC vs. siFn1-AS-WT-3	0.3138	-0.09461 to 0.7222	No	ns	0.142	A-D
-0.173333	0.396667	0.09	0.473333		siFn1-AS-WT-1 vs. siFn1-AS-WT-2	0.08028	-0.3281 to 0.4887	No	ns	0.9197	B-C
0.941696	0.703847	0.381565	0.756109		siFn1-AS-WT-1 vs. siFn1-AS-WT-3	0.04766	-0.3608 to 0.4561	No	ns	0.981	B-D
0.941696	0.749154	0.650671	0.593231		siFn1-AS-WT-2 vs. siFn1-AS-WT-3	-0.03263	-0.4410 to 0.3758	No	ns	0.9937	C-D
1.12766	0.759611	0.939523	0.720298
1.00368	0.737537	0.657253	0.68988		Test details	Mean 1	Mean 2	Mean Diff.	SE of diff.	n1	n2	q	DF
0.107367	0.0296416	0.279037	0.0855937		siNC vs. siFn1-AS-WT-1	1.004	0.7375	0.2661	0.1275	3	3	2.951	8
					siNC vs. siFn1-AS-WT-2	1.004	0.6573	0.3464	0.1275	3	3	3.841	8
					siNC vs. siFn1-AS-WT-3	1.004	0.6899	0.3138	0.1275	3	3	3.48	8
					siFn1-AS-WT-1 vs. siFn1-AS-WT-2	0.7375	0.6573	0.08028	0.1275	3	3	0.8902	8
					siFn1-AS-WT-1 vs. siFn1-AS-WT-3	0.7375	0.6899	0.04766	0.1275	3	3	0.5285	8
					siFn1-AS-WT-2 vs. siFn1-AS-WT-3	0.6573	0.6899	-0.03263	0.1275	3	3	0.3618	8

## Sheet: Supplementary Fig.14b
Plod2-AS-WT					W	1	0.8748	0.9995	0.8512
siNC	siPlod2-AS-WT-1	siPlod2-AS-WT-2	siPlod2-AS-WT-3		P value	0.9936	0.3092	0.9589	0.2436
17.5263	16.228	16.1265	16.1235		Exact or approximate P value?	Exact	Exact	Exact	Exact
16.9007	16.0452	15.7873	15.8434		Passed normality test (alpha=0.05)?	Yes	Yes	Yes	Yes
16.7095	16.0128	15.6729	15.8005		P value summary	ns	ns	ns	ns
23.7198	23.449	23.3429	25.2447		Number of groups	3	3	3	3
23.5879	23.7087	23.6448	25.2267
23.652	23.7692	23.4916	25.2292		Number of families	1
					Number of comparisons per family	6
17.0455	16.0953	15.8622	15.9224		Alpha	0.05
6.6743	7.35365	7.48066	9.32231
6.54244	7.61341	7.78251	9.30427		Tukey's multiple comparisons test	Mean Diff.	95.00% CI of diff.	Significant?	Summary	Adjusted P Value
6.60648	7.67392	7.62932	9.30674		siNC vs. siPlod2-AS-WT-1	0.4767	0.3543 to 0.5992	Yes	****	<0.0001	A-B
6.60774	6.60774	6.60774	6.60774		siNC vs. siPlod2-AS-WT-2	0.5068	0.3844 to 0.6293	Yes	****	<0.0001	A-C
0.0665615	0.745912	0.872918	2.71457		siNC vs. siPlod2-AS-WT-3	0.8472	0.7247 to 0.9696	Yes	****	<0.0001	A-D
-0.0653037	1.00567	1.17478	2.69653		siPlod2-AS-WT-1 vs. siPlod2-AS-WT-2	0.03011	-0.09235 to 0.1526	No	ns	0.8582	B-C
-0.00125783	1.06618	1.02158	2.699		siPlod2-AS-WT-1 vs. siPlod2-AS-WT-3	0.3704	0.2480 to 0.4929	Yes	****	<0.0001	B-D
0.954911	0.596291	0.546041	0.152347		siPlod2-AS-WT-2 vs. siPlod2-AS-WT-3	0.3403	0.2179 to 0.4628	Yes	****	<0.0001	C-D
1.04631	0.498038	0.442953	0.154264
1.00087	0.477583	0.492577	0.154		Test details	Mean 1	Mean 2	Mean Diff.	SE of diff.	n1	n2	q	DF
1.0007	0.523971	0.493857	0.153537		siNC vs. siPlod2-AS-WT-1	1.001	0.524	0.4767	0.03824	3	3	17.63	8
0.0456972	0.0634609	0.0515562	0.00103901		siNC vs. siPlod2-AS-WT-2	1.001	0.4939	0.5068	0.03824	3	3	18.74	8
					siNC vs. siPlod2-AS-WT-3	1.001	0.1535	0.8472	0.03824	3	3	31.33	8
					siPlod2-AS-WT-1 vs. siPlod2-AS-WT-2	0.524	0.4939	0.03011	0.03824	3	3	1.114	8
					siPlod2-AS-WT-1 vs. siPlod2-AS-WT-3	0.524	0.1535	0.3704	0.03824	3	3	13.7	8
					siPlod2-AS-WT-2 vs. siPlod2-AS-WT-3	0.4939	0.1535	0.3403	0.03824	3	3	12.59	8
Ddx5					W	0.7734	0.953	0.9879	0.7559
siNC	siPlod2-AS-WT-1	siPlod2-AS-WT-2	siPlod2-AS-WT-3		P value	0.0525	0.5827	0.7896	0.0131
15.0193	16.2036	16.9057	15.0888		Exact or approximate P value?	Exact	Exact	Exact	Exact
15.0887	16.1418	16.9508	15.1477		Passed normality test (alpha=0.05)?	Yes	Yes	Yes	No
15.087	16.0133	16.8711	15.081		P value summary	ns	ns	ns	*
20.1466	21.3147	21.7978	20.006		Number of groups	3	3	3	3
20.1434	21.1156	21.6702	20.0059
20.0476	21.4129	21.5006	20.0164
					Number of families	1
15.065	16.1196	16.9092	15.1058		Number of comparisons per family	6
5.0816	5.19516	4.88858	4.90012		Alpha	0.05
5.0784	4.99602	4.76101	4.90004
4.9826	5.29334	4.59143	4.91057		Tukey's multiple comparisons test	Mean Diff.	95.00% CI of diff.	Significant?	Summary	Adjusted P Value
5.04753	5.04753	5.04753	5.04753		siNC vs. siPlod2-AS-WT-1	0.07304	-0.1451 to 0.2912	No	ns	0.7149	A-B
0.0340662	0.147628	-0.158948	-0.147411		siNC vs. siPlod2-AS-WT-2	-0.2355	-0.4537 to -0.01731	Yes	*	0.035	A-C
0.0308684	-0.0515094	-0.286518	-0.147493		siNC vs. siPlod2-AS-WT-3	-0.1044	-0.3226 to 0.1138	No	ns	0.4633	A-D
-0.0649346	0.245805	-0.456103	-0.136958		siPlod2-AS-WT-1 vs. siPlod2-AS-WT-2	-0.3085	-0.5267 to -0.09035	Yes	**	0.0083	B-C
0.976664	0.902733	1.11647	1.10758		siPlod2-AS-WT-1 vs. siPlod2-AS-WT-3	-0.1775	-0.3956 to 0.04072	No	ns	0.1161	B-D
0.978831	1.03635	1.21969	1.10764		siPlod2-AS-WT-2 vs. siPlod2-AS-WT-3	0.1311	-0.08711 to 0.3492	No	ns	0.2912	C-D
1.04604	0.843345	1.37183	1.09958
1.00051	0.927476	1.236	1.10494		Test details	Mean 1	Mean 2	Mean Diff.	SE of diff.	n1	n2	q	DF
0.0394422	0.0988522	0.128458	0.00463467		siNC vs. siPlod2-AS-WT-1	1.001	0.9275	0.07304	0.06813	3	3	1.516	8
					siNC vs. siPlod2-AS-WT-2	1.001	1.236	-0.2355	0.06813	3	3	4.888	8
					siNC vs. siPlod2-AS-WT-3	1.001	1.105	-0.1044	0.06813	3	3	2.168	8
					siPlod2-AS-WT-1 vs. siPlod2-AS-WT-2	0.9275	1.236	-0.3085	0.06813	3	3	6.404	8
					siPlod2-AS-WT-1 vs. siPlod2-AS-WT-3	0.9275	1.105	-0.1775	0.06813	3	3	3.684	8
					siPlod2-AS-WT-2 vs. siPlod2-AS-WT-3	1.236	1.105	0.1311	0.06813	3	3	2.721	8
Col2a1
siNC	siPlod2-AS-WT-1	siPlod2-AS-WT-2	siPlod2-AS-WT-3		W	0.7648	0.8614	0.7925	0.9449
17.5263	16.228	16.1265	16.1235		P value	0.033	0.2713	0.0967	0.5475
16.9007	16.0452	15.7873	15.8434		Exact or approximate P value?	Exact	Exact	Exact	Exact
16.7095	16.0128	15.6729	15.8005		Passed normality test (alpha=0.05)?	No	Yes	Yes	Yes
29.5261	28.1841	27.6687	28.1975		P value summary	*	ns	ns	ns
29.3452	28.3817	27.6975	28.3447		Number of groups	3	3	3	3
29.5299	28.1512	28.2842	27.8914
17.0455	16.0953	15.8622	15.9224		Number of families	1
12.4805	12.0888	11.8064	12.2751		Number of comparisons per family	6
12.2997	12.2864	11.8352	12.4222		Alpha	0.05
12.4844	12.0559	12.422	11.969
12.4216	12.4216	12.4216	12.4216		Tukey's multiple comparisons test	Mean Diff.	95.00% CI of diff.	Significant?	Summary	Adjusted P Value
0.0589858	-0.332795	-0.615128	-0.146463		siNC vs. siPlod2-AS-WT-1	-0.2136	-0.7052 to 0.2780	No	ns	0.5377	A-B
-0.121862	-0.135122	-0.586347	0.000690698		siNC vs. siPlod2-AS-WT-2	-0.3425	-0.8341 to 0.1491	No	ns	0.1945	A-C
0.0628761	-0.365671	0.000416121	-0.45259		siNC vs. siPlod2-AS-WT-3	-0.1565	-0.6481 to 0.3351	No	ns	0.7435	A-D
0.959939	1.25945	1.53169	1.10685		siPlod2-AS-WT-1 vs. siPlod2-AS-WT-2	-0.1289	-0.6205 to 0.3627	No	ns	0.8345	B-C
1.08814	1.09819	1.50144	0.999521		siPlod2-AS-WT-1 vs. siPlod2-AS-WT-3	0.05708	-0.4345 to 0.5487	No	ns	0.9812	B-D
0.957354	1.28848	0.999712	1.36849		siPlod2-AS-WT-2 vs. siPlod2-AS-WT-3	0.186	-0.3056 to 0.6776	No	ns	0.6371	C-D
1.00181	1.21537	1.34428	1.15829
0.0747735	0.102519	0.29879	0.189788		Test details	Mean 1	Mean 2	Mean Diff.	SE of diff.	n1	n2	q	DF
					siNC vs. siPlod2-AS-WT-1	1.002	1.215	-0.2136	0.1535	3	3	1.967	8
					siNC vs. siPlod2-AS-WT-2	1.002	1.344	-0.3425	0.1535	3	3	3.155	8
					siNC vs. siPlod2-AS-WT-3	1.002	1.158	-0.1565	0.1535	3	3	1.442	8
					siPlod2-AS-WT-1 vs. siPlod2-AS-WT-2	1.215	1.344	-0.1289	0.1535	3	3	1.188	8
					siPlod2-AS-WT-1 vs. siPlod2-AS-WT-3	1.215	1.158	0.05708	0.1535	3	3	0.5259	8
					siPlod2-AS-WT-2 vs. siPlod2-AS-WT-3	1.344	1.158	0.186	0.1535	3	3	1.713	8
Col1a1
siNC	siPlod2-AS-WT-1	siPlod2-AS-WT-2	siPlod2-AS-WT-3		W	0.8257	0.9878	0.866	0.787
17.5263	15.9289	16.228	16.1265		P value	0.1776	0.7885	0.2844	0.0838
16.9007	15.8766	16.0452	15.7873		Exact or approximate P value?	Exact	Exact	Exact	Exact
16.7095	15.8043	16.0128	15.6729		Passed normality test (alpha=0.05)?	Yes	Yes	Yes	Yes
21.6628	20.2434	20.8208	20.3403		P value summary	ns	ns	ns	ns
21.1829	20.3244	20.5647	20.1859		Number of groups	3	3	3	3
21.1371	20.1314	20.6026	20.1931
17.0455	15.8699	16.0953	15.8622
4.61733	4.37345	4.72551	4.47806		Number of families	1
4.13735	4.45448	4.46941	4.32363		Number of comparisons per family	6
4.09162	4.26151	4.50731	4.33089		Alpha	0.05
4.2821	4.2821	4.2821	4.2821
0.335228	0.0913486	0.443416	0.195959		Tukey's multiple comparisons test	Mean Diff.	95.00% CI of diff.	Significant?	Summary	Adjusted P Value
-0.14475	0.172381	0.187317	0.0415314		siNC vs. siPlod2-AS-WT-1	0.06632	-0.2255 to 0.3581	No	ns	0.8834	A-B
-0.190477	-0.0205846	0.225214	0.0487942		siNC vs. siPlod2-AS-WT-2	0.1901	-0.1018 to 0.4819	No	ns	0.2361	A-C
0.792659	0.938645	0.735391	0.872993		siNC vs. siPlod2-AS-WT-3	0.07599	-0.2158 to 0.3678	No	ns	0.8372	A-D
1.10554	0.887377	0.878237	0.971623		siPlod2-AS-WT-1 vs. siPlod2-AS-WT-2	0.1238	-0.1681 to 0.4156	No	ns	0.5557	B-C
1.14114	1.01437	0.855468	0.966744		siPlod2-AS-WT-1 vs. siPlod2-AS-WT-3	0.009678	-0.2822 to 0.3015	No	ns	0.9995	B-D
1.01311	0.946798	0.823032	0.93712		siPlod2-AS-WT-2 vs. siPlod2-AS-WT-3	-0.1141	-0.4059 to 0.1777	No	ns	0.6146	C-D
0.191747	0.063888	0.0767483	0.0555894
					Test details	Mean 1	Mean 2	Mean Diff.	SE of diff.	n1	n2	q	DF
					siNC vs. siPlod2-AS-WT-1	1.013	0.9468	0.06632	0.09113	3	3	1.029	8
					siNC vs. siPlod2-AS-WT-2	1.013	0.823	0.1901	0.09113	3	3	2.95	8
					siNC vs. siPlod2-AS-WT-3	1.013	0.9371	0.07599	0.09113	3	3	1.179	8
					siPlod2-AS-WT-1 vs. siPlod2-AS-WT-2	0.9468	0.823	0.1238	0.09113	3	3	1.921	8
					siPlod2-AS-WT-1 vs. siPlod2-AS-WT-3	0.9468	0.9371	0.009678	0.09113	3	3	0.1502	8
					siPlod2-AS-WT-2 vs. siPlod2-AS-WT-3	0.823	0.9371	-0.1141	0.09113	3	3	1.77	8
Col1a2
siNC	siPlod2-AS-WT-1	siPlod2-AS-WT-2	siPlod2-AS-WT-3
15.2	14.74	14.73	14.68		W	0.9071	0.9999	0.9666	0.9166
15.36	14.51	14.42	14.43		P value	0.4083	0.9847	0.649	0.4406
15.26	14.41	14.32	14.32		Exact or approximate P value?	Exact	Exact	Exact	Exact
15.69	15.34	15.27	15.27		Passed normality test (alpha=0.05)?	Yes	Yes	Yes	Yes
16.01	15.26	15.1	15.14		P value summary	ns	ns	ns	ns
15.61	15.3	15.02	15.17		Number of groups	3	3	3	3
15.2733	14.5533	14.49	14.4767
0.416667	0.786667	0.78	0.793333		Number of families	1
0.736667	0.706667	0.61	0.663333		Number of comparisons per family	6
0.336667	0.746667	0.53	0.693333		Alpha	0.05
0.496667	0.496667	0.496667	0.496667
-0.08	0.29	0.283333	0.296667		Tukey's multiple comparisons test	Mean Diff.	95.00% CI of diff.	Significant?	Summary	Adjusted P Value
0.24	0.21	0.113333	0.166667		siNC vs. siPlod2-AS-WT-1	0.1659	-0.05510 to 0.3869	No	ns	0.1535	A-B
-0.16	0.25	0.0333333	0.196667		siNC vs. siPlod2-AS-WT-2	0.09925	-0.1218 to 0.3203	No	ns	0.5124	A-C
1.05702	0.817902	0.82169	0.814131		siNC vs. siPlod2-AS-WT-3	0.1478	-0.07318 to 0.3688	No	ns	0.2192	A-D
0.846745	0.864537	0.92445	0.890899		siPlod2-AS-WT-1 vs. siPlod2-AS-WT-2	-0.06665	-0.2877 to 0.1543	No	ns	0.7718	B-C
1.11729	0.840896	0.97716	0.872564		siPlod2-AS-WT-1 vs. siPlod2-AS-WT-3	-0.01809	-0.2391 to 0.2029	No	ns	0.9932	B-D
1.00702	0.841112	0.907767	0.859198		siPlod2-AS-WT-2 vs. siPlod2-AS-WT-3	0.04857	-0.1724 to 0.2696	No	ns	0.8928	C-D
0.142033	0.0233183	0.0790661	0.0400912
					Test details	Mean 1	Mean 2	Mean Diff.	SE of diff.	n1	n2	q	DF
					siNC vs. siPlod2-AS-WT-1	1.007	0.8411	0.1659	0.06901	3	3	3.4	8
					siNC vs. siPlod2-AS-WT-2	1.007	0.9078	0.09925	0.06901	3	3	2.034	8
					siNC vs. siPlod2-AS-WT-3	1.007	0.8592	0.1478	0.06901	3	3	3.029	8
					siPlod2-AS-WT-1 vs. siPlod2-AS-WT-2	0.8411	0.9078	-0.06665	0.06901	3	3	1.366	8
					siPlod2-AS-WT-1 vs. siPlod2-AS-WT-3	0.8411	0.8592	-0.01809	0.06901	3	3	0.3706	8
					siPlod2-AS-WT-2 vs. siPlod2-AS-WT-3	0.9078	0.8592	0.04857	0.06901	3	3	0.9953	8
Acta2
siNC	siPlod2-AS-WT-1	siPlod2-AS-WT-2	siPlod2-AS-WT-3		W	0.9905	0.8171	0.9847	0.931
16.7569	15.3149	15.9764	15.3811		P value	0.8138	0.156	0.7629	0.4924
16.0791	15.1818	15.6079	15.2542		Exact or approximate P value?	Exact	Exact	Exact	Exact
15.9978	15.11	15.5984	15.2085		Passed normality test (alpha=0.05)?	Yes	Yes	Yes	Yes
24.1743	23.0365	23.302	23.302		P value summary	ns	ns	ns	ns
24.2429	22.6837	23.2685	23.0365		Number of groups	3	3	3	3
24.1275	22.7122	23.2888	24.4946
16.2779	15.2023	15.7276	15.2813		Number of families	1
7.89637	7.83426	7.57441	8.02073		Number of comparisons per family	6
7.96497	7.48141	7.54096	7.75525		Alpha	0.05
7.84955	7.50994	7.56121	9.2133
7.90363	7.90363	7.90363	7.90363		Tukey's multiple comparisons test	Mean Diff.	95.00% CI of diff.	Significant?	Summary	Adjusted P Value
-0.00726173	-0.0693683	-0.329213	0.117099		siNC vs. siPlod2-AS-WT-1	-0.2338	-0.7586 to 0.2910	No	ns	0.5186	A-B
0.0613394	-0.422212	-0.36267	-0.148375		siNC vs. siPlod2-AS-WT-2	-0.2695	-0.7942 to 0.2553	No	ns	0.4087	A-C
-0.0540777	-0.393687	-0.342418	1.30967		siNC vs. siPlod2-AS-WT-3	0.1893	-0.3355 to 0.7140	No	ns	0.6688	A-D
1.00505	1.04926	1.25633	0.92204		siPlod2-AS-WT-1 vs. siPlod2-AS-WT-2	-0.03568	-0.5604 to 0.4891	No	ns	0.9961	B-C
0.958374	1.33998	1.2858	1.10832		siPlod2-AS-WT-1 vs. siPlod2-AS-WT-3	0.4231	-0.1017 to 0.9478	No	ns	0.1199	B-D
1.0382	1.31375	1.26788	0.403412		siPlod2-AS-WT-2 vs. siPlod2-AS-WT-3	0.4587	-0.06602 to 0.9835	No	ns	0.0883	C-D
1.00054	1.23433	1.27	0.811258
0.0401011	0.160812	0.0148522	0.365278		Test details	Mean 1	Mean 2	Mean Diff.	SE of diff.	n1	n2	q	DF
					siNC vs. siPlod2-AS-WT-1	1.001	1.234	-0.2338	0.1639	3	3	2.018	8
					siNC vs. siPlod2-AS-WT-2	1.001	1.27	-0.2695	0.1639	3	3	2.326	8
					siNC vs. siPlod2-AS-WT-3	1.001	0.8113	0.1893	0.1639	3	3	1.634	8
					siPlod2-AS-WT-1 vs. siPlod2-AS-WT-2	1.234	1.27	-0.03568	0.1639	3	3	0.3079	8
					siPlod2-AS-WT-1 vs. siPlod2-AS-WT-3	1.234	0.8113	0.4231	0.1639	3	3	3.651	8
					siPlod2-AS-WT-2 vs. siPlod2-AS-WT-3	1.27	0.8113	0.4587	0.1639	3	3	3.959	8
Nos2
siNC	siPlod2-AS-WT-1	siPlod2-AS-WT-2	siPlod2-AS-WT-3		W	0.9557	0.9984	0.9265	0.892
16.7569	15.3149	15.9764	15.3811		P value	0.5948	0.9226	0.4758	0.3605
16.0791	15.1818	15.6079	15.2542		Exact or approximate P value?	Exact	Exact	Exact	Exact
15.9978	15.11	15.5984	15.2085		Passed normality test (alpha=0.05)?	Yes	Yes	Yes	Yes
23.9263	24.6835	26.087	26.2547		P value summary	ns	ns	ns	ns
24.0372	24.8016	26.137	25.9409		Number of groups	3	3	3	3
23.7096	24.7455	26.2928	26.1867
16.2779	15.2023	15.7276	15.2813		Number of families	1
7.64834	9.48122	10.3594	10.9734		Number of comparisons per family	6
7.75923	9.59931	10.4094	10.6597		Alpha	0.05
7.43168	9.54321	10.5653	10.9054
7.61308	7.61308	7.61308	7.61308		Tukey's multiple comparisons test	Mean Diff.	95.00% CI of diff.	Significant?	Summary	Adjusted P Value
0.0352517	1.86813	2.74632	3.36035		siNC vs. siPlod2-AS-WT-1	0.7416	0.5855 to 0.8977	Yes	****	<0.0001	A-B
0.146148	1.98623	2.79631	3.04658		siNC vs. siPlod2-AS-WT-2	0.8638	0.7077 to 1.020	Yes	****	<0.0001	A-C
-0.1814	1.93012	2.95217	3.29234		siNC vs. siPlod2-AS-WT-3	0.8977	0.7416 to 1.054	Yes	****	<0.0001	A-D
0.975862	0.273927	0.149031	0.0973719		siPlod2-AS-WT-1 vs. siPlod2-AS-WT-2	0.1222	-0.03392 to 0.2783	No	ns	0.1332	B-C
0.90366	0.252398	0.143955	0.121029		siPlod2-AS-WT-1 vs. siPlod2-AS-WT-3	0.1561	-1.149e-005 to 0.3122	No	ns	0.05	B-D
1.13398	0.262407	0.129214	0.102072		siPlod2-AS-WT-2 vs. siPlod2-AS-WT-3	0.03391	-0.1222 to 0.1900	No	ns	0.896	C-D
1.0045	0.262911	0.140733	0.106824
0.117802	0.0107735	0.0102939	0.012524		Test details	Mean 1	Mean 2	Mean Diff.	SE of diff.	n1	n2	q	DF
					siNC vs. siPlod2-AS-WT-1	1.005	0.2629	0.7416	0.04874	3	3	21.52	8
					siNC vs. siPlod2-AS-WT-2	1.005	0.1407	0.8638	0.04874	3	3	25.06	8
					siNC vs. siPlod2-AS-WT-3	1.005	0.1068	0.8977	0.04874	3	3	26.04	8
					siPlod2-AS-WT-1 vs. siPlod2-AS-WT-2	0.2629	0.1407	0.1222	0.04874	3	3	3.545	8
					siPlod2-AS-WT-1 vs. siPlod2-AS-WT-3	0.2629	0.1068	0.1561	0.04874	3	3	4.528	8
					siPlod2-AS-WT-2 vs. siPlod2-AS-WT-3	0.1407	0.1068	0.03391	0.04874	3	3	0.9838	8
Mmp3
siNC	siPlod2-AS-WT-1	siPlod2-AS-WT-2	siPlod2-AS-WT-3		W	0.9987	0.9328	0.7652	0.9901
19.1441	17.6687	17.7124	17.3425		P value	0.9318	0.4991	0.0338	0.8096
18.5178	17.4291	17.192	17.0555		Exact or approximate P value?	Exact	Exact	Exact	Exact
18.0438	17.4835	16.3143	16.522		Passed normality test (alpha=0.05)?	Yes	Yes	No	Yes
17.7828	17.5631	17.632	18.9813		P value summary	ns	ns	*	ns
17.4251	18.2214	18.0958	18.1486		Number of groups	3	3	3	3
17.6039	17.382	18.1071	17.4506
					Number of families	1
18.5686	17.5271	17.0729	16.9734		Number of comparisons per family	6
-0.785797	0.0360402	0.559059	2.00799		Alpha	0.05
-1.14345	0.694302	1.02291	1.17529
-0.964625	-0.145104	1.03425	0.477228		Tukey's multiple comparisons test	Mean Diff.	95.00% CI of diff.	Significant?	Summary	Adjusted P Value
-0.964625	-0.964625	-0.964625	-0.964625		siNC vs. siPlod2-AS-WT-1	0.5441	0.2519 to 0.8363	Yes	**	0.0015	A-B
0.178828	1.00067	1.52368	2.97262		siNC vs. siPlod2-AS-WT-2	0.7217	0.4296 to 1.014	Yes	***	0.0002	A-C
-0.178828	1.65893	1.98753	2.13992		siNC vs. siPlod2-AS-WT-3	0.7643	0.4721 to 1.057	Yes	***	0.0001	A-D
0	0.819521	1.99888	1.44185		siPlod2-AS-WT-1 vs. siPlod2-AS-WT-2	0.1776	-0.1145 to 0.4698	No	ns	0.2827	B-C
0.883421	0.49977	0.347797	0.127395		siPlod2-AS-WT-1 vs. siPlod2-AS-WT-3	0.2202	-0.07196 to 0.5124	No	ns	0.1515	B-D
1.13196	0.316675	0.25217	0.226893		siPlod2-AS-WT-2 vs. siPlod2-AS-WT-3	0.04259	-0.2496 to 0.3348	No	ns	0.9643	C-D
1	0.56663	0.250195	0.368094
1.00513	0.461025	0.283387	0.240794		Test details	Mean 1	Mean 2	Mean Diff.	SE of diff.	n1	n2	q	DF
0.124351	0.129404	0.0557891	0.12095		siNC vs. siPlod2-AS-WT-1	1.005	0.461	0.5441	0.09124	3	3	8.433	8
					siNC vs. siPlod2-AS-WT-2	1.005	0.2834	0.7217	0.09124	3	3	11.19	8
					siNC vs. siPlod2-AS-WT-3	1.005	0.2408	0.7643	0.09124	3	3	11.85	8
					siPlod2-AS-WT-1 vs. siPlod2-AS-WT-2	0.461	0.2834	0.1776	0.09124	3	3	2.753	8
					siPlod2-AS-WT-1 vs. siPlod2-AS-WT-3	0.461	0.2408	0.2202	0.09124	3	3	3.414	8
					siPlod2-AS-WT-2 vs. siPlod2-AS-WT-3	0.2834	0.2408	0.04259	0.09124	3	3	0.6602	8
Mmp12
siNC	siPlod2-AS-WT-1	siPlod2-AS-WT-2	siPlod2-AS-WT-3		W	0.9393	0.9701	0.998	0.9713
15.7363	15.4929	17.1234	14.8205		P value	0.5245	0.668	0.9146	0.6748
15.0921	15.3814	17.3205	14.7521		Exact or approximate P value?	Exact	Exact	Exact	Exact
15.0277	15.3131	17.2015	14.6675		Passed normality test (alpha=0.05)?	Yes	Yes	Yes	Yes
33.6505	33.7559	35.8006	34.3472		P value summary	ns	ns	ns	ns
33.2413	34.1244	35.9941	34.189		Number of groups	3	3	3	3
32.5314	33.5921	35.6032	33.9357
					Number of families	1
15.2854	15.3958	17.2151	14.7467		Number of comparisons per family	6
18.3651	18.3601	18.5854	19.6005		Alpha	0.05
17.9559	18.7287	18.779	19.4423
17.2461	18.1963	18.3881	19.189		Tukey's multiple comparisons test	Mean Diff.	95.00% CI of diff.	Significant?	Summary	Adjusted P Value
17.8557	17.8557	17.8557	17.8557		siNC vs. siPlod2-AS-WT-1	0.3735	-0.2184 to 0.9654	No	ns	0.257	A-B
0.509406	0.50446	0.729773	1.74479		siNC vs. siPlod2-AS-WT-2	0.4465	-0.1454 to 1.038	No	ns	0.1511	A-C
0.100207	0.872976	0.923317	1.58663		siNC vs. siPlod2-AS-WT-3	0.711	0.1191 to 1.303	Yes	*	0.0205	A-D
-0.609614	0.340602	0.532378	1.33336		siPlod2-AS-WT-1 vs. siPlod2-AS-WT-2	0.07298	-0.5189 to 0.6649	No	ns	0.9777	B-C
0.702511	0.704924	0.602999	0.298377		siPlod2-AS-WT-1 vs. siPlod2-AS-WT-3	0.3375	-0.2544 to 0.9294	No	ns	0.329	B-D
0.932899	0.546019	0.527295	0.332949		siPlod2-AS-WT-2 vs. siPlod2-AS-WT-3	0.2645	-0.3274 to 0.8564	No	ns	0.5162	C-D
1.52585	0.789711	0.691414	0.396843
1.05375	0.680218	0.607236	0.342723		Test details	Mean 1	Mean 2	Mean Diff.	SE of diff.	n1	n2	q	DF
0.424766	0.12371	0.0821414	0.0499554		siNC vs. siPlod2-AS-WT-1	1.054	0.6802	0.3735	0.1848	3	3	2.858	8
					siNC vs. siPlod2-AS-WT-2	1.054	0.6072	0.4465	0.1848	3	3	3.416	8
					siNC vs. siPlod2-AS-WT-3	1.054	0.3427	0.711	0.1848	3	3	5.44	8
					siPlod2-AS-WT-1 vs. siPlod2-AS-WT-2	0.6802	0.6072	0.07298	0.1848	3	3	0.5584	8
					siPlod2-AS-WT-1 vs. siPlod2-AS-WT-3	0.6802	0.3427	0.3375	0.1848	3	3	2.582	8
					siPlod2-AS-WT-2 vs. siPlod2-AS-WT-3	0.6072	0.3427	0.2645	0.1848	3	3	2.024	8
Mmp13
siNC	siPlod2-AS-WT-1	siPlod2-AS-WT-2	siPlod2-AS-WT-3		W	0.8436	0.9998	0.9938	0.8828
16.7569	15.3149	15.9764	15.3811		P value	0.2235	0.9743	0.8495	0.3326
16.0791	15.1818	15.6079	15.2542		Exact or approximate P value?	Exact	Exact	Exact	Exact
15.9978	15.11	15.5984	15.2085		Passed normality test (alpha=0.05)?	Yes	Yes	Yes	Yes
27.8006	28.3085	31.5531	29.2074		P value summary	ns	ns	ns	ns
27.4486	27.9334	30.0449	30.2694		Number of groups	3	3	3	3
27.8599	28.7891	29.1543	30.0056
16.2779	15.2023	15.7276	15.2813		Number of families	1
11.5227	13.1062	15.8255	13.9262		Number of comparisons per family	6
11.1706	12.7312	14.3173	14.9881		Alpha	0.05
11.582	13.5869	13.4268	14.7244
11.4251	11.4251	11.4251	11.4251		Tukey's multiple comparisons test	Mean Diff.	95.00% CI of diff.	Significant?	Summary	Adjusted P Value
0.0976037	1.68112	4.40045	2.50108		siNC vs. siPlod2-AS-WT-1	0.6949	0.4120 to 0.9778	Yes	***	0.0002	A-B
-0.254477	1.30608	2.89224	3.56301		siNC vs. siPlod2-AS-WT-2	0.8642	0.5813 to 1.147	Yes	****	<0.0001	A-C
0.156873	2.16176	2.00166	3.29929		siNC vs. siPlod2-AS-WT-3	0.8872	0.6043 to 1.170	Yes	****	<0.0001	A-D
0.934584	0.311841	0.0473513	0.176644		siPlod2-AS-WT-1 vs. siPlod2-AS-WT-2	0.1693	-0.1136 to 0.4523	No	ns	0.2938	B-C
1.1929	0.404419	0.134694	0.0846113		siPlod2-AS-WT-1 vs. siPlod2-AS-WT-3	0.1923	-0.09064 to 0.4752	No	ns	0.2093	B-D
0.896967	0.223484	0.249712	0.101582		siPlod2-AS-WT-2 vs. siPlod2-AS-WT-3	0.02297	-0.2600 to 0.3059	No	ns	0.9933	C-D
1.00815	0.313248	0.143919	0.120946
0.161101	0.0904759	0.101495	0.0489769		Test details	Mean 1	Mean 2	Mean Diff.	SE of diff.	n1	n2	q	DF
					siNC vs. siPlod2-AS-WT-1	1.008	0.3132	0.6949	0.08835	3	3	11.12	8
					siNC vs. siPlod2-AS-WT-2	1.008	0.1439	0.8642	0.08835	3	3	13.83	8
					siNC vs. siPlod2-AS-WT-3	1.008	0.1209	0.8872	0.08835	3	3	14.2	8
					siPlod2-AS-WT-1 vs. siPlod2-AS-WT-2	0.3132	0.1439	0.1693	0.08835	3	3	2.71	8
					siPlod2-AS-WT-1 vs. siPlod2-AS-WT-3	0.3132	0.1209	0.1923	0.08835	3	3	3.078	8
					siPlod2-AS-WT-2 vs. siPlod2-AS-WT-3	0.1439	0.1209	0.02297	0.08835	3	3	0.3677	8
Mmp19
siNC	siPlod2-AS-WT-1	siPlod2-AS-WT-2	siPlod2-AS-WT-3		W	0.8543	0.9994	0.843	0.9687
15.6366	15.0297	14.2616	15.6876		P value	0.2521	0.9533	0.222	0.6603
15.4189	14.7252	14.3865	15.3216		Exact or approximate P value?	Exact	Exact	Exact	Exact
15.351	14.7696	14.2104	15.3798		Passed normality test (alpha=0.05)?	Yes	Yes	Yes	Yes
25.1953	24.6638	24.285	25.8054		P value summary	ns	ns	ns	ns
25.2908	25.0882	24.3411	26.1299		Number of groups	3	3	3	3
25.3073	25.7601	24.8034	27.0741
					Number of families	1
15.4688	14.8415	14.2862	15.463		Number of comparisons per family	6
9.72651	9.82233	9.99883	10.3425		Alpha	0.05
9.82203	10.2467	10.0549	10.6669
9.83852	10.9186	10.5173	11.6112		Tukey's multiple comparisons test	Mean Diff.	95.00% CI of diff.	Significant?	Summary	Adjusted P Value
9.79569	9.79569	9.79569	9.79569		siNC vs. siPlod2-AS-WT-1	0.2765	-0.1983 to 0.7512	No	ns	0.3135	A-B
-0.069181	0.0266403	0.203143	0.546781		siNC vs. siPlod2-AS-WT-2	0.2304	-0.2444 to 0.7051	No	ns	0.4526	A-C
0.0263445	0.451057	0.25923	0.87124		siNC vs. siPlod2-AS-WT-3	0.4955	0.02072 to 0.9702	Yes	*	0.0411	A-D
0.0428366	1.12294	0.721578	1.81547		siPlod2-AS-WT-1 vs. siPlod2-AS-WT-2	-0.04609	-0.5208 to 0.4287	No	ns	0.9888	B-C
1.04912	0.981704	0.868656	0.684546		siPlod2-AS-WT-1 vs. siPlod2-AS-WT-3	0.219	-0.2558 to 0.6938	No	ns	0.4918	B-D
0.981905	0.731507	0.835534	0.546677		siPlod2-AS-WT-2 vs. siPlod2-AS-WT-3	0.2651	-0.2097 to 0.7399	No	ns	0.3446	C-D
0.970744	0.459157	0.606434	0.284112
1.00059	0.724122	0.770208	0.505112		Test details	Mean 1	Mean 2	Mean Diff.	SE of diff.	n1	n2	q	DF
0.0423977	0.261352	0.142796	0.203427		siNC vs. siPlod2-AS-WT-1	1.001	0.7241	0.2765	0.1483	3	3	2.637	8
					siNC vs. siPlod2-AS-WT-2	1.001	0.7702	0.2304	0.1483	3	3	2.198	8
					siNC vs. siPlod2-AS-WT-3	1.001	0.5051	0.4955	0.1483	3	3	4.726	8
					siPlod2-AS-WT-1 vs. siPlod2-AS-WT-2	0.7241	0.7702	-0.04609	0.1483	3	3	0.4396	8
					siPlod2-AS-WT-1 vs. siPlod2-AS-WT-3	0.7241	0.5051	0.219	0.1483	3	3	2.089	8
					siPlod2-AS-WT-2 vs. siPlod2-AS-WT-3	0.7702	0.5051	0.2651	0.1483	3	3	2.529	8
