# Supplementary material for: DDX5 inhibits hyaline cartilage fibrosis and degradation in osteoarthritis via alternative splicing and G-quadruplex unwinding
Source: Nat Aging. 2024 May 17;4(5):664–80. doi: 10.1038/s43587-024-00624-0 (PMC11108786; doi:10.1038/s43587-024-00624-0)
Supplement: Supplementary file 7 — Source data for Supplementary Fig. 15. [file 43587_2024_624_MOESM7_ESM.xlsx]

## Sheet: Supplementary Fig 15b
ICRS Visual Histological Score	Ddx5fl/fl+Sham	Ddx5fl/fl+DMM	Ddx5chon-/-+DMM	Ddx5fl/fl+DMM+F+P	Ddx5chon-/-+DMM+F+P					macroscopic score		International Cartilage Repair Society (ICRS) macroscopic score	Ddx5fl/fl+Sham	Ddx5fl/fl+DMM	Ddx5chon-/-+DMM	Ddx5fl/fl+DMM+F+P	Ddx5chon-/-+DMM+F+P
	18	10	6	16	10								12	4	1	9	3
	16.5	7	5	15	12								11.5	3.5	2	10	5
	17	7	6	15	15								11	4	2	9.5	6
	18	11	7	15	14								12	6	1	8	6
	18	10	8	15	12								12	5	2.5	6	4
	18	9	6	14	13								12	2	1	7	3.5
													Tukey's multiple comparisons test	Mean Diff.	95.00% CI of diff.	Significant?	Summary	Adjusted P Value
	Tukey's multiple comparisons test	Mean Diff.	95.00% CI of diff.	Significant?	Summary	Adjusted P Value							Ddx5fl/fl+Sham vs. Ddx5fl/fl+DMM	7.667	5.737 to 9.596	Yes	****	<0.0001	A-B
	Ddx5fl/fl+Sham vs. Ddx5fl/fl+DMM	8.583	6.469 to 10.70	Yes	****	<0.0001	A-B						Ddx5fl/fl+Sham vs. Ddx5chon-/-+DMM	10.17	8.237 to 12.10	Yes	****	<0.0001	A-C
	Ddx5fl/fl+Sham vs. Ddx5chon-/-+DMM	11.25	9.136 to 13.36	Yes	****	<0.0001	A-C						Ddx5fl/fl+Sham vs. Ddx5fl/fl+DMM+F+P	3.5	1.570 to 5.430	Yes	***	0.0001	A-D
	Ddx5fl/fl+Sham vs. Ddx5fl/fl+DMM+F+P	2.583	0.4689 to 4.698	Yes	*	0.0112	A-D						Ddx5fl/fl+Sham vs. Ddx5chon-/-+DMM+F+P	7.167	5.237 to 9.096	Yes	****	<0.0001	A-E
	Ddx5fl/fl+Sham vs. Ddx5chon-/-+DMM+F+P	4.917	2.802 to 7.031	Yes	****	<0.0001	A-E						Ddx5fl/fl+DMM vs. Ddx5chon-/-+DMM	2.5	0.5704 to 4.430	Yes	**	0.0067	B-C
	Ddx5fl/fl+DMM vs. Ddx5chon-/-+DMM	2.667	0.5523 to 4.781	Yes	**	0.0085	B-C						Ddx5fl/fl+DMM vs. Ddx5fl/fl+DMM+F+P	-4.167	-6.096 to -2.237	Yes	****	<0.0001	B-D
	Ddx5fl/fl+DMM vs. Ddx5fl/fl+DMM+F+P	-6	-8.114 to -3.886	Yes	****	<0.0001	B-D						Ddx5fl/fl+DMM vs. Ddx5chon-/-+DMM+F+P	-0.5	-2.430 to 1.430	No	ns	0.9393	B-E
	Ddx5fl/fl+DMM vs. Ddx5chon-/-+DMM+F+P	-3.667	-5.781 to -1.552	Yes	***	0.0003	B-E						Ddx5chon-/-+DMM vs. Ddx5fl/fl+DMM+F+P	-6.667	-8.596 to -4.737	Yes	****	<0.0001	C-D
	Ddx5chon-/-+DMM vs. Ddx5fl/fl+DMM+F+P	-8.667	-10.78 to -6.552	Yes	****	<0.0001	C-D						Ddx5chon-/-+DMM vs. Ddx5chon-/-+DMM+F+P	-3	-4.930 to -1.070	Yes	***	0.001	C-E
	Ddx5chon-/-+DMM vs. Ddx5chon-/-+DMM+F+P	-6.333	-8.448 to -4.219	Yes	****	<0.0001	C-E						Ddx5fl/fl+DMM+F+P vs. Ddx5chon-/-+DMM+F+P	3.667	1.737 to 5.596	Yes	****	<0.0001	D-E
	Ddx5fl/fl+DMM+F+P vs. Ddx5chon-/-+DMM+F+P	2.333	0.2189 to 4.448	Yes	*	0.0254	D-E
													Test details	Mean 1	Mean 2	Mean Diff.	SE of diff.	n1	n2	q	DF
	Test details	Mean 1	Mean 2	Mean Diff.	SE of diff.	n1	n2	q	DF				Ddx5fl/fl+Sham vs. Ddx5fl/fl+DMM	11.75	4.083	7.667	0.657	6	6	16.5	25
	Ddx5fl/fl+Sham vs. Ddx5fl/fl+DMM	17.58	9	8.583	0.72	6	6	16.86	25				Ddx5fl/fl+Sham vs. Ddx5chon-/-+DMM	11.75	1.583	10.17	0.657	6	6	21.88	25
	Ddx5fl/fl+Sham vs. Ddx5chon-/-+DMM	17.58	6.333	11.25	0.72	6	6	22.1	25				Ddx5fl/fl+Sham vs. Ddx5fl/fl+DMM+F+P	11.75	8.25	3.5	0.657	6	6	7.534	25
	Ddx5fl/fl+Sham vs. Ddx5fl/fl+DMM+F+P	17.58	15	2.583	0.72	6	6	5.074	25				Ddx5fl/fl+Sham vs. Ddx5chon-/-+DMM+F+P	11.75	4.583	7.167	0.657	6	6	15.43	25
	Ddx5fl/fl+Sham vs. Ddx5chon-/-+DMM+F+P	17.58	12.67	4.917	0.72	6	6	9.658	25				Ddx5fl/fl+DMM vs. Ddx5chon-/-+DMM	4.083	1.583	2.5	0.657	6	6	5.381	25
	Ddx5fl/fl+DMM vs. Ddx5chon-/-+DMM	9	6.333	2.667	0.72	6	6	5.238	25				Ddx5fl/fl+DMM vs. Ddx5fl/fl+DMM+F+P	4.083	8.25	-4.167	0.657	6	6	8.969	25
	Ddx5fl/fl+DMM vs. Ddx5fl/fl+DMM+F+P	9	15	-6	0.72	6	6	11.79	25				Ddx5fl/fl+DMM vs. Ddx5chon-/-+DMM+F+P	4.083	4.583	-0.5	0.657	6	6	1.076	25
	Ddx5fl/fl+DMM vs. Ddx5chon-/-+DMM+F+P	9	12.67	-3.667	0.72	6	6	7.202	25				Ddx5chon-/-+DMM vs. Ddx5fl/fl+DMM+F+P	1.583	8.25	-6.667	0.657	6	6	14.35	25
	Ddx5chon-/-+DMM vs. Ddx5fl/fl+DMM+F+P	6.333	15	-8.667	0.72	6	6	17.02	25				Ddx5chon-/-+DMM vs. Ddx5chon-/-+DMM+F+P	1.583	4.583	-3	0.657	6	6	6.457	25
	Ddx5chon-/-+DMM vs. Ddx5chon-/-+DMM+F+P	6.333	12.67	-6.333	0.72	6	6	12.44	25				Ddx5fl/fl+DMM+F+P vs. Ddx5chon-/-+DMM+F+P	8.25	4.583	3.667	0.657	6	6	7.892	25
	Ddx5fl/fl+DMM+F+P vs. Ddx5chon-/-+DMM+F+P	15	12.67	2.333	0.72	6	6	4.583	25
