# Supplementary material for: DDX5 inhibits hyaline cartilage fibrosis and degradation in osteoarthritis via alternative splicing and G-quadruplex unwinding
Source: Nat Aging. 2024 May 17;4(5):664–80. doi: 10.1038/s43587-024-00624-0 (PMC11108786; doi:10.1038/s43587-024-00624-0)
Supplement: Supplementary file 9 — Source data for Supplementary Fig. 17. [file 43587_2024_624_MOESM9_ESM.xlsx]

## Sheet: Supplementary Fig17a
		13C-1H HSQC

## Sheet: Supplementary Fig 17b
		TOCSY stacked on NOESY
