# Supplementary material for: DDX5 inhibits hyaline cartilage fibrosis and degradation in osteoarthritis via alternative splicing and G-quadruplex unwinding
Source: Nat Aging. 2024 May 17;4(5):664–80. doi: 10.1038/s43587-024-00624-0 (PMC11108786; doi:10.1038/s43587-024-00624-0)
Supplement: Supplementary file 10 — Source data for Supplementary Figure 18 (raw NMR data). [file 43587_2024_624_MOESM10_ESM.xlsx]

## Sheet: Supplementary 18a
				DDX5 protein purification

## Sheet: Supplementary 18b
		-DDX5
		+DDX5(40mM)
