# Supplementary material for: DDX5 inhibits hyaline cartilage fibrosis and degradation in osteoarthritis via alternative splicing and G-quadruplex unwinding
Source: Nat Aging. 2024 May 17;4(5):664–80. doi: 10.1038/s43587-024-00624-0 (PMC11108786; doi:10.1038/s43587-024-00624-0)
Supplement: Supplementary file 11 — Supplementary data. [file 43587_2024_624_MOESM11_ESM.xlsx]

## Sheet: Supplementary Fig 20a
Ddx5
0	2.5	5	10	μM
15.2	14.74	14.73	14.68
15.36	14.51	14.42	14.43
15.26	14.41	14.32	14.32
15.69	15.34	15.27	15.27
16.01	15.26	15.1	15.14
15.61	15.3	15.02	15.17
15.27	14.55	14.49	14.48
0.42	0.793	0.781	0.792
0.732	0.706	0.608	0.658
0.331	0.752	0.526	0.692
0.494	0.494	0.494	0.494
-0.074	0.299	0.287	0.298
0.238	0.212	0.114	0.164
-0.163	0.258	0.032	0.198
1.053	0.813	0.82	0.814
0.848	0.863	0.924	0.893
1.12	0.836	0.978	0.872
1.007	0.838	0.907	0.859
0.142	0.025	0.081	0.041
Shapiro-Wilk test
W	0.921	0.9979	0.9677	0.9319
P value	0.4558	0.9118	0.6549	0.4956
Passed normality test (alpha=0.05)?	Yes	Yes	Yes	Yes
P value summary	ns	ns	ns	ns
Tukey's multiple comparisons test	Mean Diff.	95.00% CI of diff.	Significant?	Summary	Adjusted P Value
0 vs. 2.5	0.1697	-0.05233 to 0.3917	No	ns	0.1446	A-B
0 vs. 5	0.09967	-0.1223 to 0.3217	No	ns	0.5127	A-C
0 vs. 10	0.1473	-0.07466 to 0.3693	No	ns	0.224	A-D
2.5 vs. 5	-0.07	-0.2920 to 0.1520	No	ns	0.7486	B-C
2.5 vs. 10	-0.02233	-0.2443 to 0.1997	No	ns	0.9876	B-D
5 vs. 10	0.04767	-0.1743 to 0.2697	No	ns	0.899	C-D
Test details	Mean 1	Mean 2	Mean Diff.	SE of diff.	n1	n2	q	DF
0 vs. 2.5	1.007	0.8373	0.1697	0.06932	3	3	3.461	8
0 vs. 5	1.007	0.9073	0.09967	0.06932	3	3	2.033	8
0 vs. 10	1.007	0.8597	0.1473	0.06932	3	3	3.006	8
2.5 vs. 5	0.8373	0.9073	-0.07	0.06932	3	3	1.428	8
2.5 vs. 10	0.8373	0.8597	-0.02233	0.06932	3	3	0.4556	8
5 vs. 10	0.9073	0.8597	0.04767	0.06932	3	3	0.9724	8

## Sheet: Supplementary Fig 20b
DDX5	0	2.5	5	10	μM
	98.3155	54.4572	36.2312	33.0712
	92.4277	58.4967	43.5104	36.6714
	109.257	60.6073	44.451	33.9525
Shapiro-Wilk test
W	0.9708	0.9683	0.8346	0.9201
P value	0.6721	0.6579	0.2	0.4527
Passed normality test (alpha=0.05)?	Yes	Yes	Yes	Yes
P value summary	ns	ns	ns	ns
Tukey's multiple comparisons test	Mean Diff.	95.00% CI of diff.	Significant?	Summary	Adjusted P Value
Column A vs. Column B	42.15	12.11 to 72.18	Yes	*	0.026	A-B
Column A vs. Column C	58.6	24.61 to 92.60	Yes	*	0.0174	A-C
Column A vs. Column D	65.43	26.33 to 104.5	Yes	*	0.0184	A-D
Column B vs. Column C	16.46	9.893 to 23.02	Yes	**	0.0085	B-C
Column B vs. Column D	23.29	11.59 to 34.98	Yes	*	0.0132	B-D
Column C vs. Column D	6.833	-7.846 to 21.51	No	ns	0.1998	C-D
Test details	Mean 1	Mean 2	Mean Diff.	SE of diff.	n1	n2	q	DF
Column A vs. Column B	100	57.85	42.15	4.334	3	3	13.75	2
Column A vs. Column C	100	41.4	58.6	4.906	3	3	16.89	2
Column A vs. Column D	100	34.57	65.43	5.644	3	3	16.4	2
Column B vs. Column C	57.85	41.4	16.46	0.9472	3	3	24.57	2
Column B vs. Column D	57.85	34.57	23.29	1.688	3	3	19.51	2
Column C vs. Column D	41.4	34.57	6.833	2.118	3	3	4.561	2

## Sheet: Supplementary Fig 20c
DDX5	siRNA-NC		siRNA-Ddx5
	0	5	0	5	μM
	116.626	50.1892	65.5129	55.1273
	123.046	92.4395	98.459	68.4353
	60.3277	46.4962	43.3	43.6742
	Shapiro-Wilk test
	W	0.8259	0.8099	0.9875	0.9981
	P value	0.1779	0.1383	0.7863	0.9174
	Passed normality test (alpha=0.05)?	Yes	Yes	Yes	Yes
	P value summary	ns	ns	ns	ns
	Sidak's multiple comparisons test	Mean Diff.	95.00% CI of diff.	Significant?	Summary	Adjusted P Value
	0 - 5
	siRNA-NC	36.96	-7.070 to 80.99	No	ns	0.0844
	siRNA-Ddx5	13.35	-30.68 to 57.37	No	ns	0.5786
	Test details	Mean 1	Mean 2	Mean Diff.	SE of diff.	N1	N2	t	DF
	0 - 5
	siRNA-NC	100	63.04	36.96	12.65	3	3	2.922	4
	siRNA-Ddx5	69.09	55.75	13.35	12.65	3	3	1.055	4
COL2A1	siRNA-NC		siRNA-Ddx5
	0	5	0	5	μM
	120.541	143.101	86.3526	145.28
	80.9213	114.164	67.6516	96.963
	98.5381	155.297	86.257	147.662
Shapiro-Wilk test
W	0.9959	0.9477	0.7538	0.7852
P value	0.8781	0.5592	0.0085	0.0795
Passed normality test (alpha=0.05)?	Yes	Yes	No	Yes
P value summary	ns	ns	**	ns
Sidak's multiple comparisons test	Mean Diff.	95.00% CI of diff.	Significant?	Summary	Adjusted P Value
0 - 5
siRNA-NC	-37.52	-73.05 to -1.990	Yes	*	0.0421
siRNA-Ddx5	-49.88	-85.41 to -14.35	Yes	*	0.0162
Test details	Mean 1	Mean 2	Mean Diff.	SE of diff.	N1	N2	t	DF
0 - 5
siRNA-NC	100	137.5	-37.52	10.21	3	3	3.676	4
siRNA-Ddx5	80.09	130	-49.88	10.21	3	3	4.887	4
