# Supplementary material for: DDX5 inhibits hyaline cartilage fibrosis and degradation in osteoarthritis via alternative splicing and G-quadruplex unwinding
Source: Nat Aging. 2024 May 17;4(5):664–80. doi: 10.1038/s43587-024-00624-0 (PMC11108786; doi:10.1038/s43587-024-00624-0)
Supplement: Supplementary file 12 — Raw NMR data. [file 43587_2024_624_MOESM12_ESM.xlsx]

## Sheet: Sheet1
position-689
position-736
position-1000
position-1040
position-1199
position-1461
position-1504
position-1541
position-1796
position-1827
position-1873
position-1908
position-1949
position-1979
