# Supplementary material for: DDX5 inhibits hyaline cartilage fibrosis and degradation in osteoarthritis via alternative splicing and G-quadruplex unwinding
Source: Nat Aging. 2024 May 17;4(5):664–80. doi: 10.1038/s43587-024-00624-0 (PMC11108786; doi:10.1038/s43587-024-00624-0)
Supplement: Supplementary file 13 — Proteomic data. [file 43587_2024_624_MOESM13_ESM.xlsx]

## Sheet: Annotation
Anonation
Note: "Accession":The uniprot accession number for the identified peptide is associated with; "Gene names" : Name(s) of the gene(s) associated to the protein(s) contained within the group ; "Description" : Fasta headers(s) of protein(s) contained within the group; "MW [kDa]":Molecular weight of protein.
Table 1. The list of quantified proteins
Table 2. The list of up-regulated proteins in DDX5 KO cells compared to NC cells
Table 3. The list of down-regulated proteins in DDX5 KO cells compared to NC cells
Table 4. The list of up-regulated proteins in NC-treat cells compared to NC cells
Table 5. The list of down-regulated proteins in NC-treat cells compared to NC cells
Table 6. The list of up-regulated proteins in DDX5 KO-treat cells compared to DDX5 KO cells
Table 7. The list of down-regulated proteins in DDX5 KO-treat cells compared to DDX5 KO cells
Table 8. The list of up-regulated proteins in DDX5 KO-treat cells compared to NC-treat cells
Table 9. The list of down-regulated proteins in DDX5 KO-treat cells compared to NC-treat cells

## Sheet: Quantification
Table 1. The list of quantified proteins
Accession	Gene name	Description	Coverage [%]	# Peptides	# PSMs	# Unique Peptides	MW [kDa]	# Peptides	Reporter Intensity_127N	Reporter Intensity_127C	Reporter Intensity_128N	Reporter Intensity_128C	Reporter Intensity_129N	Reporter Intensity_129C	Reporter Intensity_130N	Reporter Intensity_130C	Reporter Intensity_131N	Reporter Intensity_131C	Reporter Intensity_132N	Reporter Intensity_132C	Ratio_DDX5 KO/NC	pValue_DDX5 KO/NC	Ratio_DDX5 KO-treat/NC-treat	pValue_DDX5 KO-treat/NC-treat	Ratio_NC-treat/NC	pValue_NC-treat/NC	Ratio_DDX5 KO-treat/DDX5 KO	pValue_DDX5 KO-treat/DDX5 KO
Q9QXS1	Plec	Plectin OS=Mus musculus OX=10090 GN=Plec PE=1 SV=3	83	627	1914	6	533.9	627	97.528	99.4475	102.491	104.263	102.78	104.719	107.343	124.52	108.3	108.487	106.433	106.646	1.04106	0.0582414	0.94533	0.331243	1.1359	0.0779821	1.03145	0.0203216
Q9QXS1-3	Plec	Isoform PLEC-1A of Plectin OS=Mus musculus OX=10090 GN=Plec	85	625	1910	6	517	625	99.076	91.3932	93.0524	112.592	108.942	103.948	109.393	99.11	113.8	121.687	110.495	106.75	1.148	0.0150378	1.05159	0.425332	1.13679	0.0589495	1.04132	0.432252
E9Q616	Ahnak	AHNAK nucleoprotein (desmoyokin) OS=Mus musculus OX=10090 GN=Ahnak PE=1 SV=1	83	390	1594	389	603.9	390	108.364	111.753	106.155	109.919	111.867	117.603	99.6536	107.03	99.5	101.166	101.538	100.581	1.0402	0.196344	0.990535	0.718902	0.93843	0.0872334	0.893624	0.00660377
Q8VDD5	Myh9	Myosin-9 OS=Mus musculus OX=10090 GN=Myh9 PE=1 SV=4	77	250	1007	214	226.2	250	107.148	110.746	105.711	104.675	104.138	112.757	98.9359	105.05	95.3	109.312	107.995	112.919	0.993711	0.840753	1.10338	0.0322763	0.92485	0.0652446	1.02692	0.411818
Q8BTM8	Flna	Filamin-A OS=Mus musculus OX=10090 GN=Flna PE=1 SV=5	63	185	612	170	281	185	108.475	111.193	119.48	106.731	108.211	110.005	95.7577	109.34	91	104.569	104.767	106.332	0.958126	0.241077	1.06609	0.30299	0.873062	0.0889054	0.971443	0.0480317
Q9JHU4	Dync1h1	Cytoplasmic dynein 1 heavy chain 1 OS=Mus musculus OX=10090 GN=Dync1h1 PE=1 SV=2	46	224	561	224	531.7	224	111.903	113.766	108.265	100.87	101.735	109.564	105.395	111.32	103	104.156	100.809	104.345	0.934824	0.0861602	0.967459	0.272303	0.95742	0.183833	0.990843	0.76623
P26039	Tln1	Talin-1 OS=Mus musculus OX=10090 GN=Tln1 PE=1 SV=2	73	176	541	153	269.7	176	116.547	115.668	117.815	100.87	103.093	102.627	100.986	106.92	97	102.712	104.142	107.482	0.875899	9.51878e-05	1.03093	0.382881	0.871088	0.00697723	1.02527	0.174715
P20152	Vim	Vimentin OS=Mus musculus OX=10090 GN=Vim PE=1 SV=3	98	96	1482	91	53.7	96	107.369	111.305	124.81	93.9809	97.2439	103.288	108.163	153.56	108	93.4312	87.3751	88.7667	0.857426	0.0515575	0.729122	0.0940867	1.07639	0.614824	0.91532	0.0645842
Q80X90	Flnb	Filamin-B OS=Mus musculus OX=10090 GN=Flnb PE=1 SV=3	58	160	563	149	277.7	160	108.254	109.963	106.155	99.3278	100.9	101.416	103.344	116.05	98.6	108.591	109.141	112.814	0.92993	0.00393689	1.03947	0.479843	0.98034	0.710103	1.09582	0.00278088
Q3UH59	Myh10	Myosin-10 OS=Mus musculus OX=10090 GN=Myh10 PE=1 SV=1	64	193	559	154	233.3	193	113.451	111.864	97.0498	100.664	97.4528	100.204	114.417	101.31	117	107.044	104.454	107.587	0.925415	0.206282	0.958998	0.410445	1.03214	0.653508	1.0696	0.00765171
P19096	Fasn	Fatty acid synthase OS=Mus musculus OX=10090 GN=Fasn PE=1 SV=2	60	152	514	151	272.3	152	123.734	124.953	119.813	101.796	104.242	114.299	98.0132	105.6	94.5	97.5562	94.3527	98.804	0.869299	0.0177041	0.975176	0.523566	0.808991	0.00293265	0.907523	0.0713025
Q01853	Vcp	Transitional endoplasmic reticulum ATPase OS=Mus musculus OX=10090 GN=Vcp PE=1 SV=4	84	102	639	101	89.3	102	119.201	121.485	110.153	102.31	103.615	106.701	103.037	119.68	105.3	95.4937	93.3112	96.3992	0.891084	0.0261649	0.86948	0.0542684	0.934952	0.290824	0.912285	0.00456142
P63038	Hspd1	60 kDa heat shock protein, mitochondrial OS=Mus musculus OX=10090 GN=Hspd1 PE=1 SV=1	91	88	752	88	60.9	88	89.2348	88.3729	102.602	116.808	115.941	109.894	104.985	109.67	104.1	106.941	116.118	106.959	1.22281	0.0150267	1.03534	0.345146	1.13756	0.0593153	0.963155	0.324667
P11499	Hsp90ab1	Heat shock protein HSP 90-beta OS=Mus musculus OX=10090 GN=Hsp90ab1 PE=1 SV=3	82	104	817	70	83.2	104	130.037	135.02	123.033	95.112	101.318	117.713	88.3759	115.72	86.4	94.05	94.5609	98.9085	0.809455	0.0313861	0.989754	0.922547	0.748525	0.0320538	0.915253	0.268719
F6ZDS4	Tpr	Nucleoprotein TPR OS=Mus musculus OX=10090 GN=Tpr PE=1 SV=1	59	177	425	173	273.8	177	104.384	106.942	98.8265	105.292	103.929	105.93	114.725	115.5	113.4	102.197	100.809	101.104	1.01612	0.536525	0.885008	5.98997e-05	1.10792	0.0107228	0.964969	0.00712211
P58252	Eef2	Elongation factor 2 OS=Mus musculus OX=10090 GN=Eef2 PE=1 SV=2	82	95	753	93	95.3	95	128.71	137.481	132.361	96.5515	98.8107	105.049	91.4517	106.48	87.4	97.0406	97.5811	100.686	0.753757	0.000809376	1.03496	0.603935	0.71592	0.00398927	0.98301	0.574083
P16546	Sptan1	Spectrin alpha chain, non-erythrocytic 1 OS=Mus musculus OX=10090 GN=Sptan1 PE=1 SV=4	64	166	362	4	284.4	166	116.879	117.346	106.266	112.489	110.614	117.492	93.6047	99.55	97.3	99.825	103.101	101.209	1.00031	0.993721	1.0471	0.082255	0.853047	0.0141718	0.892949	0.00579474
P63017	Hspa8	Heat shock cognate 71 kDa protein OS=Mus musculus OX=10090 GN=Hspa8 PE=1 SV=1	83	87	812	4	70.8	87	122.739	124.617	118.925	100.15	102.78	102.517	100.269	106.37	102.7	96.9375	98.7266	99.8495	0.833914	0.000411815	0.955308	0.0789914	0.844539	0.00147029	0.967479	0.049792
P16546-2	Sptan1	Isoform 2 of Spectrin alpha chain, non-erythrocytic 1 OS=Mus musculus OX=10090 GN=Sptan1	64	164	356	2	282.2	164	93.1049	84.6814	86.2789	139.943	123.148	91.6154	114.827	77	113.4	110.962	116.847	115.219	1.34325	0.103853	1.12385	0.370522	1.15588	0.338904	0.967078	0.798581
Q8CGC7	Eprs	Bifunctional glutamate/proline--tRNA ligase OS=Mus musculus OX=10090 GN=Eprs PE=1 SV=4	67	139	439	138	170	139	105.047	108.173	105.489	103.441	105.809	124.65	96.7829	119.35	93.5	103.022	103.934	106.75	1.04766	0.496712	1.01315	0.876565	0.971522	0.730353	0.939521	0.37846
Q504P4	Hspa8	Heat shock cognate 71 kDa protein OS=Mus musculus OX=10090 GN=Hspa8 PE=1 SV=1	82	84	778	1	68.7	84	85.4752	76.0678	82.9476	129.249	113.747	67.0599	127.643	71.5	138.8	121.894	135.072	113.232	1.26817	0.311893	1.09545	0.64729	1.38223	0.212363	1.19397	0.367245
P48678	Lmna	Prelamin-A/C OS=Mus musculus OX=10090 GN=Lmna PE=1 SV=2	94	119	583	117	74.2	119	111.571	114.214	101.936	107.656	105.913	110.555	109.086	117.81	104.6	98.6906	97.3728	95.4582	0.989029	0.777741	0.879413	0.0288525	1.01152	0.82658	0.899411	0.00273407
Q8VHX6	Flnc	Filamin-C OS=Mus musculus OX=10090 GN=Flnc PE=1 SV=3	53	155	393	136	290.9	155	115.11	116.003	109.931	108.788	108.42	107.692	97.0905	97.57	100.5	104.362	103.934	105.6	0.952664	0.0486858	1.06348	0.00606026	0.865463	0.00214503	0.966132	0.00349908
P52480	Pkm	Pyruvate kinase PKM OS=Mus musculus OX=10090 GN=Pkm PE=1 SV=4	86	74	621	7	57.8	74	130.701	132.336	137.247	88.8397	96.3039	99.5437	98.9359	118.58	96.4	95.2875	91.0201	94.6218	0.711215	0.000495481	0.894919	0.198064	0.784235	0.0167525	0.9868	0.733837
P60710	Actb	Actin, cytoplasmic 1 OS=Mus musculus OX=10090 GN=Actb PE=1 SV=1	89	50	1191	23	41.7	50	117.874	120.814	108.154	110.124	110.196	131.367	85.4027	104.5	83	101.578	99.0391	105.914	1.01397	0.850541	1.12322	0.189111	0.786823	0.0342386	0.871601	0.109895
P07901	Hsp90aa1	Heat shock protein HSP 90-alpha OS=Mus musculus OX=10090 GN=Hsp90aa1 PE=1 SV=4	74	82	526	51	84.7	82	119.754	124.058	110.153	99.739	103.198	114.299	93.8097	111.76	90.8	102.197	101.643	106.018	0.896237	0.11153	1.04551	0.538145	0.837288	0.0678733	0.976743	0.621399
P52480-2	Pkm	Isoform M1 of Pyruvate kinase PKM OS=Mus musculus OX=10090 GN=Pkm	82	70	587	3	57.9	70	103.167	98.5525	132.472	102.618	109.151	104.169	91.2466	107.91	98	107.766	95.4982	124.42	0.945379	0.603334	1.10273	0.352367	0.88918	0.349837	1.03718	0.672871
Q01320	Top2a	DNA topoisomerase 2-alpha OS=Mus musculus OX=10090 GN=Top2a PE=1 SV=2	54	129	362	110	172.7	129	99.8501	104.258	96.9388	99.0193	99.3329	102.737	111.546	121.11	110.4	108.075	110.495	108.946	1.00014	0.995616	0.954698	0.209547	1.13955	0.0250074	1.08777	0.00313127
Q9JKF1	Iqgap1	Ras GTPase-activating-like protein IQGAP1 OS=Mus musculus OX=10090 GN=Iqgap1 PE=1 SV=2	60	107	294	101	188.6	107	114.225	113.99	121.368	98.8136	100.377	107.692	98.3208	121.22	97.8	99.9281	101.226	101.836	0.877856	0.0176078	0.954779	0.570095	0.907771	0.254849	0.987314	0.666433
Q68FD5	Cltc	Clathrin heavy chain 1 OS=Mus musculus OX=10090 GN=Cltc PE=1 SV=3	55	104	332	104	191.4	104	109.138	113.207	111.041	100.459	103.824	118.373	95.9627	119.57	94.4	102.506	99.9763	108.109	0.967816	0.559197	1.00213	0.980591	0.929651	0.395758	0.962609	0.539366
E9Q7G0	Numa1	Nuclear mitotic apparatus protein 1 OS=Mus musculus OX=10090 GN=Numa1 PE=1 SV=1	57	141	318	88	235.5	141	101.619	102.915	98.2713	109.919	108.002	110.996	111.957	107.25	112.1	103.228	104.559	101.627	1.08623	0.00602089	0.93392	0.0155557	1.09412	0.0108047	0.940705	0.00594212
Q62261	Sptbn1	Spectrin beta chain, non-erythrocytic 1 OS=Mus musculus OX=10090 GN=Sptbn1 PE=1 SV=2	52	136	311	8	274.1	136	112.235	114.102	99.2707	114.546	113.225	122.337	96.8854	97.13	97.6	104.878	99.0391	103.509	1.07525	0.209171	1.05422	0.0412107	0.895606	0.0722118	0.878089	0.0131279
P09405	Ncl	Nucleolin OS=Mus musculus OX=10090 GN=Ncl PE=1 SV=2	64	94	509	94	76.7	94	111.129	105.824	110.708	102.721	103.407	108.023	109.598	113.52	109.9	97.8656	103.309	98.4903	0.958767	0.131556	0.899844	0.00644971	1.01635	0.446569	0.953891	0.113852
P17182	Eno1	Alpha-enolase OS=Mus musculus OX=10090 GN=Eno1 PE=1 SV=3	96	66	581	55	47.1	66	127.052	126.519	130.029	93.8781	97.1395	92.8267	102.217	105.05	98.8	97.4531	101.851	104.764	0.73995	3.99697e-05	0.993468	0.822913	0.797881	0.000255742	1.07125	0.0536931
P56480	Atp5f1b	ATP synthase subunit beta, mitochondrial OS=Mus musculus OX=10090 GN=Atp5f1b PE=1 SV=2	85	44	366	44	56.3	44	103.499	101.797	107.932	106.731	109.674	116.942	101.294	114.62	101.6	101.887	105.912	102.672	1.06423	0.131309	0.977823	0.633973	1.01368	0.778882	0.931381	0.0804136
Q8VDJ3	Hdlbp	Vigilin OS=Mus musculus OX=10090 GN=Hdlbp PE=1 SV=1	71	113	323	112	141.7	113	115.994	114.437	106.821	104.16	103.72	104.499	103.96	100.98	102.7	104.981	105.183	107.064	0.926246	0.0433968	1.03117	0.042569	0.912193	0.0290541	1.01552	0.0822116
P80314	Cct2	T-complex protein 1 subunit beta OS=Mus musculus OX=10090 GN=Cct2 PE=1 SV=4	84	63	313	63	57.4	63	134.46	128.42	121.701	97.991	102.362	105.38	96.0652	109.23	95.3	98.3812	90.916	98.3857	0.794975	0.00351594	0.957044	0.451217	0.781616	0.00864997	0.940962	0.141045
Q62261-2	Sptbn1	Isoform 2 of Spectrin beta chain, non-erythrocytic 1 OS=Mus musculus OX=10090 GN=Sptbn1	54	129	296	1	251	129	127.273	128.42	102.38	105.6	109.151	146.673	86.5305	109.23	91.7	92.7094	90.3953	89.4986	1.00936	0.946512	0.948316	0.514627	0.802798	0.0974913	0.754248	0.0878979
P57780	Actn4	Alpha-actinin-4 OS=Mus musculus OX=10090 GN=Actn4 PE=1 SV=1	73	90	316	35	104.9	90	124.84	126.631	116.593	96.0374	94.0059	96.4605	107.24	122.21	109.3	96.3187	92.1657	95.1446	0.778408	0.00103062	0.83728	0.0192279	0.920358	0.156653	0.989966	0.544742
P38647	Hspa9	Stress-70 protein, mitochondrial OS=Mus musculus OX=10090 GN=Hspa9 PE=1 SV=3	65	68	337	67	73.4	68	89.6771	89.6034	100.159	111.358	113.956	111.216	109.393	114.51	103.3	106.941	113.202	108.528	1.2043	0.006253	1.00448	0.902428	1.17093	0.0289736	0.976645	0.276279
P26041	Msn	Moesin OS=Mus musculus OX=10090 GN=Msn PE=1 SV=3	81	88	425	66	67.7	88	114.778	122.827	128.474	81.6421	88.5745	106.04	94.835	154.77	93.3	99.6187	92.7905	102.672	0.754637	0.022396	0.860535	0.479197	0.936696	0.727022	1.06814	0.467513
E9PVA8	Gcn1	eIF-2-alpha kinase activator GCN1 OS=Mus musculus OX=10090 GN=Gcn1 PE=1 SV=1	44	112	259	112	292.8	112	120.417	124.393	123.811	97.6826	98.4973	106.371	101.089	115.39	98	96.8344	96.7479	98.4903	0.820763	0.00191506	0.928751	0.237846	0.853122	0.030431	0.965367	0.284357
P08113	Hsp90b1	Endoplasmin OS=Mus musculus OX=10090 GN=Hsp90b1 PE=1 SV=2	66	86	397	81	92.4	86	92.9943	92.8475	87.6114	115.265	116.776	127.733	90.8365	103.51	89.3	114.262	120.701	120.76	1.31567	0.00261404	1.25411	0.00856816	1.03728	0.521205	0.988739	0.778159
Q3U2G2	Hspa4	Heat shock 70 kDa protein 4 OS=Mus musculus OX=10090 GN=Hspa4 PE=1 SV=1	78	92	322	87	94.1	92	115.331	114.102	114.372	101.693	104.869	104.058	103.037	107.47	100.1	104.259	102.267	104.032	0.903478	0.000415229	0.999844	0.994583	0.90344	0.00703441	0.999802	0.986555
P23116	Eif3a	Eukaryotic translation initiation factor 3 subunit A OS=Mus musculus OX=10090 GN=Eif3a PE=1 SV=5	67	136	432	136	161.8	136	106.816	107.39	105.6	103.646	103.511	105.38	109.496	101.97	108.1	107.456	104.975	108.841	0.97727	0.0388637	1.00534	0.835856	0.999249	0.974673	1.02795	0.0854295
Q64727	Vcl	Vinculin OS=Mus musculus OX=10090 GN=Vcl PE=1 SV=4	79	99	271	99	116.6	99	113.893	102.58	137.913	104.675	110.823	103.948	88.786	91.96	91.7	107.869	108.412	113.337	0.901406	0.335297	1.20985	0.000697206	0.768784	0.0594523	1.03184	0.290954
Q8VEK3	Hnrnpu	Heterogeneous nuclear ribonucleoprotein U OS=Mus musculus OX=10090 GN=Hnrnpu PE=1 SV=1	61	78	371	77	87.9	78	110.686	111.081	110.264	108.788	111.031	119.364	99.5511	109.45	96.9	97.6594	101.851	99.2222	1.02154	0.500958	0.976566	0.583326	0.921301	0.0851215	0.88074	0.0172871
Q7TPV4	Mybbp1a	Myb-binding protein 1A OS=Mus musculus OX=10090 GN=Mybbp1a PE=1 SV=2	58	82	274	82	151.9	82	113.009	117.122	113.262	103.441	105.078	123.769	95.3476	116.82	96.2	98.0719	95.2899	99.6404	0.967661	0.607693	0.950172	0.512494	0.898003	0.177586	0.881774	0.120009
E9QAI5	Cad	CAD protein OS=Mus musculus OX=10090 GN=Cad PE=1 SV=1	52	109	299	108	236.1	109	116.547	117.458	119.813	101.384	100.9	106.371	101.397	108.57	102	101.578	97.1645	102.986	0.872355	0.00167141	0.967183	0.303096	0.881715	0.00501882	0.977561	0.403979
Q9CU62	Smc1a	Structural maintenance of chromosomes protein 1A OS=Mus musculus OX=10090 GN=Smc1a PE=1 SV=4	71	113	277	112	143.1	113	102.614	106.607	97.8271	109.096	108.734	110.665	108.573	109.78	106.2	106.012	102.58	104.554	1.06985	0.0517477	0.964855	0.0583845	1.05701	0.100888	0.953278	0.0115259
P10126	Eef1a1	Elongation factor 1-alpha 1 OS=Mus musculus OX=10090 GN=Eef1a1 PE=1 SV=3	78	59	593	35	50.1	59	127.936	131.553	122.367	94.5979	96.7217	109.234	95.8602	108.13	96.5	97.8656	98.3101	99.4313	0.787085	0.00687214	0.983749	0.705899	0.78692	0.00483172	0.983543	0.737582
Q02053	Uba1	Ubiquitin-like modifier-activating enzyme 1 OS=Mus musculus OX=10090 GN=Uba1 PE=1 SV=1	60	64	284	64	117.7	64	119.311	120.702	114.705	98.8136	100.169	103.398	103.55	110.44	103	101.578	99.4556	100.895	0.85245	0.00152991	0.952488	0.112322	0.893637	0.0138174	0.998508	0.92481
P09411	Pgk1	Phosphoglycerate kinase 1 OS=Mus musculus OX=10090 GN=Pgk1 PE=1 SV=4	98	54	384	54	44.5	54	128.71	133.678	128.141	89.0454	92.0214	102.957	96.988	113.41	92.8	99.3094	99.5598	102.568	0.727279	0.00149296	0.994192	0.931076	0.776376	0.0111806	1.06131	0.25364
A0A0A0MQF6	Gapdh	Glyceraldehyde-3-phosphate dehydrogenase OS=Mus musculus OX=10090 GN=Gapdh PE=1 SV=1	72	47	593	4	38.6	47	125.504	123.946	126.809	89.3538	98.7062	97.2313	100.884	112.09	99.1	99.4125	102.476	102.045	0.758233	0.000552345	0.973915	0.55132	0.829414	0.0067126	1.06534	0.111853
P40142	Tkt	Transketolase OS=Mus musculus OX=10090 GN=Tkt PE=1 SV=1	80	58	313	58	67.6	58	117.985	119.359	115.372	104.777	104.555	107.692	103.344	108.46	100.9	97.7625	96.8521	99.2222	0.898813	0.00153296	0.939663	0.0542564	0.886563	0.00608095	0.926856	0.00321492
Q61656	Ddx5	Probable ATP-dependent RNA helicase DDX5 OS=Mus musculus OX=10090 GN=Ddx5 PE=1 SV=2	70	82	348	65	69.2	82	131.917	129.763	126.809	96.3459	97.035	86.8805	116.365	116.16	112.8	90.6469	86.1254	86.2574	0.721415	0.000554505	0.761687	0.000128915	0.888894	0.00156098	0.938516	0.18555
P11276	Fn1	Fibronectin OS=Mus musculus OX=10090 GN=Fn1 PE=1 SV=4	41	92	271	92	272.4	92	70.9897	76.5153	62.7382	120.201	119.179	131.807	81.1992	89.21	80.9	133.031	155.901	146.69	1.76551	0.000707593	1.73341	0.0010237	1.19533	0.0474433	1.17359	0.0508212
P80316	Cct5	T-complex protein 1 subunit epsilon OS=Mus musculus OX=10090 GN=Cct5 PE=1 SV=1	91	60	335	59	59.6	60	124.951	120.366	117.703	100.87	101.526	105.93	100.269	108.35	101.9	99	97.0604	98.9085	0.849338	0.00232733	0.949923	0.111554	0.855376	0.00575448	0.956676	0.0597773
P20029	Hspa5	Endoplasmic reticulum chaperone BiP OS=Mus musculus OX=10090 GN=Hspa5 PE=1 SV=3	68	65	377	62	72.4	65	90.0088	93.0712	88.7218	107.245	108.107	113.859	100.371	118.47	96.6	116.222	121.742	117.728	1.21122	0.00143649	1.1276	0.125661	1.16056	0.10171	1.08044	0.0290812
Q60864	Stip1	Stress-induced-phosphoprotein 1 OS=Mus musculus OX=10090 GN=Stip1 PE=1 SV=1	86	84	312	84	62.5	84	108.807	109.627	99.3817	103.955	103.093	104.169	103.447	112.75	95.9	112.509	107.37	113.023	0.979236	0.541915	1.06667	0.252897	0.982007	0.761965	1.06968	0.0169507
A1BN54	Actn1	Alpha actinin 1a OS=Mus musculus OX=10090 GN=Actn1 PE=1 SV=1	70	78	267	46	102.7	78	113.34	113.207	117.259	95.3176	100.377	103.948	96.1678	125.84	99.1	104.053	102.059	105.914	0.871547	0.00654693	0.971717	0.766058	0.933978	0.471811	1.04132	0.206431
Q6P4T2	Snrnp200	U5 small nuclear ribonucleoprotein 200 kDa helicase OS=Mus musculus OX=10090 GN=Snrnp200 PE=1 SV=1	47	91	222	89	244.4	91	106.595	110.858	106.266	105.497	106.853	115.731	101.294	113.63	102.3	103.331	98.7266	104.032	1.01347	0.701789	0.9649	0.435838	0.979936	0.635145	0.932969	0.112478
S4R1W1	Gm3839	Glyceraldehyde-3-phosphate dehydrogenase OS=Mus musculus OX=10090 GN=Gm3839 PE=1 SV=1	75	42	578	1	35.8	42	111.239	110.969	123.7	104.366	110.3	113.859	96.0652	110.44	89.8	99.3094	99.2473	107.482	0.949745	0.313472	1.03285	0.653231	0.8566	0.0895804	0.931554	0.12638
Q03265	Atp5f1a	ATP synthase subunit alpha, mitochondrial OS=Mus musculus OX=10090 GN=Atp5f1a PE=1 SV=1	71	69	306	69	59.7	69	91.8886	94.1898	97.1609	108.685	114.478	128.614	99.2435	117.92	97.7	105.187	110.286	108.318	1.24198	0.0201611	1.02836	0.67833	1.11165	0.18942	0.920448	0.201066
Q9ERU9	Ranbp2	E3 SUMO-protein ligase RanBP2 OS=Mus musculus OX=10090 GN=Ranbp2 PE=1 SV=2	38	121	234	120	340.9	121	107.701	109.068	104.379	105.189	108.316	107.472	106.01	112.97	102.6	103.744	102.684	103.823	0.999468	0.974522	0.964769	0.286505	1.00135	0.967753	0.966583	0.023531
Q8VIJ6	Sfpq	Splicing factor, proline- and glutamine-rich OS=Mus musculus OX=10090 GN=Sfpq PE=1 SV=1	59	71	353	67	75.4	71	107.59	109.292	105.267	108.788	109.569	107.031	116.673	108.24	111.8	97.1437	95.0817	97.0265	1.01006	0.47973	0.859047	0.00335444	1.04521	0.147507	0.888944	0.000277809
E9Q6R7	Utrn	Utrophin OS=Mus musculus OX=10090 GN=Utrn PE=1 SV=1	37	109	196	106	392.5	109	101.066	102.803	94.0517	110.638	107.48	113.418	104.985	103.4	106.4	107.869	109.141	111.141	1.11283	0.0243182	1.04246	0.0258162	1.0566	0.116249	0.989788	0.595966
Q99K48	Nono	Non-POU domain-containing octamer-binding protein OS=Mus musculus OX=10090 GN=Nono PE=1 SV=3	84	69	312	62	54.5	69	114.667	114.102	109.709	104.88	104.347	109.014	109.906	106.59	109.9	98.2781	97.2686	95.981	0.940211	0.0350281	0.893172	0.000837707	0.964307	0.103589	0.916061	0.00531303
Q8BGQ7	Aars	Alanine--tRNA ligase, cytoplasmic OS=Mus musculus OX=10090 GN=Aars PE=1 SV=1	62	69	234	69	106.8	69	116.547	118.912	111.707	98.8136	100.064	110.225	96.8854	106.48	96.1	106.425	104.454	109.573	0.890359	0.0388393	1.07008	0.128123	0.8626	0.0158403	1.03672	0.387902
Q61699	Hsph1	Heat shock protein 105 kDa OS=Mus musculus OX=10090 GN=Hsph1 PE=1 SV=2	67	81	232	77	96.3	81	107.148	109.739	112.262	104.366	104.764	102.627	107.445	96.03	105.6	105.187	107.891	110.2	0.94716	0.023001	1.04596	0.283267	0.939012	0.155845	1.03696	0.0731613
Q9CZN7	Shmt2	Serine hydroxymethyltransferase, mitochondrial OS=Mus musculus OX=10090 GN=Shmt2 PE=1 SV=1	79	52	224	51	55.7	52	96.0905	94.3017	112.374	105.806	106.645	107.252	101.909	125.29	95.8	107.353	112.161	109.155	1.05594	0.382849	1.01755	0.845542	1.06683	0.561585	1.02805	0.110673
Q9D0E1	Hnrnpm	Heterogeneous nuclear ribonucleoprotein M OS=Mus musculus OX=10090 GN=Hnrnpm PE=1 SV=3	77	77	332	76	77.6	77	103.167	103.139	101.158	110.124	107.585	110.775	109.393	109.01	108.3	104.466	103.934	102.15	1.06836	0.00401955	0.950553	0.00220148	1.06257	0.000966004	0.9454	0.00756825
P68369	Tuba1a	Tubulin alpha-1A chain OS=Mus musculus OX=10090 GN=Tuba1a PE=1 SV=1	65	43	365	1	50.1	43	117.763	123.051	117.37	99.9447	103.407	111.326	95.3476	106.81	85.4	104.259	105.079	107.796	0.878534	0.0193952	1.10286	0.191376	0.80282	0.0217844	1.00781	0.828093
Q99PV0	Prpf8	Pre-mRNA-processing-splicing factor 8 OS=Mus musculus OX=10090 GN=Prpf8 PE=1 SV=2	41	109	230	108	273.4	109	106.374	110.522	105.378	105.6	104.347	114.74	103.139	111.32	103.7	104.775	102.788	102.15	1.00748	0.835752	0.973452	0.36446	0.987233	0.67845	0.953884	0.212658
P08249	Mdh2	Malate dehydrogenase, mitochondrial OS=Mus musculus OX=10090 GN=Mdh2 PE=1 SV=3	78	41	329	41	35.6	41	97.7491	99	109.264	108.788	113.329	110.115	101.191	121.55	99.4	101.578	106.954	105.077	1.08568	0.0879203	0.973514	0.715814	1.0527	0.537702	0.943947	0.0401891
P09103	P4hb	Protein disulfide-isomerase OS=Mus musculus OX=10090 GN=P4hb PE=1 SV=2	74	67	275	65	57	67	91.6674	94.861	140.578	118.967	124.192	117.382	77.3033	110.55	67.8	105.909	113.619	113.86	1.10222	0.522747	1.30406	0.121554	0.78156	0.308539	0.924687	0.0528293
P99024	Tubb5	Tubulin beta-5 chain OS=Mus musculus OX=10090 GN=Tubb5 PE=1 SV=1	79	41	566	6	49.6	41	121.634	124.841	116.926	98.1967	98.8107	98.7729	100.679	100.98	102.4	103.331	104.975	104.345	0.813924	0.000614799	1.02826	0.0160348	0.836705	0.00110636	1.05704	0.000409801
P07356	Anxa2	Annexin A2 OS=Mus musculus OX=10090 GN=Anxa2 PE=1 SV=2	82	52	294	52	38.7	52	113.893	121.82	110.264	97.1685	106.018	127.953	93.2971	130.79	92.5	96.3187	93.3112	95.4582	0.957114	0.639187	0.900505	0.453667	0.915052	0.495671	0.860931	0.170323
P68372	Tubb4b	Tubulin beta-4B chain OS=Mus musculus OX=10090 GN=Tubb4b PE=1 SV=1	72	41	534	3	49.8	41	125.835	128.98	125.032	96.4487	99.2285	106.151	96.0652	108.35	89.1	103.125	95.7065	104.345	0.794603	0.00114029	1.03292	0.633058	0.772719	0.00748709	1.00447	0.914855
Q9Z1Q9	Vars	Valine--tRNA ligase OS=Mus musculus OX=10090 GN=Vars PE=1 SV=1	55	83	233	83	140.1	83	115.884	118.241	122.256	100.459	103.407	101.856	104.37	115.72	99.9	99.2062	95.1858	100.163	0.857851	0.00117522	0.920515	0.161876	0.897888	0.0746825	0.963476	0.100065
P68373	Tuba1c	Tubulin alpha-1C chain OS=Mus musculus OX=10090 GN=Tuba1c PE=1 SV=1	66	43	365	1	49.9	43	122.518	124.841	120.813	101.179	101.318	101.306	93.6047	115.72	98.2	100.341	94.7692	102.882	0.825164	5.16918e-05	0.969	0.679753	0.835276	0.0417075	0.980875	0.464255
A2AVJ7	Rrbp1	Ribosome-binding protein 1 OS=Mus musculus OX=10090 GN=Rrbp1 PE=1 SV=1	47	85	227	83	158.3	85	96.4222	95.9797	99.0486	119.276	119.179	136.542	87.6583	98.12	89.7	106.012	116.327	109.782	1.28666	0.00890598	1.20562	0.0127008	0.945198	0.186349	0.885665	0.0931678
P27773	Pdia3	Protein disulfide-isomerase A3 OS=Mus musculus OX=10090 GN=Pdia3 PE=1 SV=2	72	59	286	59	56.6	59	98.302	100.119	88.8328	115.06	115.418	117.162	100.371	108.57	94	109.828	112.473	112.605	1.21022	0.00481321	1.10552	0.0689089	1.05461	0.393951	0.963371	0.0189055
Q8CAQ8	Immt	MICOS complex subunit Mic60 OS=Mus musculus OX=10090 GN=Immt PE=1 SV=1	69	65	205	3	83.8	65	94.3213	94.5254	100.492	108.068	112.389	121.016	102.422	117.59	100.5	105.497	107.475	108.946	1.18018	0.0157154	1.00438	0.936173	1.10774	0.146165	0.942731	0.17295
Q78PY7	Snd1	Staphylococcal nuclease domain-containing protein 1 OS=Mus musculus OX=10090 GN=Snd1 PE=1 SV=1	65	71	225	71	102	71	105.6	108.732	113.484	106.217	108.211	115.07	99.2435	113.85	97.7	101.991	102.996	102.568	1.00513	0.881408	0.98958	0.844322	0.948073	0.370752	0.933405	0.05342
Q3V117	Acly	ATP-citrate synthase OS=Mus musculus OX=10090 GN=Acly PE=1 SV=1	59	69	222	1	120.7	69	123.624	126.966	115.372	98.1967	100.169	105.49	105.908	112.86	104.5	94.9781	92.6864	96.3992	0.830292	0.00708761	0.878726	0.00955563	0.883337	0.0298156	0.934866	0.0533837
P21550	Eno3	Beta-enolase OS=Mus musculus OX=10090 GN=Eno3 PE=1 SV=3	85	52	325	38	47	52	119.422	118.8	128.919	100.664	102.362	97.4515	105.805	105.71	102.9	101.062	95.9148	97.2356	0.818428	0.00341616	0.935747	0.0206145	0.856389	0.00672564	0.97915	0.378512
Q91V92	Acly	ATP-citrate synthase OS=Mus musculus OX=10090 GN=Acly PE=1 SV=1	59	69	225	1	119.7	69	101.619	105.824	92.2751	103.749	100.377	118.483	117.083	103.62	121.2	109.209	94.5609	104.136	1.07638	0.327776	0.900568	0.172337	1.14075	0.10194	0.954423	0.523804
P11983	Tcp1	T-complex protein 1 subunit alpha OS=Mus musculus OX=10090 GN=Tcp1 PE=1 SV=3	90	59	246	59	60.4	59	108.807	114.661	109.486	102.927	107.585	117.823	99.8586	111.98	96.9	101.269	101.434	103.091	0.986123	0.763069	0.990462	0.843121	0.927271	0.179669	0.93135	0.165706
Q64737	Gart	Trifunctional purine biosynthetic protein adenosine-3 OS=Mus musculus OX=10090 GN=Gart PE=1 SV=3	60	65	181	65	107.4	65	111.129	115.668	116.482	102.618	104.242	99.3235	106.933	103.07	102.7	106.631	100.185	105.809	0.891939	0.0049768	0.999751	0.992013	0.91093	0.00897606	1.02104	0.437072
A2AGT5	Ckap5	Cytoskeleton-associated protein 5 OS=Mus musculus OX=10090 GN=Ckap5 PE=1 SV=1	39	83	191	83	225.5	83	121.744	123.498	111.374	102.721	101.109	105.049	105.395	104.94	102.1	98.6906	98.7266	100.686	0.866138	0.0157828	0.954129	0.0174797	0.876109	0.0198441	0.965113	0.052947
P14733	Lmnb1	Lamin-B1 OS=Mus musculus OX=10090 GN=Lmnb1 PE=1 SV=3	77	75	227	65	66.7	75	101.619	103.922	96.7167	111.05	109.256	112.207	108.061	110.77	107	105.084	103.621	103.613	1.10009	0.0116832	0.958532	0.0212317	1.07799	0.0307897	0.939271	0.00242601
Q8BMK4	Ckap4	Cytoskeleton-associated protein 4 OS=Mus musculus OX=10090 GN=Ckap4 PE=1 SV=2	82	74	209	74	63.7	74	87.355	81.8847	99.6038	114.957	115.523	157.244	80.0715	97.24	76.3	112.509	132.989	118.251	1.44219	0.0569454	1.43428	0.0144037	0.943342	0.57398	0.938168	0.628461
Q8BMJ2	Lars	Leucine--tRNA ligase, cytoplasmic OS=Mus musculus OX=10090 GN=Lars PE=1 SV=2	57	65	197	65	134.1	65	110.686	112.759	108.376	98.5052	101.944	112.427	101.294	122.21	102.3	100.031	101.538	103.823	0.942905	0.222297	0.93735	0.379868	0.981864	0.78653	0.976079	0.595338
P80313	Cct7	T-complex protein 1 subunit eta OS=Mus musculus OX=10090 GN=Cct7 PE=1 SV=1	78	55	222	55	59.6	55	111.903	115.22	108.598	103.646	104.555	109.674	102.832	110.77	98.7	103.434	102.476	103.509	0.946845	0.0905376	0.990769	0.800417	0.930241	0.124421	0.973395	0.21312
Q62167	Ddx3x	ATP-dependent RNA helicase DDX3X OS=Mus musculus OX=10090 GN=Ddx3x PE=1 SV=3	71	67	264	66	73.1	67	109.47	112.759	104.49	105.6	103.72	106.481	108.778	102.52	105	106.012	102.059	106.959	0.966582	0.224886	0.995993	0.86655	0.968105	0.313423	0.997562	0.88779
S4R1P5	Dst	Dystonin OS=Mus musculus OX=10090 GN=Dst PE=1 SV=1	17	130	186	124	870	130	106.263	107.39	104.712	103.749	102.78	108.243	106.01	108.02	105.2	106.734	105.496	109.155	0.988714	0.553312	1.00675	0.626001	1.00272	0.813171	1.02101	0.331502
P42932	Cct8	T-complex protein 1 subunit theta OS=Mus musculus OX=10090 GN=Cct8 PE=1 SV=3	73	51	252	51	59.5	51	113.893	115.444	113.151	103.955	105.496	113.638	98.2183	111.1	93.8	102.816	101.538	103.509	0.943358	0.103649	1.01565	0.777065	0.885048	0.0662221	0.952874	0.172441
O08810	Eftud2	116 kDa U5 small nuclear ribonucleoprotein component OS=Mus musculus OX=10090 GN=Eftud2 PE=1 SV=1	61	63	191	61	109.3	63	114.557	114.549	110.153	104.263	105.078	109.564	100.679	111.32	102.2	100.959	101.955	100.163	0.940006	0.037107	0.964604	0.33217	0.926134	0.0829491	0.950369	0.0378879
B1B0C7	Hspg2	Basement membrane-specific heparan sulfate proteoglycan core protein OS=Mus musculus OX=10090 GN=Hspg2 PE=1 SV=1	27	91	182	91	468.7	91	91.778	91.9525	81.9483	116.191	112.703	115.07	97.193	88.55	99.2	122.616	126.533	126.302	1.29466	0.00165972	1.31763	0.00100133	1.07251	0.239276	1.09154	0.00301456
Q9CW03	Smc3	Structural maintenance of chromosomes protein 3 OS=Mus musculus OX=10090 GN=Smc3 PE=1 SV=2	61	91	212	90	141.5	91	108.143	109.963	98.8265	106.525	106.122	111.216	108.061	110.55	107.9	101.681	101.33	103.404	1.02187	0.577643	0.938456	0.00333105	1.03022	0.419806	0.946126	0.029597
E9Q800	Immt	MICOS complex subunit MIC60 OS=Mus musculus OX=10090 GN=Immt PE=1 SV=1	72	63	194	1	75.6	63	64.0235	67.5661	71.5104	138.092	129.101	124.43	96.988	82.94	92.7	130.866	138.092	129.857	1.92823	0.000160005	1.46285	0.00101118	1.34233	0.00778094	1.01836	0.642037
Q8CG48	Smc2	Structural maintenance of chromosomes protein 2 OS=Mus musculus OX=10090 GN=Smc2 PE=1 SV=2	59	87	199	87	134.2	87	107.812	110.075	102.158	104.675	102.258	103.728	110.521	106.59	106.7	109.209	104.35	105.077	0.97068	0.271958	0.984021	0.434994	1.01177	0.664418	1.02568	0.186265
Q8BL66	Eea1	Early endosome antigen 1 OS=Mus musculus OX=10090 GN=Eea1 PE=1 SV=2	58	94	187	92	160.8	94	97.528	98.3288	96.7167	104.983	104.973	108.683	105.908	119.35	106.6	109.622	109.141	110.619	1.08909	0.00275634	0.992538	0.860062	1.13427	0.0407524	1.03371	0.0522037
E9QNN1	Dhx9	ATP-dependent RNA helicase A OS=Mus musculus OX=10090 GN=Dhx9 PE=1 SV=1	42	73	225	72	149.6	73	108.807	107.837	108.931	105.292	107.793	113.308	103.857	113.08	100.5	102.919	99.9763	102.463	1.00251	0.914797	0.96195	0.356963	0.975004	0.512305	0.935554	0.0507373
Q9JIK5	Ddx21	Nucleolar RNA helicase 2 OS=Mus musculus OX=10090 GN=Ddx21 PE=1 SV=3	62	72	217	70	93.5	72	112.345	109.963	113.817	108.479	109.674	114.079	99.141	103.29	100.8	99.2062	103.934	100.372	0.988417	0.559193	1.00093	0.9623	0.902138	0.00264803	0.913557	0.0124935
P68134	Acta1	Actin, alpha skeletal muscle OS=Mus musculus OX=10090 GN=Acta1 PE=1 SV=1	51	32	712	7	42	32	113.009	122.492	103.379	101.898	105.496	145.462	95.245	109.78	96.9	97.0406	91.0201	95.981	1.04124	0.77179	0.940769	0.295265	0.890952	0.161358	0.804981	0.178694
P80317	Cct6a	T-complex protein 1 subunit zeta OS=Mus musculus OX=10090 GN=Cct6a PE=1 SV=3	76	52	254	45	58	52	115.884	113.542	109.153	104.263	104.347	105.93	104.165	106.81	104	102.712	101.226	102.882	0.929	0.0172942	0.97411	0.0609944	0.930283	0.0223259	0.975456	0.0271195
E9QAS5	Chd4	Chromodomain-helicase-DNA-binding protein 4 OS=Mus musculus OX=10090 GN=Chd4 PE=1 SV=1	36	73	181	50	218.5	73	110.576	116.898	108.154	104.572	105.704	121.236	99.346	115.17	98.7	98.6906	97.7893	99.4313	0.987737	0.829651	0.944751	0.346122	0.933223	0.279896	0.89261	0.0927709
A0A0A0MQA5	Tuba4a	Tubulin alpha chain (Fragment) OS=Mus musculus OX=10090 GN=Tuba4a PE=1 SV=1	61	37	296	12	52.9	37	112.566	120.366	126.698	101.384	109.465	101.306	87.4532	104.94	89.7	103.434	108.724	110.723	0.867987	0.0320226	1.14459	0.0828051	0.784398	0.0195188	1.03437	0.361249
P80318	Cct3	T-complex protein 1 subunit gamma OS=Mus musculus OX=10090 GN=Cct3 PE=1 SV=1	76	56	258	55	60.6	56	109.138	110.969	106.155	106.217	106.227	104.719	105.908	106.04	101.8	106.425	106.121	104.345	0.972107	0.111414	1.01002	0.532441	0.96164	0.10237	0.999143	0.917324
A0A0R4J0Q5	Lmnb2	Lamin-B2 OS=Mus musculus OX=10090 GN=Lmnb2 PE=1 SV=1	68	67	197	56	69	67	94.1001	94.4136	92.7192	108.685	106.018	100.425	125.285	106.26	126.3	107.559	104.246	103.718	1.12052	0.0105017	0.881733	0.100363	1.27241	0.0174542	1.00126	0.963509
Q7TMY8	Huwe1	E3 ubiquitin-protein ligase HUWE1 OS=Mus musculus OX=10090 GN=Huwe1 PE=1 SV=5	23	84	191	83	482.3	84	113.34	113.319	115.15	101.796	101.318	105.38	102.627	110.44	105.1	103.125	101.851	101.836	0.902531	0.00143611	0.964312	0.181782	0.930834	0.0297776	0.994551	0.699659
B1ARU4	Macf1	Microtubule-actin cross-linking factor 1 OS=Mus musculus OX=10090 GN=Macf1 PE=1 SV=1	17	110	163	1	831.1	110	107.48	108.844	103.379	111.152	109.778	110.555	103.447	102.85	104.9	105.187	101.955	103.927	1.03685	0.0807446	0.999591	0.971597	0.973394	0.180774	0.938411	0.00263558
E9Q2X6	Smc4	Structural maintenance of chromosomes protein OS=Mus musculus OX=10090 GN=Smc4 PE=1 SV=1	46	77	181	77	144.1	77	114.114	116.675	103.823	102.515	102.362	104.939	108.573	108.68	110.2	99.825	100.914	101.836	0.925897	0.108623	0.924024	0.000450804	0.978605	0.579463	0.976625	0.076543
P10107	Anxa1	Annexin A1 OS=Mus musculus OX=10090 GN=Anxa1 PE=1 SV=2	92	52	278	51	38.7	52	120.085	118.912	126.92	87.4002	93.797	102.847	93.8097	123.75	87.9	105.6	103.413	114.069	0.776253	0.00600478	1.05769	0.63818	0.834778	0.151132	1.13743	0.0784397
Q922D8	Mthfd1	C-1-tetrahydrofolate synthase, cytoplasmic OS=Mus musculus OX=10090 GN=Mthfd1 PE=1 SV=4	56	63	158	60	101.1	63	115.552	114.437	119.258	99.4306	101.318	100.094	104.78	103.95	103.2	103.744	104.663	104.764	0.861402	0.000491207	1.00398	0.501226	0.893149	0.00123539	1.04098	0.00303923
Q7TMM9	Tubb2a	Tubulin beta-2A chain OS=Mus musculus OX=10090 GN=Tubb2a PE=1 SV=1	65	37	444	4	49.9	37	106.263	109.515	102.047	106.217	103.929	101.746	111.034	97.9	108.3	107.662	108.412	109.469	0.98133	0.476074	1.02619	0.530177	0.998139	0.96749	1.04377	0.0308898
Q9EPU0-2	Upf1	Isoform 2 of Regulator of nonsense transcripts 1 OS=Mus musculus OX=10090 GN=Upf1	53	57	166	55	122.6	57	114.999	116.563	116.926	100.253	102.362	109.784	101.499	111.54	97.2	99.9281	102.372	102.986	0.896443	0.0151307	0.984034	0.72358	0.890243	0.0410574	0.977229	0.478632
Q921K2	Parp1	Poly [ADP-ribose] polymerase OS=Mus musculus OX=10090 GN=Parp1 PE=1 SV=1	66	76	196	76	112.7	76	107.369	110.186	105.711	105.189	108.42	109.344	108.983	111.76	106.4	100.134	101.33	99.4313	0.999029	0.956784	0.919768	0.00599666	1.01199	0.558139	0.931702	0.00591567
O55143	Atp2a2	Sarcoplasmic/endoplasmic reticulum calcium ATPase 2 OS=Mus musculus OX=10090 GN=Atp2a2 PE=1 SV=2	41	43	139	43	114.8	43	89.3453	85.2407	110.264	115.368	119.179	139.625	83.2497	94.05	80.4	108.487	130.386	118.042	1.31358	0.0510841	1.385	0.0120348	0.904686	0.36153	0.953879	0.590345
P26043	Rdx	Radixin OS=Mus musculus OX=10090 GN=Rdx PE=1 SV=3	70	64	241	40	68.5	64	117.321	124.058	109.486	95.2148	101.109	118.263	99.0384	112.42	98.1	98.8969	99.4556	103.823	0.896603	0.209483	0.976149	0.640541	0.882272	0.0924969	0.960547	0.590676
P80315	Cct4	T-complex protein 1 subunit delta OS=Mus musculus OX=10090 GN=Cct4 PE=1 SV=3	88	54	221	53	58	54	106.816	108.061	107.155	110.33	104.66	105.38	107.958	103.29	105.1	104.981	105.288	104.659	0.994838	0.776022	0.995511	0.747243	0.98235	0.249843	0.983014	0.368533
Q9WTI7-3	Myo1c	Isoform 3 of Unconventional myosin-Ic OS=Mus musculus OX=10090 GN=Myo1c	55	74	169	69	119.8	74	99.5183	100.454	102.047	108.273	107.376	114.96	102.012	103.84	103.8	111.169	108.516	111.141	1.09466	0.0190009	1.06838	0.00270301	1.02527	0.0558258	1.00066	0.978694
O88569	Hnrnpa2b1	Heterogeneous nuclear ribonucleoproteins A2/B1 OS=Mus musculus OX=10090 GN=Hnrnpa2b1 PE=1 SV=2	80	41	353	3	37.4	41	103.057	103.586	105.267	112.592	113.12	104.389	107.856	109.01	104.8	101.269	105.912	102.045	1.05832	0.105067	0.961329	0.0954485	1.03128	0.0841094	0.936762	0.0932026
O88569-2	Hnrnpa2b1	Isoform 2 of Heterogeneous nuclear ribonucleoproteins A2/B1 OS=Mus musculus OX=10090 GN=Hnrnpa2b1	80	39	348	1	36	39	74.8599	76.1797	76.2852	125.239	104.242	98.2223	128.258	73.92	134.6	133.547	127.053	111.141	1.44157	0.0151034	1.10382	0.597925	1.48148	0.131132	1.13438	0.236586
G5E866	Sf3b1	Splicing factor 3B subunit 1 OS=Mus musculus OX=10090 GN=Sf3b1 PE=1 SV=1	46	66	148	66	145.7	66	110.023	114.214	107.044	105.394	106.749	111.877	103.652	114.18	105.6	100.444	97.3728	98.5949	0.978084	0.446184	0.916456	0.054958	0.97631	0.5336	0.914794	0.0131818
Q9WU78	Pdcd6ip	Programmed cell death 6-interacting protein OS=Mus musculus OX=10090 GN=Pdcd6ip PE=1 SV=3	58	60	157	60	96	60	124.73	125.847	119.147	94.2894	98.8107	105.6	97.2955	111.54	98.1	101.166	99.0391	102.045	0.8079	0.00367002	0.984734	0.756596	0.830175	0.0144535	1.01188	0.745789
E9PVC5	Eif4g1	Eukaryotic translation initiation factor 4 gamma 1 OS=Mus musculus OX=10090 GN=Eif4g1 PE=1 SV=1	37	73	218	3	175.4	73	105.268	112.871	103.046	100.87	99.4374	109.894	111.136	100.21	106.2	100.856	119.034	104.659	0.965803	0.454325	1.02205	0.732713	0.988669	0.793672	1.04625	0.498373
E9Q9E1	Eif4g1	Eukaryotic translation initiation factor 4 gamma 1 OS=Mus musculus OX=10090 GN=Eif4g1 PE=1 SV=1	37	73	217	3	175.2	73	109.028	114.997	105.6	104.469	103.093	102.847	108.676	105.71	107.1	105.806	102.58	104.032	0.941706	0.083437	0.971794	0.0754604	0.975309	0.398939	1.00647	0.562159
Q9CWJ9	Atic	Bifunctional purine biosynthesis protein PURH OS=Mus musculus OX=10090 GN=Atic PE=1 SV=2	72	45	177	45	64.2	45	121.523	118.576	121.257	100.459	103.511	100.314	99.9612	100.98	98	104.672	102.372	104.45	0.842062	0.000171822	1.04199	0.0214335	0.827276	8.50342e-05	1.02369	0.132322
B1ARU1	Macf1	Microtubule-actin cross-linking factor 1 OS=Mus musculus OX=10090 GN=Macf1 PE=1 SV=1	19	98	147	3	662.9	98	103.167	98.5525	98.2713	109.919	107.376	104.719	108.778	99.22	110.6	112.406	109.766	108.841	1.07341	0.0282996	1.03897	0.324534	1.06203	0.184232	1.02795	0.178787
Q501J6	Ddx17	Probable ATP-dependent RNA helicase DDX17 OS=Mus musculus OX=10090 GN=Ddx17 PE=1 SV=1	60	59	191	42	72.4	59	80.831	82.5559	75.2858	125.137	123.357	129.275	92.3744	85.8	91.2	128.081	128.72	126.511	1.58279	7.87459e-05	1.42297	5.79222e-05	1.12863	0.0265625	1.01468	0.379411
E9QA15	Cald1	Caldesmon 1 OS=Mus musculus OX=10090 GN=Cald1 PE=1 SV=1	55	66	207	14	89.2	66	96.6434	101.461	85.7237	111.255	108.629	124.76	100.679	104.28	100.1	111.787	112.161	115.114	1.21427	0.0412156	1.11147	0.00250695	1.0748	0.217165	0.983805	0.73406
P61979-2	Hnrnpk	Isoform 2 of Heterogeneous nuclear ribonucleoprotein K OS=Mus musculus OX=10090 GN=Hnrnpk	76	43	394	2	51	43	108.807	104.369	106.488	106.011	107.793	101.966	106.01	109.67	103.1	101.372	113.202	104.973	0.98782	0.578295	1.00241	0.951921	0.997233	0.903874	1.01196	0.763219
E9Q555	Rnf213	E3 ubiquitin-protein ligase RNF213 OS=Mus musculus OX=10090 GN=Rnf213 PE=1 SV=2	19	82	132	82	584.4	82	99.8501	103.027	107.266	95.4204	96.1994	98.1122	101.397	119.68	102.8	114.984	113.515	121.283	0.934189	0.0412105	1.07999	0.244805	1.04428	0.50481	1.20726	0.00134643
A0A087WS29	Ktn1	Kinectin OS=Mus musculus OX=10090 GN=Ktn1 PE=1 SV=1	55	80	158	3	140.8	80	92.8838	86.9186	115.483	110.536	109.674	126.191	91.4517	106.92	88	109.622	120.909	115.533	1.17311	0.17088	1.20844	0.0405834	0.969814	0.790571	0.999027	0.986579
G3X956	Supt16	Suppressor of Ty 16 OS=Mus musculus OX=10090 GN=Supt16 PE=1 SV=1	52	68	187	68	119.8	68	106.042	110.075	104.379	102.001	103.929	110.445	110.111	115.06	112.1	101.372	99.2473	99.2222	0.987144	0.67714	0.889022	0.00147502	1.05234	0.0654064	0.94774	0.106263
P61979-3	Hnrnpk	Isoform 3 of Heterogeneous nuclear ribonucleoprotein K OS=Mus musculus OX=10090 GN=Hnrnpk	74	44	397	3	48.5	44	110.576	108.285	106.599	107.451	108.942	105.27	102.832	106.92	101.4	104.362	105.808	105.6	0.988333	0.465367	1.01484	0.419895	0.956037	0.0771483	0.981682	0.165111
O08784	Tcof1	Treacle protein OS=Mus musculus OX=10090 GN=Tcof1 PE=1 SV=1	45	66	155	22	134.9	66	97.9703	99.5593	95.8284	111.05	107.376	103.618	116.057	105.49	113.1	109.725	104.871	106.436	1.09778	0.0163985	0.959315	0.259542	1.14075	0.0144287	0.996861	0.902342
A2AN08	Ubr4	E3 ubiquitin-protein ligase UBR4 OS=Mus musculus OX=10090 GN=Ubr4 PE=1 SV=1	20	78	136	76	571.9	78	113.893	114.885	113.151	97.8882	102.466	106.151	104.985	110.99	104.1	100.547	102.372	104.032	0.896401	0.00842872	0.958995	0.140749	0.936086	0.0305394	1.00145	0.957136
P25206	Mcm3	DNA replication licensing factor MCM3 OS=Mus musculus OX=10090 GN=Mcm3 PE=1 SV=2	63	55	163	54	91.5	55	98.1914	98.3288	106.821	106.628	107.376	107.252	104.677	113.52	103.4	107.869	109.974	109.05	1.05906	0.105379	1.01647	0.614792	1.06018	0.227644	1.01755	0.0448503
P48722	Hspa4l	Heat shock 70 kDa protein 4L OS=Mus musculus OX=10090 GN=Hspa4l PE=1 SV=2	66	65	172	62	94.3	65	96.6434	96.6508	95.7174	104.058	107.585	109.674	99.7561	106.26	92.4	121.275	118.201	124.211	1.11178	0.00296416	1.21872	0.00756332	1.03254	0.478608	1.13187	0.00408414
P24547	Impdh2	Inosine-5'-monophosphate dehydrogenase 2 OS=Mus musculus OX=10090 GN=Impdh2 PE=1 SV=2	60	37	153	34	55.8	37	118.206	121.261	117.037	100.664	102.153	105.27	108.061	104.28	104.4	99.5156	97.1645	97.9675	0.86419	0.00095325	0.930249	0.0065724	0.888463	0.0016926	0.956377	0.0422595
Q8VCQ8	Cald1	Caldesmon 1 OS=Mus musculus OX=10090 GN=Cald1 PE=1 SV=1	71	58	197	7	60.4	58	98.0808	100.678	84.9464	110.433	109.987	112.647	102.114	102.74	106.8	113.025	115.285	114.696	1.17399	0.02905	1.1006	0.00295365	1.09851	0.140927	1.02984	0.0358748
Q3UJB0	Sf3b2	Splicing factor 3b, subunit 2 OS=Mus musculus OX=10090 GN=Sf3b2 PE=1 SV=1	53	61	161	61	98.1	61	102.725	106.159	99.1596	107.554	107.271	106.151	111.136	112.2	112.5	103.847	103.101	101.104	1.04198	0.10522	0.917267	0.0005415	1.09022	0.0108949	0.959736	0.00957489
P29341	Pabpc1	Polyadenylate-binding protein 1 OS=Mus musculus OX=10090 GN=Pabpc1 PE=1 SV=2	63	58	221	41	70.6	58	117.542	118.576	140.8	96.0374	102.78	109.564	90.734	109.12	93	97.2469	99.6639	103.3	0.818165	0.0553659	1.02512	0.70596	0.776969	0.042532	0.973504	0.559382
Q3THK7	Gmps	GMP synthase [glutamine-hydrolyzing] OS=Mus musculus OX=10090 GN=Gmps PE=1 SV=2	73	48	143	48	76.7	48	121.081	115.22	115.594	100.253	102.78	101.746	104.575	101.64	98.4	104.259	105.079	104.868	0.866109	0.001507	1.03149	0.150346	0.865642	0.00374821	1.03093	0.0153113
Q3U0V1	Khsrp	Far upstream element-binding protein 2 OS=Mus musculus OX=10090 GN=Khsrp PE=1 SV=2	57	51	192	41	76.7	51	104.494	98.7763	99.9369	111.872	107.793	103.398	108.266	106.48	104.9	110.034	108.62	107.796	1.06549	0.0924231	1.02129	0.124937	1.05421	0.0517424	1.01048	0.678862
Q9Z2X1	Hnrnpf	Heterogeneous nuclear ribonucleoprotein F OS=Mus musculus OX=10090 GN=Hnrnpf PE=1 SV=3	78	43	190	40	45.7	43	110.797	109.515	109.042	107.554	110.509	107.252	99.7561	115.94	98	100.444	102.58	103.927	0.987734	0.311645	0.978497	0.717974	0.952457	0.414162	0.943551	0.0135237
Q6PDI5	Ecpas	Proteasome adapter and scaffold protein ECM29 OS=Mus musculus OX=10090 GN=Ecpas PE=1 SV=3	41	62	136	62	203.6	62	120.528	125.288	117.37	102.001	102.258	109.014	100.371	108.9	98.1	97.5562	96.1231	99.745	0.862567	0.00689423	0.954625	0.249311	0.846319	0.009761	0.936643	0.0588461
Q9CPY7	Lap3	Cytosol aminopeptidase OS=Mus musculus OX=10090 GN=Lap3 PE=1 SV=3	70	38	158	38	56.1	38	114.667	113.766	117.703	104.469	110.718	112.868	94.7324	108.02	84.4	103.744	105.079	106.646	0.94776	0.09654	1.09861	0.242433	0.829592	0.0471835	0.961634	0.189198
O70475	Ugdh	UDP-glucose 6-dehydrogenase OS=Mus musculus OX=10090 GN=Ugdh PE=1 SV=1	85	52	146	52	54.8	52	120.085	121.485	103.712	97.3741	100.9	107.031	95.7577	114.62	96	107.25	106.121	106.123	0.884219	0.104398	1.04281	0.523326	0.887325	0.200096	1.04647	0.171946
Q61553	Fscn1	Fascin OS=Mus musculus OX=10090 GN=Fscn1 PE=1 SV=4	79	49	205	49	54.5	49	143.859	143.41	128.808	100.664	103.72	101.746	87.9658	88.55	86.8	97.35	96.8521	99.9541	0.735754	0.00187792	1.11712	0.000706503	0.632854	0.000511894	0.960885	0.0384454
Q99KI0	Aco2	Aconitate hydratase, mitochondrial OS=Mus musculus OX=10090 GN=Aco2 PE=1 SV=1	60	54	153	54	85.4	54	99.1866	100.79	106.932	108.376	111.972	110.115	104.37	114.62	102.7	105.084	107.787	101.627	1.07674	0.0382301	0.977645	0.59283	1.04816	0.326583	0.951691	0.0613557
P30416	Fkbp4	Peptidyl-prolyl cis-trans isomerase FKBP4 OS=Mus musculus OX=10090 GN=Fkbp4 PE=1 SV=5	72	50	184	50	51.5	50	125.835	116.786	121.701	100.356	103.407	106.04	107.753	98.01	99.1	99.9281	96.6438	100.581	0.850353	0.00416903	0.974711	0.481378	0.836794	0.00802569	0.959169	0.108218
Q922J3	Clip1	CAP-Gly domain-containing linker protein 1 OS=Mus musculus OX=10090 GN=Clip1 PE=1 SV=1	49	74	141	48	155.7	74	111.239	112.2	111.263	102.207	102.884	101.966	103.344	105.93	103	108.694	104.246	107.482	0.917404	2.53078e-05	1.02609	0.168503	0.932991	0.00156872	1.04352	0.0303245
A0A087WS23	Ktn1	Kinectin OS=Mus musculus OX=10090 GN=Ktn1 PE=1 SV=1	53	78	150	1	143.9	78	92.1097	80.6542	114.705	96.9628	107.062	113.418	107.753	110.88	97.4	119.316	128.615	103.613	1.10427	0.418629	1.11237	0.22955	1.09936	0.427829	1.10742	0.262733
Q61768	Kif5b	Kinesin-1 heavy chain OS=Mus musculus OX=10090 GN=Kif5b PE=1 SV=3	52	63	124	44	109.5	63	116.326	118.017	109.82	101.898	102.466	109.564	99.141	108.46	98.9	102.816	104.142	104.345	0.912154	0.045442	1.01567	0.641537	0.890571	0.0353923	0.991635	0.745089
Q5SUR0	Pfas	Phosphoribosylformylglycinamidine synthase OS=Mus musculus OX=10090 GN=Pfas PE=1 SV=1	48	59	148	59	144.5	59	114.114	114.773	115.927	98.7108	101.735	97.7819	107.65	107.58	101.6	103.641	104.975	106.436	0.864895	0.000286339	0.994387	0.797495	0.918845	0.0108425	1.05641	0.0176611
Q6ZQ38	Cand1	Cullin-associated NEDD8-dissociated protein 1 OS=Mus musculus OX=10090 GN=Cand1 PE=1 SV=2	53	65	154	65	136.2	65	116.326	119.471	117.037	99.3278	103.72	107.802	97.6031	114.62	97.3	102.609	97.9976	102.986	0.881008	0.00596562	0.980842	0.756172	0.877248	0.0676132	0.976655	0.454819
P60122	Ruvbl1	RuvB-like 1 OS=Mus musculus OX=10090 GN=Ruvbl1 PE=1 SV=1	82	40	136	40	50.2	40	118.759	115.668	117.481	102.824	104.242	101.085	100.679	105.16	104.2	101.166	102.58	101.627	0.875659	0.000337904	0.984949	0.336199	0.881023	0.00102374	0.990982	0.408169
Q3V3R1	Mthfd1l	Monofunctional C1-tetrahydrofolate synthase, mitochondrial OS=Mus musculus OX=10090 GN=Mthfd1l PE=1 SV=2	51	53	135	50	105.7	53	96.6434	96.7627	115.594	102.412	111.449	118.263	94.5274	127.6	94.4	100.65	109.037	108.109	1.07484	0.378572	1.00401	0.97209	1.02436	0.853175	0.956857	0.418677
P13864	Dnmt1	DNA (cytosine-5)-methyltransferase 1 OS=Mus musculus OX=10090 GN=Dnmt1 PE=1 SV=5	40	76	152	10	183.1	76	109.47	110.858	114.594	108.788	110.405	115.731	93.2971	97.46	93	103.744	110.495	107.377	1	0.99993	1.13342	0.00649349	0.847233	0.00125236	0.960269	0.196404
P27659	Rpl3	60S ribosomal protein L3 OS=Mus musculus OX=10090 GN=Rpl3 PE=1 SV=3	81	52	209	47	46.1	52	120.859	124.505	116.926	96.7572	99.7507	114.74	99.5511	120.01	96	92.5031	94.2485	102.359	0.859109	0.0465688	0.916179	0.33623	0.871016	0.116363	0.928877	0.308997
Q6P5E4	Uggt1	UDP-glucose:glycoprotein glucosyltransferase 1 OS=Mus musculus OX=10090 GN=Uggt1 PE=1 SV=4	39	55	126	55	176.3	55	94.5424	92.8475	96.7167	112.489	113.12	119.034	98.3208	108.35	97.6	109.519	117.472	112.71	1.21308	0.00103731	1.11644	0.0471972	1.07097	0.139008	0.985658	0.624512
Q8BKC5	Ipo5	Importin-5 OS=Mus musculus OX=10090 GN=Ipo5 PE=1 SV=3	44	41	114	40	123.5	41	118.206	121.261	130.584	99.5334	103.511	103.508	94.6299	112.75	91.8	100.547	97.5811	103.823	0.828405	0.00586172	1.00926	0.898614	0.808483	0.0351526	0.984989	0.530637
A0A0R4J0Z1	Pdia4	Protein disulfide-isomerase A4 OS=Mus musculus OX=10090 GN=Pdia4 PE=1 SV=1	56	48	181	48	72.3	48	94.9847	96.4271	89.8322	117.322	118.03	116.061	101.602	104.94	89.9	113.541	112.786	116.787	1.24949	0.000358172	1.15744	0.0300888	1.05404	0.366558	0.976385	0.110916
P49717	Mcm4	DNA replication licensing factor MCM4 OS=Mus musculus OX=10090 GN=Mcm4 PE=1 SV=1	48	50	146	49	96.7	50	106.485	105.824	105.711	103.235	103.407	107.912	107.856	114.07	110.2	103.331	103.83	101.731	0.989103	0.497591	0.930047	0.0156668	1.04436	0.0618216	0.982001	0.318299
P21107-2	Tpm3	Isoform 2 of Tropomyosin alpha-3 chain OS=Mus musculus OX=10090 GN=Tpm3	94	54	247	25	29	54	103.72	103.698	99.2707	107.142	106.122	112.427	102.319	112.31	99.7	110.241	105.079	111.769	1.06196	0.0610406	1.04059	0.382814	1.02491	0.569679	1.00429	0.876561
Q8BTI8	Srrm2	Serine/arginine repetitive matrix protein 2 OS=Mus musculus OX=10090 GN=Srrm2 PE=1 SV=3	25	66	167	66	294.7	66	97.9703	99.8949	96.0505	115.78	113.956	110.335	107.035	95.26	107.1	112.612	107.787	107.377	1.15703	0.00138812	1.05941	0.225506	1.05267	0.275594	0.96385	0.152183
Q8BU30	Iars	Isoleucine--tRNA ligase, cytoplasmic OS=Mus musculus OX=10090 GN=Iars PE=1 SV=2	49	75	176	74	144.2	75	109.36	111.753	110.042	102.412	105.287	116.501	97.8082	116.16	96.2	101.062	104.454	104.973	0.979003	0.622897	1.00104	0.987672	0.936629	0.33857	0.957709	0.364338
P26040	Ezr	Ezrin OS=Mus musculus OX=10090 GN=Ezr PE=1 SV=3	69	57	195	38	69.4	57	116.436	118.464	124.033	88.8397	87.7389	83.1366	110.419	133.54	114	103.537	95.2899	100.581	0.723574	0.0003216	0.836434	0.0616506	0.997284	0.967664	1.15284	0.0113134
Q9D0I9	Rars	Arginine--tRNA ligase, cytoplasmic OS=Mus musculus OX=10090 GN=Rars PE=1 SV=2	74	54	172	54	75.6	54	114.004	116.675	118.037	101.076	105.496	120.906	90.2214	121.11	92.5	96.2156	98.2059	103.613	0.939097	0.312171	0.980922	0.858726	0.871289	0.209272	0.910094	0.200164
P56399	Usp5	Ubiquitin carboxyl-terminal hydrolase 5 OS=Mus musculus OX=10090 GN=Usp5 PE=1 SV=1	50	48	153	47	95.8	48	130.148	124.953	122.589	97.8882	101.109	104.609	96.2703	107.47	92.9	97.9687	102.163	100.163	0.80385	0.00112543	1.01232	0.802852	0.785407	0.00542747	0.989096	0.654748
Q8CIE6	Copa	Coatomer subunit alpha OS=Mus musculus OX=10090 GN=Copa PE=1 SV=2	45	57	141	57	138.3	57	112.787	117.01	109.709	100.664	101.631	116.391	97.6031	116.27	94.8	100.753	103.101	105.809	0.938677	0.276436	1.00321	0.964131	0.909183	0.219315	0.971685	0.600317
Q91ZW3	Smarca5	SWI/SNF-related matrix-associated actin-dependent regulator of chromatin subfamily A member 5 OS=Mus musculus OX=10090 GN=Smarca5 PE=1 SV=1	56	78	184	78	121.6	78	108.917	113.654	108.154	105.292	109.778	115.841	103.55	109.78	97.8	100.65	100.497	101.627	1.00056	0.98683	0.973144	0.468032	0.940749	0.166153	0.914973	0.0381021
A0A286YDF5	Myof	Myoferlin OS=Mus musculus OX=10090 GN=Myof PE=1 SV=1	42	76	137	1	234.4	76	97.4174	101.237	103.712	107.245	108.42	117.823	98.6283	118.03	99.7	106.322	107.787	107.796	1.10292	0.0530428	1.01753	0.784279	1.04627	0.516199	0.965265	0.317399
A6ZI44	Aldoa	Fructose-bisphosphate aldolase OS=Mus musculus OX=10090 GN=Aldoa PE=1 SV=1	75	41	181	17	45.1	41	109.802	110.858	108.487	95.9346	99.4374	99.2133	102.934	112.09	99.7	109.416	112.578	114.173	0.894997	0.000959374	1.06813	0.145791	0.956183	0.271619	1.14115	0.00152706
A0A286YDA2	Nolc1	Nucleolar and coiled-body phosphoprotein 1 OS=Mus musculus OX=10090 GN=Nolc1 PE=1 SV=1	38	50	191	1	73.4	50	97.8597	97.5458	95.3842	116.808	111.867	108.573	114.007	97.68	110.7	107.044	107.266	106.332	1.15977	0.0035367	0.994587	0.912842	1.10866	0.105047	0.95076	0.0831837
P32067	Ssb	Lupus La protein homolog OS=Mus musculus OX=10090 GN=Ssb PE=1 SV=1	75	55	184	54	47.7	55	106.153	104.258	102.047	103.441	104.033	111.877	103.447	104.61	100.5	108.487	115.493	109.259	1.02206	0.481794	1.08	0.0314209	0.987518	0.488027	1.04349	0.257418
P17751	Tpi1	Triosephosphate isomerase OS=Mus musculus OX=10090 GN=Tpi1 PE=1 SV=4	77	31	161	31	32.2	31	102.504	107.39	109.042	92.3357	97.1395	101.306	102.627	108.24	94.6	120.656	115.598	122.642	0.911721	0.0447053	1.17491	0.0164553	0.957768	0.36699	1.23425	0.00242893
Q3U1J4	Ddb1	DNA damage-binding protein 1 OS=Mus musculus OX=10090 GN=Ddb1 PE=1 SV=2	46	53	146	53	126.8	53	120.97	124.058	119.591	100.973	106.436	120.906	93.8097	110.66	92.8	95.3906	95.1858	97.5493	0.900432	0.117911	0.96924	0.629382	0.815289	0.0194562	0.877591	0.0891444
P60335	Pcbp1	Poly(rC)-binding protein 1 OS=Mus musculus OX=10090 GN=Pcbp1 PE=1 SV=1	78	28	203	19	37.5	28	109.249	105.6	117.259	111.872	108.838	96.2403	99.8586	102.3	89.8	110.859	112.473	109.887	0.954359	0.439762	1.14132	0.0242842	0.879107	0.0600282	1.05133	0.325673
Q8BGD9	Eif4b	Eukaryotic translation initiation factor 4B OS=Mus musculus OX=10090 GN=Eif4b PE=1 SV=1	76	65	221	65	68.8	65	111.129	118.353	111.152	102.412	103.511	108.243	102.729	106.59	100.8	108.797	99.5598	102.045	0.9223	0.0422095	1.00091	0.978225	0.91042	0.0259824	0.988018	0.722195
E9Q390	Myof	Myoferlin OS=Mus musculus OX=10090 GN=Myof PE=1 SV=2	43	76	135	1	233.2	76	NA	NA	NA	NA	NA	NA	NA	NA	NA	NA	NA	NA	NA	NA	NA	NA	NA	NA	NA	NA
P62334	Psmc6	26S proteasome regulatory subunit 10B OS=Mus musculus OX=10090 GN=Psmc6 PE=1 SV=1	89	45	175	45	44.1	45	113.451	112.983	106.155	102.824	103.511	102.627	106.113	110	101.5	104.053	104.663	106.855	0.928959	0.0294067	0.99357	0.806383	0.95497	0.216505	1.02139	0.0689412
P62702	Rps4x	40S ribosomal protein S4, X isoform OS=Mus musculus OX=10090 GN=Rps4x PE=1 SV=2	83	41	166	41	29.6	41	122.85	126.854	121.59	96.86	100.169	120.576	93.2971	120.12	88.3	94.875	93.6237	100.372	0.855398	0.0776669	0.957423	0.69325	0.81261	0.0813366	0.909531	0.281453
Q68FL6	Mars	Methionine--tRNA ligase, cytoplasmic OS=Mus musculus OX=10090 GN=Mars PE=1 SV=1	54	54	158	54	101.4	54	101.398	104.929	101.825	104.88	108.629	110.115	110.726	112.09	102	104.362	103.83	108.737	1.05021	0.0544008	0.975717	0.49688	1.05408	0.172699	0.979311	0.367837
Q64514-2	Tpp2	Isoform Short of Tripeptidyl-peptidase 2 OS=Mus musculus OX=10090 GN=Tpp2	42	56	137	2	138.4	56	97.528	92.9593	98.0492	117.322	110.823	93.5975	121.901	87.12	120.6	107.662	113.202	108.109	1.11508	0.202067	0.998037	0.985957	1.14239	0.299447	1.02248	0.75772
Q64514	Tpp2	Tripeptidyl-peptidase 2 OS=Mus musculus OX=10090 GN=Tpp2 PE=1 SV=3	43	57	136	3	139.8	57	101.73	107.166	99.7148	111.255	111.554	119.915	100.679	103.18	99.1	106.322	107.475	105.809	1.11054	0.0344166	1.05495	0.0124923	0.981686	0.496643	0.932545	0.0555015
G5E924	Hnrnpl	Heterogeneous nuclear ribonucleoprotein L (Fragment) OS=Mus musculus OX=10090 GN=Hnrnpl PE=1 SV=1	68	40	179	40	66.9	40	99.4077	100.566	102.158	115.882	113.643	106.151	107.035	108.02	105.9	104.981	104.975	103.823	1.11102	0.0214349	0.977641	0.0297656	1.0623	0.00335784	0.934768	0.0697311
A0A286YDT3	Nolc1	Nucleolar and coiled-body phosphoprotein 1 OS=Mus musculus OX=10090 GN=Nolc1 PE=1 SV=1	39	50	186	1	73.5	50	123.403	114.997	118.592	99.8419	122.521	86.7704	108.573	105.82	104.7	97.2469	87.271	105.495	0.865941	0.211078	0.908867	0.146685	0.893841	0.00937496	0.93815	0.614816
Q11011	Npepps	Puromycin-sensitive aminopeptidase OS=Mus musculus OX=10090 GN=Npepps PE=1 SV=2	55	51	137	51	103.3	51	118.316	120.031	117.592	97.5797	100.377	103.728	102.729	106.26	102.9	103.331	101.33	101.731	0.847575	0.000706305	0.982377	0.232095	0.876243	0.000414951	1.0156	0.450712
Q9WVA4	Tagln2	Transgelin-2 OS=Mus musculus OX=10090 GN=Tagln2 PE=1 SV=4	92	25	153	25	22.4	25	109.581	112.647	199.874	84.624	105.6	78.0713	94.2198	105.16	97.4	98.3812	96.6438	97.0265	0.635617	0.1707	0.984068	0.657063	0.7031	0.233308	1.08855	0.395066
P49312	Hnrnpa1	Heterogeneous nuclear ribonucleoprotein A1 OS=Mus musculus OX=10090 GN=Hnrnpa1 PE=1 SV=2	76	33	233	28	34.2	33	115.552	116.675	109.486	111.05	110.927	104.279	102.012	107.69	104.4	95.9062	98.7266	98.4903	0.954764	0.17836	0.933211	0.0203986	0.919198	0.0294307	0.898447	0.010198
Q8BG05	Hnrnpa3	Heterogeneous nuclear ribonucleoprotein A3 OS=Mus musculus OX=10090 GN=Hnrnpa3 PE=1 SV=1	59	31	182	5	39.6	31	113.009	110.634	108.598	107.142	110.091	105.049	99.141	119.68	100	100.237	99.8722	102.045	0.97003	0.162246	0.947726	0.456195	0.959609	0.548135	0.937545	0.0140427
P97351	Rps3a	40S ribosomal protein S3a OS=Mus musculus OX=10090 GN=Rps3a PE=1 SV=3	83	46	196	46	29.9	46	121.302	114.437	120.146	96.7572	99.5418	116.281	98.0132	117.92	93.3	98.4844	100.289	101.418	0.878317	0.0890172	0.970759	0.71167	0.868912	0.118241	0.960365	0.539106
Q9D8E6	Rpl4	60S ribosomal protein L4 OS=Mus musculus OX=10090 GN=Rpl4 PE=1 SV=3	65	49	220	49	47.1	49	115.884	116.451	113.706	104.675	105.704	105.16	106.215	108.9	102.7	96.7312	98.5183	100.895	0.911855	0.000331912	0.931814	0.0288313	0.918434	0.00896735	0.938537	0.00649632
Q7TMK9	Syncrip	Heterogeneous nuclear ribonucleoprotein Q OS=Mus musculus OX=10090 GN=Syncrip PE=1 SV=2	54	40	156	3	69.6	40	131.254	127.861	129.03	95.9346	99.7507	102.517	96.4753	116.49	95.5	93.225	95.2899	95.5628	0.768276	0.000153955	0.920939	0.302801	0.794718	0.0184187	0.952635	0.0828261
E9Q3M3	Dctn1	Dynactin subunit 1 OS=Mus musculus OX=10090 GN=Dctn1 PE=1 SV=1	50	64	123	62	139.7	64	108.475	111.529	101.269	104.16	105.391	104.829	106.625	108.13	105.4	105.291	103.205	109.364	0.978547	0.494804	0.992829	0.717909	0.99652	0.911313	1.01106	0.563446
Q9WTM5	Ruvbl2	RuvB-like 2 OS=Mus musculus OX=10090 GN=Ruvbl2 PE=1 SV=3	76	42	144	42	51.1	42	110.134	113.766	109.375	102.618	102.571	110.445	103.242	107.58	102.1	104.878	104.767	103.3	0.947068	0.116721	1.00007	0.996726	0.93893	0.0343288	0.99148	0.753571
Q99LF4	Rtcb	tRNA-splicing ligase RtcB homolog OS=Mus musculus OX=10090 GN=Rtcb PE=1 SV=1	68	32	136	32	55.2	32	109.912	108.732	110.264	100.664	100.9	97.0111	108.983	110	112.5	104.878	104.454	105.286	0.907776	0.00165894	0.949124	0.00632544	1.00783	0.494433	1.05373	0.0139972
P58871	Tnks1bp1	182 kDa tankyrase-1-binding protein OS=Mus musculus OX=10090 GN=Tnks1bp1 PE=1 SV=2	42	56	122	56	181.7	56	103.388	108.173	101.047	102.001	99.4374	99.2133	111.341	112.64	109.6	109.106	107.266	109.991	0.961752	0.155314	0.978363	0.113608	1.06709	0.0371538	1.08552	0.00204307
A0A0U1RP81	Immt	MICOS complex subunit MIC60 OS=Mus musculus OX=10090 GN=Immt PE=1 SV=1	66	44	154	1	53.7	44	91.8886	94.5254	100.936	107.862	120.536	188.737	69.7165	129.69	62	93.4312	109.037	111.56	1.45166	0.161898	1.2013	0.472403	0.909714	0.708863	0.75282	0.252805
E9QAH1	Golgb1	Golgi autoantigen, golgin subfamily b, macrogolgin 1 OS=Mus musculus OX=10090 GN=Golgb1 PE=1 SV=1	29	77	116	73	365.1	77	96.8645	99.4475	98.2713	107.554	107.898	111.987	106.113	112.64	107.4	108.075	106.746	109.573	1.11153	0.00242689	0.994607	0.799186	1.10717	0.00782981	0.990702	0.569846
O88685	Psmc3	26S proteasome regulatory subunit 6A OS=Mus musculus OX=10090 GN=Psmc3 PE=1 SV=2	68	40	149	39	49.5	40	105.821	104.593	104.934	105.703	100.273	98.2223	113.597	103.51	112.9	107.25	110.182	105.391	0.964642	0.175632	0.978232	0.535728	1.04648	0.209742	1.06123	0.0777368
Q99020	Hnrnpab	Heterogeneous nuclear ribonucleoprotein A/B OS=Mus musculus OX=10090 GN=Hnrnpab PE=1 SV=1	66	41	172	39	30.8	41	108.586	105.041	109.264	118.042	121.685	106.701	82.9421	108.24	83	106.941	112.057	112.71	1.0729	0.170231	1.20981	0.0901163	0.849149	0.129532	0.957506	0.370342
E9Q2W9	Actn4	Alpha-actinin-4 (Fragment) OS=Mus musculus OX=10090 GN=Actn4 PE=1 SV=1	63	47	162	1	59.9	47	NA	NA	NA	NA	NA	NA	NA	NA	NA	NA	NA	NA	NA	NA	NA	NA	NA	NA	NA	NA
Q1HFZ0	Nsun2	tRNA (cytosine(34)-C(5))-methyltransferase OS=Mus musculus OX=10090 GN=Nsun2 PE=1 SV=2	61	45	167	45	85.4	45	114.999	117.346	122.7	99.8419	103.093	107.802	97.8082	110.66	95.7	99	103.517	104.554	0.875205	0.0104128	1.00955	0.855274	0.856703	0.0310598	0.988203	0.692374
Q99MN1	Kars	Lysine--tRNA ligase OS=Mus musculus OX=10090 GN=Kars PE=1 SV=1	52	56	166	56	67.8	56	110.576	114.773	104.712	103.029	107.48	118.373	98.7309	116.93	96.6	100.959	98.8308	104.973	0.996432	0.945656	0.975988	0.727952	0.946072	0.449176	0.926661	0.176213
P19324	Serpinh1	Serpin H1 OS=Mus musculus OX=10090 GN=Serpinh1 PE=1 SV=3	76	37	181	37	46.5	37	107.812	110.746	96.2726	111.05	117.299	135.882	87.5557	99.33	91.2	101.475	109.349	107.482	1.15691	0.130264	1.14463	0.0334784	0.883289	0.0949586	0.873916	0.122127
Q6PB66	Lrpprc	Leucine-rich PPR motif-containing protein, mitochondrial OS=Mus musculus OX=10090 GN=Lrpprc PE=1 SV=2	47	61	140	61	156.5	61	97.9703	98.4407	113.928	108.582	111.972	128.284	93.9122	118.69	88.3	102.712	105.392	107.691	1.12405	0.185237	1.04949	0.627003	0.969592	0.783543	0.90528	0.152788
Q8VHM5	Hnrnpr	Heterogeneous nuclear ribonucleoprotein R OS=Mus musculus OX=10090 GN=Hnrnpr PE=1 SV=1	48	40	140	30	70.8	40	118.316	111.417	120.146	104.983	110.196	114.85	94.7324	110.33	94.3	96.9375	98.3101	102.359	0.943263	0.16473	0.994134	0.920628	0.855616	0.0463119	0.90176	0.0301229
Q8K4Z5	Sf3a1	Splicing factor 3A subunit 1 OS=Mus musculus OX=10090 GN=Sf3a1 PE=1 SV=1	42	42	119	42	88.5	42	110.576	109.403	101.936	104.572	105.6	107.252	107.138	113.63	110.6	104.156	99.768	99.2222	0.986048	0.623147	0.914834	0.0182327	1.02936	0.392734	0.955022	0.0526697
Q3TXS7	Psmd1	26S proteasome non-ATPase regulatory subunit 1 OS=Mus musculus OX=10090 GN=Psmd1 PE=1 SV=1	40	37	108	37	105.7	37	117.874	121.149	112.04	103.441	100.9	112.097	94.9375	117.15	92.8	100.444	97.8935	106.436	0.901367	0.0553713	0.999627	0.996525	0.868468	0.134726	0.963141	0.410104
Q99MD9	Nasp	Nuclear autoantigenic sperm protein OS=Mus musculus OX=10090 GN=Nasp PE=1 SV=2	44	33	127	33	83.9	33	119.201	117.458	106.932	97.7854	98.7062	102.186	112.674	111.54	111.6	95.4937	101.226	100.163	0.869284	0.0210609	0.884069	0.00195709	0.977366	0.537625	0.99399	0.800204
A0A0R4J0I9	Lrp1	Low density lipoprotein receptor-related protein 1 OS=Mus musculus OX=10090 GN=Lrp1 PE=1 SV=1	16	74	136	73	504.4	74	91.004	91.6169	96.9388	100.253	97.035	105.16	95.8602	123.2	97	121.172	128.615	124.524	1.08187	0.0650228	1.1843	0.102031	1.13056	0.253329	1.23761	0.00169426
Q61937	Npm1	Nucleophosmin OS=Mus musculus OX=10090 GN=Npm1 PE=1 SV=1	75	41	232	8	32.5	41	102.283	106.495	101.714	106.423	106.018	111.877	111.034	110.33	110.6	101.991	102.476	101.836	1.04453	0.129242	0.922698	6.97227e-06	1.06916	0.00928485	0.944454	0.0341078
Q61753	Phgdh	D-3-phosphoglycerate dehydrogenase OS=Mus musculus OX=10090 GN=Phgdh PE=1 SV=3	49	33	155	33	56.5	33	117.985	124.058	122.034	98.9165	99.9596	94.8088	104.882	102.41	98.6	102.609	103.517	106.227	0.806658	0.000592806	1.02112	0.368307	0.840188	0.00161481	1.06357	0.0311988
Q61881	Mcm7	DNA replication licensing factor MCM7 OS=Mus musculus OX=10090 GN=Mcm7 PE=1 SV=1	64	51	154	51	81.2	51	105.711	105.6	106.71	103.646	103.72	111.987	106.01	115.5	106	100.753	101.955	106.75	1.00419	0.881295	0.944882	0.175218	1.02984	0.376821	0.969017	0.376623
Q3UPL0	Sec31a	Protein transport protein Sec31A OS=Mus musculus OX=10090 GN=Sec31a PE=1 SV=2	39	48	133	35	133.5	48	111.129	114.885	113.706	103.544	106.436	106.811	102.012	107.8	97.1	105.084	102.267	104.659	0.932506	0.00725941	1.01661	0.62491	0.903427	0.0291349	0.984913	0.304697
P14211	Calr	Calreticulin OS=Mus musculus OX=10090 GN=Calr PE=1 SV=1	60	41	158	41	48	41	110.465	118.017	99.7148	101.487	107.793	146.453	82.6346	130.57	84.2	94.2562	99.3515	104.032	1.0839	0.574291	1.00079	0.996325	0.906177	0.569754	0.836693	0.24814
P33174	Kif4	Chromosome-associated kinesin KIF4 OS=Mus musculus OX=10090 GN=Kif4 PE=1 SV=3	44	63	135	63	139.4	63	115.994	118.017	108.82	100.459	101.422	99.3235	111.546	108.68	108.4	100.65	101.018	100.581	0.878579	0.00828242	0.919735	0.000975195	0.958566	0.185614	1.00347	0.605045
J3QNW0	Dnmt1	DNA (cytosine-5)-methyltransferase OS=Mus musculus OX=10090 GN=Dnmt1 PE=1 SV=1	39	68	131	2	169.9	68	96.5328	96.4271	99.2707	120.921	117.09	116.722	97.193	84.81	102.8	112.612	115.598	111.455	1.21388	0.000217832	1.19263	0.0285218	0.974583	0.670154	0.957526	0.05116
P50580	Pa2g4	Proliferation-associated protein 2G4 OS=Mus musculus OX=10090 GN=Pa2g4 PE=1 SV=3	82	43	171	43	43.7	43	118.206	119.359	116.482	99.4306	98.8107	106.371	105.805	112.42	104.1	97.6594	97.9976	99.745	0.860372	0.00301175	0.916472	0.0265971	0.910402	0.0167054	0.969764	0.288088
Q61033	Tmpo	Lamina-associated polypeptide 2, isoforms alpha/zeta OS=Mus musculus OX=10090 GN=Tmpo PE=1 SV=4	72	51	123	37	75.1	51	103.499	102.915	106.821	108.068	110.091	111.877	102.729	107.14	100.9	104.878	107.579	107.064	1.05363	0.0269243	1.02816	0.223819	0.992126	0.729424	0.968139	0.0635975
Q6PHQ9	Pabpc4	Polyadenylate-binding protein OS=Mus musculus OX=10090 GN=Pabpc4 PE=1 SV=1	49	45	141	29	72.2	45	114.114	113.542	111.818	101.796	103.198	108.793	98.8334	113.08	101.9	101.372	101.538	105.809	0.924329	0.0189056	0.983768	0.728864	0.924408	0.122787	0.983852	0.549037
J3QNY1	Gm9242	Uncharacterized protein OS=Mus musculus OX=10090 GN=Gm9242 PE=4 SV=1	58	28	174	2	37.1	28	83.8165	83.7864	84.5022	117.528	104.869	94.4784	130.923	98.34	130.4	117.459	117.785	102.672	1.25692	0.0317469	0.939535	0.574453	1.42664	0.0291973	1.0664	0.44678
Q9CZD3	Gars	Glycine--tRNA ligase OS=Mus musculus OX=10090 GN=Gars PE=1 SV=1	64	57	151	56	81.8	57	111.461	119.247	113.373	97.4769	99.6463	114.74	98.0132	116.71	96.6	100.341	101.226	108.005	0.906365	0.143497	0.994373	0.936788	0.904797	0.18825	0.992653	0.903961
Q6P5D8	Smchd1	Structural maintenance of chromosomes flexible hinge domain-containing protein 1 OS=Mus musculus OX=10090 GN=Smchd1 PE=1 SV=2	39	71	128	71	225.5	71	110.355	110.075	103.268	107.142	108.42	108.133	106.215	108.13	106.6	102.403	101.122	102.045	0.999993	0.999754	0.952095	0.00183515	0.991497	0.720563	0.944006	0.000372769
Q64511	Top2b	DNA topoisomerase 2-beta OS=Mus musculus OX=10090 GN=Top2b PE=1 SV=2	37	71	138	52	181.8	71	113.893	115.332	107.488	104.058	104.347	110.005	109.086	116.27	111	97.4531	93.7278	92.4261	0.945638	0.119726	0.843176	0.00257912	0.998939	0.972348	0.890701	0.00910924
P26443	Glud1	Glutamate dehydrogenase 1, mitochondrial OS=Mus musculus OX=10090 GN=Glud1 PE=1 SV=1	57	46	126	46	61.3	46	95.9799	93.1831	104.823	108.273	111.554	121.126	99.141	116.05	98.9	108.075	108.724	107.691	1.15976	0.0398061	1.03311	0.574958	1.06839	0.372074	0.951715	0.228914
Q05D44	Eif5b	Eukaryotic translation initiation factor 5B OS=Mus musculus OX=10090 GN=Eif5b PE=1 SV=2	40	56	133	53	137.5	56	115.22	117.905	108.82	102.207	102.571	110.555	100.576	108.35	100.6	101.166	102.788	105.077	0.922173	0.0815745	0.9984	0.956202	0.905192	0.0444407	0.980015	0.515878
P48036	Anxa5	Annexin A5 OS=Mus musculus OX=10090 GN=Anxa5 PE=1 SV=1	74	41	161	41	35.7	41	119.975	126.854	119.813	91.3075	95.7816	114.74	87.4532	112.86	89.5	106.322	102.372	111.455	0.823224	0.0458173	1.10467	0.303074	0.790452	0.0390695	1.0607	0.469341
A0A0G2JGW9	Fubp1	Far upstream element-binding protein 1 OS=Mus musculus OX=10090 GN=Fubp1 PE=1 SV=1	57	47	171	36	67.5	47	119.09	117.122	118.814	104.16	107.376	101.856	98.2183	108.79	96.4	99.9281	103.83	100.895	0.88273	0.00126672	1.0041	0.9231	0.854608	0.0117016	0.972113	0.216009
E9Q1G8	2021-09-07	Septin-7 OS=Mus musculus OX=10090 GN=Sept7 PE=1 SV=2	73	45	156	43	50.6	45	111.35	111.529	101.714	105.6	104.869	107.472	103.857	103.51	104.8	109.725	100.185	109.155	0.979508	0.542386	1.0221	0.501222	0.96172	0.273431	1.00353	0.912059
Q6NS46	Pdcd11	Protein RRP5 homolog OS=Mus musculus OX=10090 GN=Pdcd11 PE=1 SV=2	34	60	138	59	207.6	60	106.816	108.285	118.148	109.919	113.747	124.98	89.2986	97.9	91.5	101.062	109.453	104.764	1.0462	0.422662	1.13126	0.0262434	0.836308	0.0144036	0.904296	0.096037
P17426	Ap2a1	AP-2 complex subunit alpha-1 OS=Mus musculus OX=10090 GN=Ap2a1 PE=1 SV=1	51	46	123	31	107.6	46	112.235	113.878	109.931	103.544	105.6	111.877	101.602	110.88	98.4	103.228	100.289	104.241	0.955294	0.143301	0.989952	0.803916	0.925124	0.0987395	0.958687	0.186029
Q9D6Z1	Nop56	Nucleolar protein 56 OS=Mus musculus OX=10090 GN=Nop56 PE=1 SV=2	65	41	141	41	64.4	41	107.037	110.075	107.488	105.806	105.809	116.061	98.6283	115.5	99.3	102.506	103.413	103.718	1.00948	0.78688	0.987905	0.830373	0.965584	0.542173	0.944951	0.155141
P47962	Rpl5	60S ribosomal protein L5 OS=Mus musculus OX=10090 GN=Rpl5 PE=1 SV=3	67	39	189	39	34.4	39	120.196	122.715	117.148	100.356	101.318	112.317	97.7056	115.17	100	96.6281	94.5609	99.2222	0.872052	0.0210038	0.9282	0.255177	0.868955	0.0511581	0.924905	0.125435
Q8R1B4	Eif3c	Eukaryotic translation initiation factor 3 subunit C OS=Mus musculus OX=10090 GN=Eif3c PE=1 SV=1	46	56	132	56	105.5	56	99.076	103.81	103.157	106.114	107.898	106.481	104.882	103.84	101.5	113.85	110.703	111.246	1.04721	0.0379381	1.08245	0.00361999	1.01366	0.479271	1.04776	0.0101578
Q9DBJ1	Pgam1	Phosphoglycerate mutase 1 OS=Mus musculus OX=10090 GN=Pgam1 PE=1 SV=3	83	27	150	27	28.8	27	110.355	115.556	113.595	97.2713	101.004	106.591	98.8334	109.12	95.6	110.962	105.392	111.455	0.897972	0.0204726	1.07991	0.147889	0.894104	0.0510816	1.07526	0.0834868
P51881	Slc25a5	ADP/ATP translocase 2 OS=Mus musculus OX=10090 GN=Slc25a5 PE=1 SV=3	79	42	161	26	32.9	42	102.614	106.942	126.587	103.235	110.823	147.884	80.8917	133.76	76.3	90.0281	99.9763	101	1.07675	0.611731	1.00018	0.999302	0.865558	0.490313	0.804008	0.171918
P60843	Eif4a1	Eukaryotic initiation factor 4A-I OS=Mus musculus OX=10090 GN=Eif4a1 PE=1 SV=1	58	30	151	13	46.1	30	116.658	121.373	117.481	99.2249	101.422	106.371	102.114	105.71	102	99.7219	102.892	101.209	0.863593	0.00324123	0.98063	0.259547	0.871488	0.00130594	0.989594	0.667837
Q8CGK3	Lonp1	Lon protease homolog, mitochondrial OS=Mus musculus OX=10090 GN=Lonp1 PE=1 SV=2	48	49	131	48	105.8	49	87.4655	86.3593	99.2707	107.451	112.389	118.483	102.012	121.88	98	109.209	115.91	114.173	1.23885	0.014088	1.05406	0.490584	1.17868	0.126899	1.00287	0.935815
Q76MZ3	Ppp2r1a	Serine/threonine-protein phosphatase 2A 65 kDa regulatory subunit A alpha isoform OS=Mus musculus OX=10090 GN=Ppp2r1a PE=1 SV=3	61	37	131	27	65.3	37	108.696	112.088	109.486	103.749	106.122	103.948	105.292	104.61	100.9	108.9	103.309	107.168	0.950189	0.0126624	1.02759	0.253193	0.941054	0.0190605	1.01771	0.366047
Q99KJ8	Dctn2	Dynactin subunit 2 OS=Mus musculus OX=10090 GN=Dctn2 PE=1 SV=3	75	39	122	38	44.1	39	111.239	109.515	101.714	103.235	101.84	100.314	111.546	103.07	114.4	106.322	104.142	105.6	0.947037	0.135317	0.960633	0.280411	1.02031	0.652329	1.03495	0.0283386
Q9JIX8-4	Acin1	Isoform 4 of Apoptotic chromatin condensation inducer in the nucleus OS=Mus musculus OX=10090 GN=Acin1	35	64	139	64	146.2	64	106.153	106.607	101.714	110.124	112.076	114.96	97.3981	105.05	97.1	106.631	109.557	106.75	1.07214	0.0227294	1.07809	0.0481774	0.952539	0.176405	0.957821	0.0493145
A0A1L1SQ51	Tln2	Talin-2 OS=Mus musculus OX=10090 GN=Tln2 PE=1 SV=1	26	56	118	34	271.8	56	104.826	102.803	111.374	111.358	107.48	108.793	101.499	104.28	108.4	106.219	102.267	104.136	1.02705	0.366391	0.995046	0.833051	0.984876	0.648871	0.954189	0.0361055
Q6P542	Abcf1	ATP-binding cassette sub-family F member 1 OS=Mus musculus OX=10090 GN=Abcf1 PE=1 SV=1	49	38	102	36	94.9	38	112.013	110.858	109.82	101.693	101.735	112.207	103.242	107.03	102.6	101.578	106.225	105.809	0.948734	0.184977	1.00237	0.909053	0.940429	0.0122062	0.993591	0.867774
G3V018	Syncrip	Heterogeneous nuclear ribonucleoprotein Q OS=Mus musculus OX=10090 GN=Syncrip PE=1 SV=1	53	38	148	0	65.7	38	96.6434	79.9831	112.929	108.582	126.49	88.4221	107.138	94.27	90.7	133.031	122.783	109.469	1.11721	0.479938	1.25051	0.0447553	1.00882	0.940663	1.12918	0.342295
B1AU25	Aifm1	Apoptosis-inducing factor 1, mitochondrial OS=Mus musculus OX=10090 GN=Aifm1 PE=1 SV=1	57	38	141	38	66.1	38	101.066	99.7831	99.1596	110.844	112.598	103.398	113.084	109.78	109.4	104.362	105.183	103.3	1.08943	0.0358665	0.941557	0.00741216	1.10751	0.00115815	0.957183	0.179717
P70168	Kpnb1	Importin subunit beta-1 OS=Mus musculus OX=10090 GN=Kpnb1 PE=1 SV=2	39	38	159	38	97.1	38	110.355	113.095	112.04	100.973	103.511	106.701	107.753	106.7	106.3	103.434	101.747	102.15	0.927554	0.0116476	0.958154	0.00259065	0.956073	0.00565519	0.987614	0.499773
Q569Z5	Ddx46	Probable ATP-dependent RNA helicase DDX46 OS=Mus musculus OX=10090 GN=Ddx46 PE=1 SV=2	53	56	138	55	117.4	56	110.465	111.193	106.71	100.664	103.302	101.306	110.829	112.31	111.1	103.537	100.705	101.731	0.929662	0.00857342	0.915436	0.000568159	1.01788	0.251719	1.0023	0.848281
P63276	Rps17	40S ribosomal protein S17 OS=Mus musculus OX=10090 GN=Rps17 PE=1 SV=2	86	24	174	24	15.5	24	105.379	99.4475	107.821	108.685	105.6	100.425	104.677	102.96	100	113.953	115.702	108.109	1.0066	0.852311	1.09793	0.0197853	0.983976	0.587706	1.07326	0.0821177
G3UZI2	Syncrip	Heterogeneous nuclear ribonucleoprotein Q OS=Mus musculus OX=10090 GN=Syncrip PE=1 SV=1	59	38	149	1	58.7	38	105.158	108.508	105.822	107.554	104.138	102.737	104.677	104.94	111.6	105.6	103.725	108.737	0.984162	0.392018	0.990177	0.71632	1.00541	0.828036	1.01156	0.585558
F6ZQA3	Numa1	Nuclear mitotic apparatus protein 1 (Fragment) OS=Mus musculus OX=10090 GN=Numa1 PE=1 SV=1	64	56	133	4	82.8	56	110.797	110.522	107.488	109.302	108.107	107.582	102.934	120.78	109.3	95.3906	99.1432	93.5762	0.988394	0.340249	0.865158	0.0521756	1.0128	0.805379	0.886518	0.0020111
P70333	Hnrnph2	Heterogeneous nuclear ribonucleoprotein H2 OS=Mus musculus OX=10090 GN=Hnrnph2 PE=1 SV=1	61	34	144	15	49.2	34	109.912	107.39	109.375	106.628	106.645	107.692	100.064	122.21	99.4	101.269	104.767	99.9541	0.982513	0.0870634	0.951242	0.530946	0.984682	0.835634	0.953343	0.0278946
Q9JKR6	Hyou1	Hypoxia up-regulated protein 1 OS=Mus musculus OX=10090 GN=Hyou1 PE=1 SV=1	46	48	148	48	111.1	48	104.937	103.027	102.047	107.965	113.538	118.814	94.2198	107.14	94.1	104.156	112.994	111.35	1.09776	0.0357644	1.11183	0.0972826	0.953064	0.333082	0.965279	0.39573
P97310	Mcm2	DNA replication licensing factor MCM2 OS=Mus musculus OX=10090 GN=Mcm2 PE=1 SV=3	52	48	131	48	102	48	101.509	103.251	99.8259	100.973	105.809	106.701	112.777	114.07	112.8	104.053	106.121	104.868	1.02921	0.218863	0.927558	0.000372295	1.11511	0.000409437	1.00497	0.795744
E9Q804	Ankrd17	Ankyrin repeat domain-containing protein 17 OS=Mus musculus OX=10090 GN=Ankrd17 PE=1 SV=3	23	59	108	38	274	59	120.085	117.905	111.707	101.796	104.451	106.04	102.422	102.96	98.5	102.403	102.267	105.077	0.89302	0.0111929	1.0193	0.308418	0.868984	0.00604831	0.991869	0.611719
Q91VR5	Ddx1	ATP-dependent RNA helicase DDX1 OS=Mus musculus OX=10090 GN=Ddx1 PE=1 SV=1	58	52	128	52	82.4	52	116.105	114.661	114.039	99.5334	103.615	105.049	100.474	114.4	100.9	102.506	100.185	104.45	0.893834	0.00228213	0.972661	0.576246	0.915804	0.103938	0.996569	0.872541
Q9QZE5	Copg1	Coatomer subunit gamma-1 OS=Mus musculus OX=10090 GN=Copg1 PE=1 SV=1	58	41	104	37	97.5	41	112.013	116.451	109.264	101.693	103.302	113.969	96.988	111.87	93.3	103.537	105.079	108.841	0.944437	0.226809	1.05064	0.435445	0.894677	0.121574	0.99528	0.90983
P62908	Rps3	40S ribosomal protein S3 OS=Mus musculus OX=10090 GN=Rps3 PE=1 SV=1	88	41	161	41	26.7	41	113.561	118.464	118.703	100.15	104.138	110.225	97.6031	114.18	95.2	100.134	99.8722	104.659	0.896741	0.0232225	0.992451	0.906336	0.875272	0.0782667	0.96869	0.378245
G3UVV4	Hk1	Hexokinase 1, isoform CRA_f OS=Mus musculus OX=10090 GN=Hk1 PE=1 SV=1	48	56	118	52	101.8	56	92.7732	93.7424	99.0486	108.582	111.972	125.2	97.6031	118.91	101.7	105.806	110.182	107.9	1.21077	0.0209555	1.01784	0.790115	1.11433	0.185403	0.936761	0.235515
A0A0R4J0V5	Polr2a	DNA-directed RNA polymerase subunit OS=Mus musculus OX=10090 GN=Polr2a PE=1 SV=1	32	59	120	59	213.3	59	107.812	109.068	105.711	105.6	106.853	108.133	108.983	107.25	109.1	101.991	101.643	101.522	0.993787	0.613638	0.937978	0.000395582	1.0085	0.470164	0.951868	0.00230245
Q9D0R2	Tars	Threonine--tRNA ligase, cytoplasmic OS=Mus musculus OX=10090 GN=Tars PE=1 SV=2	57	51	133	46	83.3	51	111.792	117.01	110.819	98.2995	100.9	112.757	95.245	113.19	94.4	105.703	106.121	110.2	0.918543	0.129867	1.06337	0.366908	0.891684	0.128826	1.03227	0.512574
Q8BSH3	Tpm1	Tropomyosin alpha-1 chain OS=Mus musculus OX=10090 GN=Tpm1 PE=1 SV=1	81	48	174	5	32.7	48	101.951	107.166	95.0511	111.564	110.718	119.034	98.1157	101.64	100.6	108.178	107.683	111.56	1.12213	0.0478676	1.09011	0.00492784	0.987466	0.745992	0.959289	0.186622
Q60668-3	Hnrnpd	Isoform 3 of Heterogeneous nuclear ribonucleoprotein D0 OS=Mus musculus OX=10090 GN=Hnrnpd	53	32	137	29	32.7	32	117.21	120.814	124.81	111.152	118.343	98.4425	81.0967	119.13	80.9	100.134	101.122	104.868	0.903824	0.13473	1.08892	0.550331	0.774808	0.102317	0.933482	0.291831
A2APB8	Tpx2	Targeting protein for Xklp2 OS=Mus musculus OX=10090 GN=Tpx2 PE=1 SV=1	70	61	125	61	85.8	61	85.8069	85.9119	86.5009	98.8136	96.6172	95.9099	124.67	117.81	121	117.872	120.909	116.787	1.12827	0.000254166	0.978234	0.321744	1.40764	6.12038e-05	1.22045	0.000144378
O35286	Dhx15	Pre-mRNA-splicing factor ATP-dependent RNA helicase DHX15 OS=Mus musculus OX=10090 GN=Dhx15 PE=1 SV=2	54	54	164	53	90.9	54	106.595	109.739	105.378	104.572	106.54	115.07	106.01	109.23	105.2	100.341	102.58	103.195	1.01389	0.690104	0.955298	0.0338189	0.996046	0.824358	0.938482	0.115499
P47738	Aldh2	Aldehyde dehydrogenase, mitochondrial OS=Mus musculus OX=10090 GN=Aldh2 PE=1 SV=1	55	37	135	37	56.5	37	103.72	102.915	108.82	106.525	108.525	124.099	102.319	114.18	102.9	99.4125	102.163	99.1176	1.07511	0.24863	0.941434	0.192296	1.0125	0.774085	0.886611	0.0854182
P55937	Golga3	Golgin subfamily A member 3 OS=Mus musculus OX=10090 GN=Golga3 PE=1 SV=3	41	57	88	2	167.1	57	99.5183	98.8881	96.8278	110.741	106.645	104.389	105.19	105.27	112.5	109.312	109.453	112.919	1.0899	0.0120616	1.02701	0.341291	1.09391	0.022442	1.0308	0.20792
Q9Z315	Sart1	U4/U6.U5 tri-snRNP-associated protein 1 OS=Mus musculus OX=10090 GN=Sart1 PE=1 SV=1	54	49	112	48	90.8	49	97.6385	98.4407	98.7155	114.854	109.778	109.674	108.368	101.42	109.1	109.312	106.746	107.482	1.13403	0.00163257	1.01459	0.577875	1.08173	0.0312693	0.967795	0.127726
A0A0R4J0G0	Pck2	Phosphoenolpyruvate carboxykinase [GTP], mitochondrial OS=Mus musculus OX=10090 GN=Pck2 PE=1 SV=1	65	39	115	39	73.4	39	94.7636	95.0847	108.154	104.058	110.823	113.528	99.0384	122.54	96.5	106.012	113.723	109.782	1.10203	0.124852	1.03596	0.679832	1.06737	0.515407	1.00338	0.922919
Q8VDN2	Atp1a1	Sodium/potassium-transporting ATPase subunit alpha-1 OS=Mus musculus OX=10090 GN=Atp1a1 PE=1 SV=1	42	42	132	25	112.9	42	97.9703	97.5458	105.6	116.705	113.225	123.659	96.0652	107.36	97.8	106.425	104.454	106.959	1.17426	0.0122699	1.05515	0.198137	1.00036	0.993765	0.898894	0.0195918
F8VPV0	Pcnt	Pericentrin OS=Mus musculus OX=10090 GN=Pcnt PE=1 SV=1	28	70	102	70	331.1	70	99.1866	101.797	97.1609	102.104	102.571	103.948	115.75	108.02	115.2	110.55	107.683	107.691	1.03515	0.0738313	0.961513	0.178279	1.13693	0.00857799	1.05606	0.00639677
H3BIX0	Tcof1	Treacle protein (Fragment) OS=Mus musculus OX=10090 GN=Tcof1 PE=1 SV=1	40	45	111	1	107	45	87.5761	90.9458	89.4991	118.659	121.581	141.277	90.6315	99	83.5	111.891	113.619	124.733	1.42346	0.00618348	1.28232	0.0129619	1.01907	0.729041	0.918028	0.270696
Q922F4	Tubb6	Tubulin beta-6 chain OS=Mus musculus OX=10090 GN=Tubb6 PE=1 SV=1	64	30	215	14	50.1	30	110.465	107.614	108.598	96.4487	99.6463	97.3414	109.701	107.25	109.5	108.797	109.037	109.05	0.898246	0.000943882	1.00133	0.863944	0.999308	0.950796	1.11399	0.000309236
Q00PI9	Hnrnpul2	Heterogeneous nuclear ribonucleoprotein U-like protein 2 OS=Mus musculus OX=10090 GN=Hnrnpul2 PE=1 SV=2	56	53	146	53	84.9	53	101.84	102.244	95.4953	111.255	106.749	105.93	110.214	107.25	111.5	108.9	104.663	106.018	1.0813	0.0415107	0.971478	0.152542	1.09808	0.0177811	0.98656	0.522663
Q8BML9	Qars	Glutamine--tRNA ligase OS=Mus musculus OX=10090 GN=Qars PE=1 SV=1	55	47	122	47	87.6	47	106.263	107.949	106.377	107.451	106.227	108.133	104.78	110.11	105.8	104.466	102.684	103.823	1.00381	0.629115	0.969698	0.13186	1.00031	0.985493	0.966322	0.00907312
E9Q3G8	Nup153	Nucleoporin 153 OS=Mus musculus OX=10090 GN=Nup153 PE=1 SV=1	37	51	109	51	151.9	51	101.619	104.369	100.159	107.348	106.436	103.508	113.904	109.78	114.8	103.331	103.934	103.091	1.0364	0.0932307	0.916898	0.00391301	1.10562	0.00551057	0.978141	0.122855
Q8K3K8	Optn	Optineurin OS=Mus musculus OX=10090 GN=Optn PE=1 SV=1	73	52	144	52	67	52	155.691	156.722	123.811	110.227	109.569	108.903	94.4249	82.94	89.5	84.975	81.4391	82.598	0.753512	0.0294956	0.933102	0.162955	0.611762	0.00752025	0.757567	1.79985e-05
E9QP99	Golga3	Golgin subfamily A member 3 OS=Mus musculus OX=10090 GN=Golga3 PE=1 SV=1	42	56	87	1	167.2	56	93.879	88.0373	103.268	111.358	108.107	99.2133	110.111	95.37	103.8	114.572	127.366	115.324	1.11745	0.123276	1.15513	0.0547989	1.0845	0.262065	1.12107	0.0798802
A0A0R4IZY0	Thop1	Thimet oligopeptidase OS=Mus musculus OX=10090 GN=Thop1 PE=1 SV=1	58	54	136	54	78	54	122.629	126.071	123.478	96.9628	97.5573	101.306	103.242	111.32	102.4	97.5562	94.4568	100.163	0.794851	0.000118355	0.921802	0.0658181	0.851642	0.00369346	0.987664	0.599691
F8WHM5	Glg1	Golgi apparatus protein 1 (Fragment) OS=Mus musculus OX=10090 GN=Glg1 PE=1 SV=1	42	59	112	59	132.3	59	94.4318	97.5458	105.6	114.032	116.254	125.09	90.6315	110.22	86.1	107.456	115.285	111.769	1.19423	0.0153033	1.16574	0.10991	0.964291	0.685009	0.941286	0.162324
Q8VD04	Gripap1	GRIP1-associated protein 1 OS=Mus musculus OX=10090 GN=Gripap1 PE=1 SV=1	63	51	103	1	92.7	51	114.114	104.369	116.482	96.6543	100.795	109.894	103.857	115.5	94.5	109.931	103.83	105.705	0.917538	0.162653	1.01787	0.782653	0.936982	0.37872	1.03944	0.401268
P54775	Psmc4	26S proteasome regulatory subunit 6B OS=Mus musculus OX=10090 GN=Psmc4 PE=1 SV=2	82	37	129	36	47.4	37	116.879	114.102	110.93	100.562	100.169	96.6807	108.061	112.53	110.3	101.475	100.601	102.254	0.86985	0.00217772	0.919731	0.00299898	0.96777	0.162567	1.02327	0.156108
Q3UHU8	Gtf2i	General transcription factor II-I OS=Mus musculus OX=10090 GN=Gtf2i PE=1 SV=1	57	64	129	64	108.3	64	109.691	112.536	105.378	109.61	111.658	110.115	104.78	103.4	109.4	99	99.8722	98.6994	1.01153	0.592791	0.936998	0.0225797	0.969399	0.292728	0.897969	9.17276e-05
P17156	Hspa2	Heat shock-related 70 kDa protein 2 OS=Mus musculus OX=10090 GN=Hspa2 PE=1 SV=2	50	42	244	14	69.6	42	97.9703	96.2034	92.7192	108.273	111.972	106.371	103.96	102.96	102.8	116.841	117.16	114.173	1.13846	0.00419903	1.12416	0.000225373	1.07957	0.00863912	1.066	0.0193112
Q8VDM4	Psmd2	26S proteasome non-ATPase regulatory subunit 2 OS=Mus musculus OX=10090 GN=Psmd2 PE=1 SV=1	44	38	101	38	100.1	38	118.98	122.827	113.928	101.898	102.049	108.573	98.7309	110.33	102.4	97.8656	98.1018	101	0.87852	0.0131445	0.953465	0.247172	0.875542	0.0261826	0.950233	0.0988354
Q8K310	Matr3	Matrin-3 OS=Mus musculus OX=10090 GN=Matr3 PE=1 SV=1	41	46	130	45	94.6	46	102.946	104.593	99.9369	111.667	110.718	108.793	105.703	105.16	107.5	109.622	104.767	101.522	1.07708	0.00789771	0.9923	0.756194	1.03541	0.0774154	0.953901	0.11157
O70194	Eif3d	Eukaryotic translation initiation factor 3 subunit D OS=Mus musculus OX=10090 GN=Eif3d PE=1 SV=2	56	31	115	31	63.9	31	103.057	107.278	106.377	105.806	105.078	104.389	106.113	105.38	106	108.797	109.245	105.705	0.995454	0.739636	1.0197	0.140423	1.00246	0.851528	1.02688	0.0758108
P67778	Phb	Prohibitin OS=Mus musculus OX=10090 GN=Phb PE=1 SV=1	97	34	150	34	29.8	34	106.263	105.712	102.491	110.638	108.42	108.903	107.343	109.78	107.2	100.856	104.871	101	1.04292	0.0294158	0.945745	0.019732	1.03134	0.0852115	0.935251	0.00870518
A0A1B0GSX0	Ldha	L-lactate dehydrogenase OS=Mus musculus OX=10090 GN=Ldha PE=1 SV=1	66	36	158	32	39.7	36	113.893	116.003	120.813	94.8035	100.482	113.308	93.5021	120.12	90.2	105.6	99.3515	109.573	0.879913	0.0741599	1.03523	0.737494	0.866308	0.182057	1.01922	0.766835
A2AEW8	Gripap1	GRIP1-associated protein 1 OS=Mus musculus OX=10090 GN=Gripap1 PE=1 SV=1	61	51	100	1	95.9	51	104.052	105.488	99.3817	102.927	103.302	101.085	114.827	106.04	114.8	107.147	105.288	107.796	0.994795	0.798701	0.954011	0.163565	1.08658	0.0614009	1.04203	0.0133294
P70388	Rad50	DNA repair protein RAD50 OS=Mus musculus OX=10090 GN=Rad50 PE=1 SV=1	47	75	114	74	153.4	75	103.61	105.712	102.935	106.114	104.764	105.049	110.726	108.13	110.8	105.497	104.35	105.077	1.01176	0.259241	0.955312	0.00640182	1.05572	0.00875197	0.996824	0.56219
Q9ERD7	Tubb3	Tubulin beta-3 chain OS=Mus musculus OX=10090 GN=Tubb3 PE=1 SV=1	45	25	302	3	50.4	25	117.21	119.024	114.261	96.86	102.466	92.7166	112.674	107.69	117.7	96.3187	98.6225	99.0131	0.833229	0.00346184	0.869522	0.00812694	0.964532	0.265747	1.00654	0.839449
P62754	Rps6	40S ribosomal protein S6 OS=Mus musculus OX=10090 GN=Rps6 PE=1 SV=1	68	33	162	33	28.7	33	110.355	109.627	111.929	99.8419	100.586	99.2133	109.701	107.14	106.9	104.156	107.683	106.855	0.902776	0.000165811	0.98441	0.293293	0.975384	0.0726544	1.06358	0.00502692
P97311	Mcm6	DNA replication licensing factor MCM6 OS=Mus musculus OX=10090 GN=Mcm6 PE=1 SV=1	58	60	148	60	92.8	60	95.8693	99.7831	99.0486	105.394	107.689	106.481	107.343	111.43	107	111.272	111.953	109.05	1.08437	0.00378493	1.01996	0.264418	1.10544	0.00511576	1.03977	0.0182051
Q9D0K2	Oxct1	Succinyl-CoA:3-ketoacid coenzyme A transferase 1, mitochondrial OS=Mus musculus OX=10090 GN=Oxct1 PE=1 SV=1	57	28	109	28	56	28	105.489	98.6644	107.377	111.255	112.807	121.346	93.7072	110.22	95.6	102.609	108.412	106.959	1.10875	0.0512951	1.06161	0.326112	0.96147	0.531587	0.920591	0.0634771
Q922R8	Pdia6	Protein disulfide-isomerase A6 OS=Mus musculus OX=10090 GN=Pdia6 PE=1 SV=3	61	36	132	36	48.1	36	94.9847	94.5254	82.0593	129.249	124.192	117.933	95.4501	91.3	77.1	118.078	124.658	122.015	1.36751	0.00340804	1.38242	0.00460938	0.971575	0.731266	0.982165	0.591496
P97807	Fh	Fumarate hydratase, mitochondrial OS=Mus musculus OX=10090 GN=Fh PE=1 SV=3	64	30	124	30	54.3	30	103.72	106.942	106.377	104.675	109.569	111.106	106.83	111.65	107.5	103.125	99.1432	103.3	1.02621	0.272501	0.937382	0.0284543	1.0282	0.174125	0.939199	0.0495219
G3X8Y3	Naa15	N-alpha-acetyltransferase 15, NatA auxiliary subunit OS=Mus musculus OX=10090 GN=Naa15 PE=1 SV=1	59	57	118	53	101	57	110.355	113.431	133.138	97.3741	105.809	114.629	90.734	119.9	86	101.887	96.8521	108.109	0.890422	0.208531	1.03444	0.774105	0.831086	0.190898	0.965503	0.572365
Q921M3	Sf3b3	Splicing factor 3B subunit 3 OS=Mus musculus OX=10090 GN=Sf3b3 PE=1 SV=1	39	53	127	53	135.5	53	108.917	114.214	110.153	104.675	108.316	112.978	104.37	116.27	100.4	98.8969	96.5396	99.8495	0.97805	0.44583	0.91978	0.152634	0.963263	0.462611	0.905874	0.0169756
O70318	Epb41l2	Band 4.1-like protein 2 OS=Mus musculus OX=10090 GN=Epb41l2 PE=1 SV=2	47	48	125	43	109.9	48	103.167	104.146	99.8259	105.6	101.109	106.04	108.266	114.51	111.5	106.837	104.975	107.168	1.01827	0.41278	0.954245	0.0573121	1.08835	0.0153339	1.01993	0.292995
Q61990	Pcbp2	Poly(rC)-binding protein 2 OS=Mus musculus OX=10090 GN=Pcbp2 PE=1 SV=1	68	21	142	4	38.2	21	112.456	104.593	121.368	109.507	109.882	101.966	94.5274	104.5	88.4	107.869	111.64	108.632	0.949587	0.358692	1.14165	0.0483515	0.84933	0.0653589	1.02111	0.468047
Q9ET54-6	Palld	Isoform 6 of Palladin OS=Mus musculus OX=10090 GN=Palld	35	42	117	41	150.5	42	116.215	117.234	94.1628	125.137	120.432	121.126	92.9895	85.58	88.8	103.434	104.246	105.077	1.1193	0.164549	1.16976	0.00232998	0.816116	0.0622487	0.85291	0.000308564
Q64475	Hist1h2bb	Histone H2B type 1-B OS=Mus musculus OX=10090 GN=Hist1h2bb PE=1 SV=3	89	30	672	2	13.9	30	115.662	112.312	112.929	108.171	113.538	109.454	103.037	115.94	107.8	87.5531	96.9562	92.3216	0.971429	0.165765	0.847156	0.0230527	0.958563	0.294363	0.835936	0.00459137
Q91VM5	Rbmxl1	RNA binding motif protein, X-linked-like-1 OS=Mus musculus OX=10090 GN=Rbmxl1 PE=2 SV=1	74	60	219	16	42.1	60	107.922	107.054	101.603	109.404	108.734	121.677	106.01	118.47	101.3	97.9687	96.3314	98.5949	1.0734	0.171022	0.899057	0.101142	1.02906	0.606227	0.861925	0.0213791
D3YU89	Cit	Citron Rho-interacting kinase OS=Mus musculus OX=10090 GN=Cit PE=1 SV=1	34	68	103	67	236.9	68	105.932	104.817	103.823	105.908	101.84	96.7908	110.111	108.57	113.5	109.003	106.85	105.182	0.968106	0.284194	0.966445	0.11197	1.05598	0.0204936	1.05417	0.126865
Q9CZU3	Mtrex	Exosome RNA helicase MTR4 OS=Mus musculus OX=10090 GN=Mtrex PE=1 SV=1	42	50	111	49	117.6	50	104.715	108.732	102.713	107.451	109.047	115.18	99.346	108.68	104.2	102.197	106.537	105.6	1.04908	0.15404	1.00675	0.82633	0.987555	0.705012	0.94771	0.0989395
Q9DCD0	Pgd	6-phosphogluconate dehydrogenase, decarboxylating OS=Mus musculus OX=10090 GN=Pgd PE=1 SV=3	57	37	123	36	53.2	37	124.73	124.617	120.146	93.5696	99.7507	107.802	99.346	116.27	94.3	99.3094	95.1858	103.091	0.814962	0.00654512	0.960215	0.589929	0.83876	0.0434709	0.988255	0.814701
Q6DFW4	Nop58	Nucleolar protein 58 OS=Mus musculus OX=10090 GN=Nop58 PE=1 SV=1	61	37	95	37	60.3	37	104.715	111.976	107.71	102.104	110.3	122.227	95.8602	125.84	93.7	100.753	100.809	100.372	1.03154	0.612164	0.957307	0.687537	0.972253	0.790869	0.90229	0.135612
Q8K224	Nat10	RNA cytidine acetyltransferase OS=Mus musculus OX=10090 GN=Nat10 PE=1 SV=1	45	42	94	42	115.3	42	114.778	115.108	119.591	102.104	105.913	107.362	102.114	121.44	100.5	94.3594	96.4355	97.0265	0.902431	0.00673771	0.888189	0.149245	0.927253	0.286939	0.91262	0.00648652
P27546	Map4	Microtubule-associated protein 4 OS=Mus musculus OX=10090 GN=Map4 PE=1 SV=3	42	43	122	17	117.4	43	101.066	105.936	106.044	108.273	108.525	116.061	100.884	105.05	97.4	110.344	104.871	109.573	1.06329	0.0953054	1.07073	0.0627632	0.968975	0.304965	0.975752	0.430954
P17918	Pcna	Proliferating cell nuclear antigen OS=Mus musculus OX=10090 GN=Pcna PE=1 SV=2	71	24	147	24	28.8	24	117.653	116.563	122.145	101.179	106.958	103.398	98.9359	114.51	95.1	100.444	98.9349	100.895	0.87421	0.00338039	0.97319	0.667888	0.865825	0.0612807	0.963855	0.103263
Q01149	Col1a2	Collagen alpha-2(I) chain OS=Mus musculus OX=10090 GN=Col1a2 PE=1 SV=2	35	47	112	47	129.5	47	87.0232	89.8271	89.9432	160.199	156.677	182.13	77.7134	67.87	73.8	94.2562	95.8107	98.3857	1.87038	0.0006445	1.31483	0.0017641	0.822296	0.00634373	0.578055	0.000954622
Q7TSC1	Prrc2a	Protein PRRC2A OS=Mus musculus OX=10090 GN=Prrc2a PE=1 SV=1	31	57	114	54	229.1	57	106.042	106.495	107.266	110.844	108.942	107.912	104.575	95.81	104.7	106.734	109.245	104.659	1.02469	0.0473324	1.05098	0.183477	0.953978	0.173256	0.978454	0.210489
Q64525	Hist2h2bb	Histone H2B type 2-B OS=Mus musculus OX=10090 GN=Hist2h2bb PE=1 SV=3	91	31	671	5	13.9	31	134.35	123.386	117.148	98.0939	101.213	117.272	105.087	115.61	104	88.4812	87.7917	85.9438	0.844471	0.0669785	0.807573	0.00528814	0.866127	0.0552653	0.828282	0.0389574
Q922I7	Ptbp1	MCG13402, isoform CRA_c OS=Mus musculus OX=10090 GN=Ptbp1 PE=1 SV=1	54	29	127	22	59.3	29	116.436	128.756	120.591	97.4769	105.809	112.647	95.8602	128.59	95.3	91.1625	91.8533	94.5172	0.863718	0.0431496	0.867968	0.271876	0.874153	0.255918	0.878455	0.0467774
Q62351	Tfrc	Transferrin receptor protein 1 OS=Mus musculus OX=10090 GN=Tfrc PE=1 SV=1	49	40	117	40	85.7	40	103.388	106.047	118.592	102.31	107.271	129.054	90.734	127.6	89.5	98.0719	101.33	103.718	1.03234	0.727475	0.984687	0.906816	0.938439	0.640608	0.895123	0.230394
Q8CGP1	Hist1h2bk	Histone H2B type 1-K OS=Mus musculus OX=10090 GN=Hist1h2bk PE=1 SV=3	89	29	646	3	13.9	29	51.9707	49.3322	54.2991	153.105	114.061	65.0778	160.348	54.34	157.6	131.897	143.299	119.088	2.13521	0.0821642	1.05908	0.846805	2.39257	0.107399	1.18673	0.477331
Q8K009	Aldh1l2	Mitochondrial 10-formyltetrahydrofolate dehydrogenase OS=Mus musculus OX=10090 GN=Aldh1l2 PE=1 SV=2	55	41	88	38	101.5	41	84.9223	84.7932	93.3855	115.574	121.372	122.227	98.9359	110.22	96.8	109.828	119.659	114.069	1.36515	0.000816921	1.12289	0.0678438	1.16288	0.0471721	0.956519	0.214484
P63101	Ywhaz	14-3-3 protein zeta/delta OS=Mus musculus OX=10090 GN=Ywhaz PE=1 SV=1	89	33	157	23	27.8	33	118.869	120.478	119.813	101.384	100.273	111.987	92.9895	110.44	85.7	103.228	103.621	108.841	0.87327	0.0156976	1.09187	0.306526	0.805015	0.0337291	1.00653	0.877345
Q6A068	Cdc5l	Cell division cycle 5-like protein OS=Mus musculus OX=10090 GN=Cdc5l PE=1 SV=2	57	47	108	47	92.1	47	103.499	105.376	104.49	110.741	107.898	108.463	106.728	107.03	107.2	103.744	102.788	105.077	1.04384	0.0110706	0.970873	0.0100599	1.02423	0.0106285	0.952636	0.00915408
Q52KC3	Mcm5	DNA helicase OS=Mus musculus OX=10090 GN=Mcm5 PE=1 SV=1	58	44	141	44	82.4	44	104.384	109.292	108.265	100.87	105.913	112.097	102.627	118.69	100.7	102.816	104.246	105.182	0.990495	0.789509	0.96965	0.600927	1.00024	0.996751	0.979188	0.541492
Q8C2Q7	Hnrnph1	Heterogeneous nuclear ribonucleoprotein H OS=Mus musculus OX=10090 GN=Hnrnph1 PE=1 SV=1	51	32	142	12	51.2	32	111.239	113.542	108.265	102.104	103.511	99.7639	108.471	114.07	107.5	101.062	100.914	104.241	0.916925	0.0079845	0.927816	0.0266081	0.990974	0.714876	1.00274	0.864886
P63037	Dnaja1	DnaJ homolog subfamily A member 1 OS=Mus musculus OX=10090 GN=Dnaja1 PE=1 SV=1	81	30	96	29	44.8	30	128.268	122.492	129.474	114.032	106.749	110.555	80.2765	98.23	76.5	103.95	102.996	105.077	0.871401	0.00564188	1.22359	0.0476344	0.670658	0.00405681	0.941715	0.0422613
A0A1B0GSG5	Rnh1	Ribonuclease inhibitor OS=Mus musculus OX=10090 GN=Rnh1 PE=1 SV=1	71	30	87	30	53.9	30	109.581	113.99	129.807	100.253	107.585	100.535	88.9911	120.12	89.2	103.125	105.496	108.528	0.872643	0.0851955	1.06315	0.580633	0.844171	0.201674	1.02846	0.364639
P62962	Pfn1	Profilin-1 OS=Mus musculus OX=10090 GN=Pfn1 PE=1 SV=2	79	17	180	17	14.9	17	130.369	129.539	140.467	96.3459	98.7062	92.9368	93.8097	107.47	88.1	98.0719	101.018	102.359	0.719298	0.000650935	1.04171	0.531736	0.722772	0.00535099	1.04674	0.0994159
Q8R050	Gspt1	Eukaryotic peptide chain release factor GTP-binding subunit ERF3A OS=Mus musculus OX=10090 GN=Gspt1 PE=1 SV=2	55	37	115	37	68.6	37	120.196	121.82	122.256	101.281	102.153	109.564	95.9627	106.04	90.3	102.094	100.601	105.286	0.859243	0.00319409	1.05364	0.337975	0.802429	0.00667857	0.98397	0.603292
Q8C854	Myef2	Myelin expression factor 2 OS=Mus musculus OX=10090 GN=Myef2 PE=1 SV=1	52	45	136	44	63.3	45	110.797	113.766	105.6	104.675	108.107	109.894	103.96	110	105.9	101.062	100.185	100.895	0.977322	0.428483	0.944609	0.030508	0.968793	0.312932	0.936364	0.0116771
G5E8R2	Tpm1	Tropomyosin 1, alpha, isoform CRA_k OS=Mus musculus OX=10090 GN=Tpm1 PE=1 SV=1	79	45	176	0	28.7	45	102.172	101.685	88.1666	103.132	102.258	108.243	111.854	104.17	118	111.994	107.579	111.978	1.074	0.219661	0.992594	0.856011	1.14383	0.082984	1.05713	0.0657387
Q62318	Trim28	Transcription intermediary factor 1-beta OS=Mus musculus OX=10090 GN=Trim28 PE=1 SV=3	47	42	124	42	88.8	42	105.158	110.746	104.823	106.423	108.316	110.115	107.548	111.1	107.1	101.269	99.2473	102.254	1.01287	0.565163	0.929462	0.00770449	1.01566	0.507093	0.932023	0.00603411
G5E8R1	Tpm1	Tropomyosin 1, alpha, isoform CRA_j OS=Mus musculus OX=10090 GN=Tpm1 PE=1 SV=1	83	45	169	0	28.5	45	NA	NA	NA	NA	NA	NA	NA	NA	NA	NA	NA	NA	NA	NA	NA	NA	NA	NA	NA	NA
O88342	Wdr1	WD repeat-containing protein 1 OS=Mus musculus OX=10090 GN=Wdr1 PE=1 SV=3	59	43	126	43	66.4	43	111.239	113.878	113.595	103.646	105.704	117.162	91.2466	104.06	87.2	109.106	108.724	110.723	0.963983	0.396535	1.16299	0.0399907	0.834061	0.0220056	1.00625	0.880554
P42208	2021-09-02	Septin-2 OS=Mus musculus OX=10090 GN=Sept2 PE=1 SV=2	68	30	98	29	41.5	30	110.576	110.746	103.49	105.394	104.242	108.133	106.83	103.73	104.6	105.909	104.454	105.809	0.978317	0.426457	1.00321	0.760812	0.970286	0.277684	0.994977	0.691235
P61982	Ywhag	14-3-3 protein gamma OS=Mus musculus OX=10090 GN=Ywhag PE=1 SV=2	83	30	128	20	28.3	30	136.119	122.827	123.589	94.0837	97.9751	101.856	99.4485	111.54	98.2	99.5156	96.5396	96.3992	0.768335	0.00369801	0.945877	0.271207	0.808263	0.0156345	0.995031	0.852962
Q5SWZ5	Mprip	Myosin phosphatase Rho-interacting protein OS=Mus musculus OX=10090 GN=Mprip PE=1 SV=1	26	50	85	8	257.1	50	104.052	103.81	99.2707	114.032	114.165	112.978	103.755	99.55	101.2	106.837	106.225	107.168	1.11084	0.00208606	1.05164	0.0139124	0.991443	0.68079	0.938613	0.000115907
Q8BVQ9	Psmc2	26S proteasome regulatory subunit 7 OS=Mus musculus OX=10090 GN=Psmc2 PE=1 SV=1	66	40	121	40	52.8	40	105.379	107.502	103.601	104.675	105.391	107.802	104.165	108.57	102.2	109.003	105.912	109.573	1.00438	0.769252	1.03034	0.221301	0.995111	0.825784	1.02083	0.210003
E9Q456	Tpm1	Tropomyosin alpha-1 chain OS=Mus musculus OX=10090 GN=Tpm1 PE=1 SV=1	80	45	171	0	28.7	45	NA	NA	NA	NA	NA	NA	NA	NA	NA	NA	NA	NA	NA	NA	NA	NA	NA	NA	NA	NA
E9QN31	Nop2	Probable 28S rRNA (cytosine-C(5))-methyltransferase OS=Mus musculus OX=10090 GN=Nop2 PE=1 SV=1	46	48	123	48	86.9	48	102.725	105.712	104.268	105.189	105.287	115.07	106.933	104.83	103.1	105.6	108.516	106.436	1.04106	0.275208	1.01807	0.248952	1.0069	0.635384	0.984663	0.64921
Q8BFR5	Tufm	Elongation factor Tu, mitochondrial OS=Mus musculus OX=10090 GN=Tufm PE=1 SV=1	72	31	106	30	49.5	31	103.72	105.376	110.264	106.525	111.031	114.96	100.576	116.27	102.3	101.166	101.851	100.79	1.0412	0.233769	0.951936	0.36246	0.99933	0.989992	0.91366	0.0176021
P17879	Hspa1b	Heat shock 70 kDa protein 1B OS=Mus musculus OX=10090 GN=Hspa1b PE=1 SV=3	54	36	143	16	70.1	36	104.715	105.153	99.1596	107.862	112.076	113.088	102.217	98.78	98.1	111.994	110.391	109.573	1.07766	0.0331582	1.10987	0.00168464	0.967864	0.225421	0.996791	0.848738
Q3TLH4	Prrc2c	Protein PRRC2C OS=Mus musculus OX=10090 GN=Prrc2c PE=1 SV=3	24	74	131	6	310.7	74	112.677	116.451	109.82	104.469	103.615	110.005	100.474	105.93	101.1	101.887	105.288	103.613	0.938461	0.0663516	1.01068	0.610369	0.907232	0.0153298	0.977049	0.336546
G5E896	Edc4	Enhancer of mRNA decapping 4, isoform CRA_b OS=Mus musculus OX=10090 GN=Edc4 PE=1 SV=1	32	37	99	37	152.4	37	101.73	104.369	99.4927	107.142	106.645	105.71	107.24	100.87	108.8	110.137	110.078	109.991	1.0455	0.034455	1.04196	0.141719	1.03704	0.249859	1.03352	0.00106936
P54071	Idh2	Isocitrate dehydrogenase [NADP], mitochondrial OS=Mus musculus OX=10090 GN=Idh2 PE=1 SV=3	63	36	118	34	50.9	36	109.138	105.041	109.82	105.292	115.105	131.807	95.3476	114.4	94	97.0406	101.538	97.5493	1.08705	0.298895	0.974916	0.725398	0.937496	0.374123	0.840787	0.0763884
Q9JMH6	Txnrd1	Thioredoxin reductase 1, cytoplasmic OS=Mus musculus OX=10090 GN=Txnrd1 PE=1 SV=3	50	33	99	32	67	33	115.22	120.814	117.592	96.4487	94.7371	92.9368	104.37	107.58	104.8	106.734	105.392	108.528	0.803455	0.000266057	1.01232	0.391399	0.895719	0.0029854	1.12857	0.000863831
P62196	Psmc5	26S proteasome regulatory subunit 8 OS=Mus musculus OX=10090 GN=Psmc5 PE=1 SV=1	75	37	110	35	45.6	37	130.369	124.169	120.924	101.898	103.511	104.939	95.9627	108.24	96.8	98.7937	94.5609	97.4448	0.826578	0.00171904	0.966102	0.458738	0.801686	0.00681393	0.937009	0.0129606
Q8BFY9-2	Tnpo1	Isoform 2 of Transportin-1 OS=Mus musculus OX=10090 GN=Tnpo1	39	32	99	23	101.2	32	118.316	123.051	128.474	99.0193	103.407	110.665	91.1441	116.27	88.5	98.5875	96.6438	104.554	0.846555	0.0135339	1.01308	0.894806	0.80011	0.0573869	0.957503	0.345079
Q9DAY9	Npm1	Nucleophosmin OS=Mus musculus OX=10090 GN=Npm1 PE=1 SV=1	72	34	173	1	28.4	34	84.0377	85.5763	83.836	84.4183	85.6499	84.5681	181.57	131.78	167.3	96.525	92.9988	87.8257	1.00468	0.588235	0.57703	0.0107185	1.89643	0.00692206	1.0892	0.0414603
Q99MR6	Srrt	Serrate RNA effector molecule homolog OS=Mus musculus OX=10090 GN=Srrt PE=1 SV=1	44	50	128	50	100.4	50	110.134	109.739	106.71	105.6	107.585	111.877	100.679	106.81	101.7	105.497	103.517	104.659	0.99534	0.824641	1.0145	0.492609	0.946739	0.0566382	0.964966	0.121882
P97429	Anxa4	Annexin A4 OS=Mus musculus OX=10090 GN=Anxa4 PE=1 SV=4	74	34	103	34	35.9	34	110.134	113.766	114.705	96.0374	101.318	109.894	102.114	108.9	97.5	107.044	108.724	105.391	0.907397	0.0706865	1.04099	0.288621	0.911133	0.049201	1.04527	0.326555
Q8BK67	Rcc2	Protein RCC2 OS=Mus musculus OX=10090 GN=Rcc2 PE=1 SV=1	61	41	120	41	55.9	41	118.648	122.38	120.591	103.338	103.929	109.454	100.986	104.5	94.8	103.95	93.7278	100.686	0.875843	0.00254861	0.993597	0.884428	0.830396	0.00252533	0.942041	0.163403
Q80UG5	2021-09-09	Septin-9 OS=Mus musculus OX=10090 GN=Sept9 PE=1 SV=1	58	46	103	46	65.5	46	107.148	108.397	109.931	100.87	100.273	101.306	110.009	117.37	110.2	105.497	101.018	101.941	0.929252	0.000865601	0.913729	0.025102	1.03719	0.189154	1.01986	0.225329
Q8BMA6	Srp68	Signal recognition particle subunit SRP68 OS=Mus musculus OX=10090 GN=Srp68 PE=1 SV=2	58	35	90	35	70.5	35	103.057	106.719	105.711	103.852	105.809	114.409	99.0384	114.51	100.1	104.466	108.204	108.841	1.02721	0.450062	1.02507	0.639081	0.994174	0.910309	0.992101	0.820294
Q61191	Hcfc1	Host cell factor 1 OS=Mus musculus OX=10090 GN=Hcfc1 PE=1 SV=2	25	43	121	42	210.3	43	103.167	105.264	101.38	106.937	107.062	109.014	111.444	107.47	108.1	105.6	103.621	103.718	1.04261	0.0282235	0.95696	0.027983	1.05552	0.0263237	0.968815	0.0226274
Q8BJ71	Nup93	Nuclear pore complex protein Nup93 OS=Mus musculus OX=10090 GN=Nup93 PE=1 SV=1	50	43	101	43	93.2	43	115.11	118.688	110.819	99.0193	103.093	106.151	107.753	108.68	106.3	97.4531	99.4556	103.091	0.89451	0.0169058	0.929559	0.0133204	0.936499	0.0373767	0.973193	0.356279
Q9DCC5	Cbx3	Cbx3 protein OS=Mus musculus OX=10090 GN=Cbx3 PE=1 SV=1	85	21	135	19	20.8	21	99.4077	91.6169	107.821	114.34	112.703	102.297	103.242	110.44	103.1	109.106	113.307	104.764	1.10204	0.166017	1.03281	0.373009	1.06002	0.319893	0.993433	0.880637
P58281-2	Opa1	Isoform 2 of Dynamin-like 120 kDa protein, mitochondrial OS=Mus musculus OX=10090 GN=Opa1	48	46	77	46	115.5	46	103.941	101.349	106.266	105.394	108.734	107.912	105.19	118.47	107.5	102.197	104.975	101.731	1.03365	0.114946	0.932793	0.153546	1.06292	0.206244	0.959208	0.0372939
A0A0R4J0H7	Ncapd2	Condensin complex subunit 1 OS=Mus musculus OX=10090 GN=Ncapd2 PE=1 SV=1	39	47	96	47	155.5	47	117.21	118.912	113.151	103.544	103.824	105.16	107.035	101.42	104.6	101.166	99.4556	99.745	0.894794	0.00233776	0.959467	0.068631	0.896305	0.00689399	0.961088	0.00505672
O35129	Phb2	Prohibitin-2 OS=Mus musculus OX=10090 GN=Phb2 PE=1 SV=1	88	34	139	34	33.3	34	106.706	105.041	101.269	104.16	108.211	117.933	105.292	118.91	105.4	99.5156	99.3515	102.672	1.05523	0.259665	0.914858	0.114508	1.05299	0.313442	0.912914	0.0858844
Q61024	Asns	Asparagine synthetase [glutamine-hydrolyzing] OS=Mus musculus OX=10090 GN=Asns PE=1 SV=3	51	36	106	36	64.2	36	118.095	124.281	118.37	97.0656	98.9151	104.939	93.7072	115.39	94.7	103.228	100.809	107.9	0.83416	0.00306859	1.0268	0.731321	0.842136	0.0611597	1.03661	0.309678
P43247	Msh2	DNA mismatch repair protein Msh2 OS=Mus musculus OX=10090 GN=Msh2 PE=1 SV=1	54	47	106	47	104.1	47	108.143	111.641	114.261	100.767	102.153	105.16	104.575	115.39	102.1	102.919	103.934	104.032	0.92227	0.0169338	0.965285	0.414359	0.964135	0.420116	1.0091	0.525131
Q9WVK4	Ehd1	EH domain-containing protein 1 OS=Mus musculus OX=10090 GN=Ehd1 PE=1 SV=1	66	32	108	30	60.6	32	102.836	103.363	98.8265	96.5515	97.035	97.5616	112.469	116.27	111.3	113.644	111.64	111.037	0.954506	0.0340383	0.989065	0.505068	1.11479	0.00490614	1.15515	5.69665e-05
P48962	Slc25a4	ADP/ATP translocase 1 OS=Mus musculus OX=10090 GN=Slc25a4 PE=1 SV=4	72	34	127	18	32.9	34	92.6626	97.5458	105.045	113.106	117.507	139.295	91.4517	110.66	83.6	104.981	113.202	106.123	1.25285	0.0483972	1.13508	0.202071	0.967684	0.736275	0.87672	0.148055
P05202	Got2	Aspartate aminotransferase, mitochondrial OS=Mus musculus OX=10090 GN=Got2 PE=1 SV=1	67	36	140	35	47.4	36	97.0857	99.4475	106.599	101.179	108.629	125.2	102.422	127.16	98.5	100.753	104.559	103.613	1.10515	0.237374	0.94161	0.519112	1.0823	0.427016	0.922142	0.293205
P62806	Hist1h4a	Histone H4 OS=Mus musculus OX=10090 GN=Hist1h4a PE=1 SV=2	79	26	210	26	11.4	26	134.903	104.481	159.455	89.1482	102.989	127.513	84.1724	105.27	81.1	90.8531	108.828	92.4261	0.801451	0.246431	1.07971	0.49247	0.678325	0.0722193	0.913837	0.506722
A2ANY6	Mdn1	Midasin OS=Mus musculus OX=10090 GN=Mdn1 PE=1 SV=1	13	57	98	57	629.9	57	113.23	114.214	115.927	101.59	104.242	112.647	102.114	113.63	100.8	100.134	99.1432	98.3857	0.92751	0.0725589	0.940353	0.200158	0.921875	0.0975137	0.934639	0.108667
P63158	Hmgb1	High mobility group protein B1 OS=Mus musculus OX=10090 GN=Hmgb1 PE=1 SV=2	77	35	214	23	24.9	35	112.345	100.119	107.599	105.086	108.316	102.847	104.78	96.36	97	113.953	110.286	114.487	0.988084	0.760598	1.13613	0.0108809	0.931505	0.177496	1.07108	0.0221773
Q99JF8	Psip1	PC4 and SFRS1-interacting protein OS=Mus musculus OX=10090 GN=Psip1 PE=1 SV=1	57	40	113	38	59.7	40	110.134	107.949	108.709	106.217	109.674	120.135	102.627	110.55	101.9	96.1125	100.08	101.209	1.02826	0.507396	0.943902	0.136817	0.964151	0.241557	0.885056	0.04472
Q8VD75	Hip1	Huntingtin-interacting protein 1 OS=Mus musculus OX=10090 GN=Hip1 PE=1 SV=2	50	54	104	53	115.1	54	108.696	109.292	92.3861	121.538	113.538	112.537	108.061	90.09	108.5	102.712	103.205	101.522	1.11998	0.117029	1.00257	0.967597	0.988004	0.887207	0.88443	0.00979773
E9QPI5	Pds5a	Sister chromatid cohesion protein PDS5 homolog A OS=Mus musculus OX=10090 GN=Pds5a PE=1 SV=1	41	48	93	44	150.1	48	105.6	112.983	107.488	105.806	110.3	116.722	100.166	112.09	99.7	103.022	99.1432	102.254	1.02072	0.591328	0.97584	0.584044	0.956713	0.366077	0.914646	0.0488219
A0A2I3BQS6	Ubr5	E3 ubiquitin-protein ligase UBR5 OS=Mus musculus OX=10090 GN=Ubr5 PE=1 SV=1	22	51	104	3	308.8	51	106.706	104.593	102.047	107.142	107.271	101.746	111.239	100.87	113.3	105.806	105.496	106.123	1.00898	0.699998	0.975465	0.527469	1.0385	0.379636	1.004	0.828994
F8WID5	Tpm1	Tropomyosin alpha-1 chain OS=Mus musculus OX=10090 GN=Tpm1 PE=1 SV=1	68	44	159	1	37.4	44	81.605	80.2068	87.8334	109.61	111.345	116.391	95.04	92.4	86.9	134.784	137.363	136.444	1.3513	0.000708096	1.48936	5.84898e-05	1.09892	0.0700799	1.21119	0.000395502
P50516	Atp6v1a	V-type proton ATPase catalytic subunit A OS=Mus musculus OX=10090 GN=Atp6v1a PE=1 SV=2	57	29	95	29	68.3	29	109.028	110.075	103.046	104.777	105.496	109.894	100.474	109.12	101.5	104.878	106.329	109.678	0.99385	0.819561	1.03147	0.348396	0.965684	0.351477	1.00224	0.916405
P37913	Lig1	DNA ligase 1 OS=Mus musculus OX=10090 GN=Lig1 PE=1 SV=2	51	46	95	46	102.2	46	108.475	111.641	108.709	95.3176	97.5573	99.3235	109.803	127.71	111.2	102.712	101.226	101.104	0.888614	0.00138033	0.874766	0.0652616	1.06048	0.319681	1.04396	0.0279537
Q8JZQ9	Eif3b	Eukaryotic translation initiation factor 3 subunit B OS=Mus musculus OX=10090 GN=Eif3b PE=1 SV=1	58	44	98	44	91.3	44	116.105	119.919	110.93	104.366	101.422	112.978	97.9107	110.44	96.8	102.403	97.1645	106.227	0.918757	0.0961616	1.00211	0.96844	0.879515	0.0520422	0.959309	0.376489
Q9CR16	Ppid	Peptidyl-prolyl cis-trans isomerase D OS=Mus musculus OX=10090 GN=Ppid PE=1 SV=3	62	31	131	29	40.7	31	124.73	116.003	124.81	97.1685	98.8107	94.9189	103.55	107.91	100.4	104.362	102.372	101.313	0.795797	0.00136018	0.987776	0.617926	0.85314	0.00798417	1.05895	0.016513
D3YXK2	Safb	Scaffold attachment factor B1 OS=Mus musculus OX=10090 GN=Safb PE=1 SV=2	42	58	138	44	105	58	89.3453	91.0576	88.1666	118.967	113.956	104.719	116.468	97.68	118.2	112.406	110.599	107.377	1.25719	0.0056574	0.994087	0.927178	1.23747	0.0326019	0.978499	0.613503
Q61941	Nnt	NAD(P) transhydrogenase, mitochondrial OS=Mus musculus OX=10090 GN=Nnt PE=1 SV=2	33	38	98	38	113.8	38	92.3309	92.7356	98.9375	113.62	115.209	120.355	102.832	102.08	101.6	109.416	112.994	109.782	1.22951	0.00181073	1.08378	0.00199066	1.07925	0.0257961	0.951335	0.071804
P52293	Kpna2	Importin subunit alpha-1 OS=Mus musculus OX=10090 GN=Kpna2 PE=1 SV=2	55	32	119	31	57.9	32	119.975	122.715	117.592	102.31	101.735	103.398	101.499	97.9	99.3	102.094	102.996	104.345	0.853338	0.000349144	1.03594	0.0442105	0.829069	0.000346971	1.00648	0.46121
A2AJ72	Fubp3	Far upstream element (FUSE)-binding protein 3 OS=Mus musculus OX=10090 GN=Fubp3 PE=1 SV=1	65	43	119	38	61.4	43	105.6	102.915	105.711	104.366	103.72	102.186	111.239	109.78	110.8	106.631	106.121	103.927	0.987417	0.304333	0.954373	0.00570844	1.05599	0.00439345	1.02065	0.11211
A0A1L1STE4	Ilf3	Interleukin enhancer-binding factor 3 OS=Mus musculus OX=10090 GN=Ilf3 PE=1 SV=1	34	30	105	27	97.4	30	102.614	104.705	96.8278	110.021	106.436	107.252	112.264	109.01	118.1	103.95	99.3515	101.522	1.06432	0.0657877	0.898194	0.0179229	1.11582	0.0297877	0.941661	0.0213849
Q8VI75	Ipo4	Importin-4 OS=Mus musculus OX=10090 GN=Ipo4 PE=1 SV=1	33	34	92	34	119.2	34	118.095	117.681	127.142	98.7108	103.302	93.3773	95.4501	107.8	95.4	107.972	102.267	109.259	0.81393	0.00591595	1.06981	0.209427	0.822913	0.0141678	1.08162	0.0883557
Q60715-2	P4ha1	Isoform 2 of Prolyl 4-hydroxylase subunit alpha-1 OS=Mus musculus OX=10090 GN=P4ha1	61	32	87	1	60.8	32	77.956	74.3898	75.6189	117.939	116.358	105.93	96.5779	101.86	92.6	140.766	141.321	126.302	1.49246	0.000665712	1.40321	0.00221018	1.27668	0.00186902	1.20034	0.0214244
Q9Z204-2	Hnrnpc	Isoform C1 of Heterogeneous nuclear ribonucleoproteins C1/C2 OS=Mus musculus OX=10090 GN=Hnrnpc	65	35	123	3	33	35	113.783	114.549	114.594	103.955	109.987	119.254	97.5006	116.49	101.7	92.9156	94.9775	96.922	0.971626	0.507117	0.902197	0.154635	0.920579	0.190427	0.854798	0.0247174
D3YZ62	Myo5a	Unconventional myosin-Va OS=Mus musculus OX=10090 GN=Myo5a PE=1 SV=1	33	55	86	51	212.2	55	110.908	114.437	108.487	102.412	100.169	103.398	103.139	111.32	105.3	104.775	104.246	105.809	0.916565	0.00928893	0.984585	0.545438	0.957845	0.192458	1.02893	0.0496418
Q99K85	Psat1	Phosphoserine aminotransferase OS=Mus musculus OX=10090 GN=Psat1 PE=1 SV=1	64	28	136	28	40.4	28	139.105	141.285	133.471	91.5131	96.095	96.3504	98.0132	109.78	96.4	91.2656	92.8947	93.6808	0.686121	0.000103295	0.91337	0.109189	0.735014	0.00161688	0.978457	0.302639
Q61598	Gdi2	Rab GDP dissociation inhibitor beta OS=Mus musculus OX=10090 GN=Gdi2 PE=1 SV=1	76	33	100	27	50.5	33	119.422	123.051	117.926	98.7108	100.273	111.656	96.7829	106.37	89.8	105.497	103.413	104.45	0.861935	0.0189547	1.06966	0.232644	0.812859	0.0111413	1.00876	0.836767
Q9Z1N5	Ddx39b	Spliceosome RNA helicase Ddx39b OS=Mus musculus OX=10090 GN=Ddx39b PE=1 SV=1	54	30	116	18	49	30	105.268	106.942	100.603	106.114	106.436	108.683	110.829	114.62	106.7	104.362	100.497	102.359	1.02691	0.245077	0.924942	0.0309195	1.06181	0.0958966	0.956373	0.0275256
P97855	G3bp1	Ras GTPase-activating protein-binding protein 1 OS=Mus musculus OX=10090 GN=G3bp1 PE=1 SV=1	51	29	116	28	51.8	29	113.561	117.569	111.152	101.281	106.436	110.996	102.012	106.04	99.7	103.847	100.497	102.568	0.931138	0.0803072	0.997271	0.900098	0.899115	0.0119582	0.962974	0.25608
Q9QUR6	Prep	Prolyl endopeptidase OS=Mus musculus OX=10090 GN=Prep PE=1 SV=1	54	38	110	38	80.7	38	131.254	132.671	130.806	95.5233	97.4528	103.618	93.5021	112.97	94.9	95.5969	94.5609	96.3992	0.751382	0.000198466	0.950841	0.476401	0.763487	0.00779463	0.966159	0.251554
P97434	Mprip	Myosin phosphatase Rho-interacting protein OS=Mus musculus OX=10090 GN=Mprip PE=1 SV=2	49	45	78	3	116.3	45	104.384	106.719	105.711	110.33	95.5727	94.9189	126.207	88.88	118.5	101.269	103.101	115.324	0.949523	0.352969	0.958348	0.723576	1.05295	0.649424	1.06273	0.400414
Q61081	Cdc37	Hsp90 co-chaperone Cdc37 OS=Mus musculus OX=10090 GN=Cdc37 PE=1 SV=1	68	37	114	37	44.6	37	110.797	111.417	109.931	97.6826	96.7217	99.6538	104.062	117.48	104.3	109.312	104.871	108.423	0.885331	0.000192549	0.99007	0.827471	0.981025	0.661767	1.09708	0.00408302
P62192	Psmc1	26S proteasome regulatory subunit 4 OS=Mus musculus OX=10090 GN=Psmc1 PE=1 SV=1	58	41	124	39	49.2	41	117.1	117.681	109.264	103.646	102.466	106.04	100.474	107.69	103.9	102.919	102.059	102.045	0.907302	0.0217221	0.983847	0.469246	0.907042	0.0356815	0.983565	0.191872
Q921H8	Acaa1a	3-ketoacyl-CoA thiolase A, peroxisomal OS=Mus musculus OX=10090 GN=Acaa1a PE=1 SV=1	70	25	80	24	43.9	25	99.076	96.8746	99.7148	104.572	107.793	103.838	115.135	127.6	112.1	101.269	105.912	98.804	1.06946	0.0100374	0.862331	0.0347343	1.20012	0.0149503	0.967685	0.230786
E9Q2H1	Ubr5	E3 ubiquitin-protein ligase UBR5 OS=Mus musculus OX=10090 GN=Ubr5 PE=1 SV=2	22	49	101	1	308.1	49	91.9992	85.5763	90.7205	123.491	118.03	103.948	111.957	88	101.1	112.612	118.722	123.061	1.28764	0.0138381	1.17717	0.078356	1.12211	0.203864	1.02584	0.673821
P46061	Rangap1	Ran GTPase-activating protein 1 OS=Mus musculus OX=10090 GN=Rangap1 PE=1 SV=2	47	31	94	31	63.5	31	117.21	119.695	109.042	107.862	106.331	108.573	101.397	101.09	99	101.784	99.0391	104.45	0.932992	0.0783261	1.01256	0.506976	0.87148	0.0109505	0.945803	0.0263549
G5E8R3	Pcx	Pyruvate carboxylase OS=Mus musculus OX=10090 GN=Pcx PE=1 SV=1	45	48	99	47	129.6	48	86.3598	85.6881	86.3899	105.394	103.72	113.198	105.087	114.95	106.3	115.5	126.22	121.806	1.24716	0.0019037	1.11396	0.0478116	1.26273	0.00190264	1.12787	0.032289
Q9Z277	Baz1b	Tyrosine-protein kinase BAZ1B OS=Mus musculus OX=10090 GN=Baz1b PE=1 SV=2	34	55	96	55	170.5	55	104.384	91.7288	109.486	106.114	104.66	117.823	103.857	94.38	102.1	107.353	119.972	110.828	1.07526	0.317923	1.12591	0.0570103	0.982782	0.785534	1.02908	0.600811
P62242	Rps8	40S ribosomal protein S8 OS=Mus musculus OX=10090 GN=Rps8 PE=1 SV=2	77	31	134	31	24.2	31	115.11	113.542	118.481	102.31	100.795	103.508	103.447	107.36	97.5	103.331	103.83	106.332	0.883272	0.0012268	1.01682	0.596887	0.888153	0.0158004	1.02244	0.132284
P62918	Rpl8	60S ribosomal protein L8 OS=Mus musculus OX=10090 GN=Rpl8 PE=1 SV=2	72	29	136	29	28	29	98.9654	99.2237	94.4959	109.404	105.809	90.6244	126.412	98.12	121.8	109.931	107.579	106.959	1.04494	0.50252	0.936872	0.45463	1.18329	0.114812	1.06092	0.346488
Q60715	P4ha1	Prolyl 4-hydroxylase subunit alpha-1 OS=Mus musculus OX=10090 GN=P4ha1 PE=1 SV=2	61	32	84	1	60.9	32	91.2251	91.2814	91.1647	110.638	115.209	126.852	85.3002	111.1	79.4	120.037	121.221	129.857	1.28877	0.00547851	1.3456	0.0358466	1.00778	0.945377	1.05221	0.344638
P97496	Smarcc1	SWI/SNF complex subunit SMARCC1 OS=Mus musculus OX=10090 GN=Smarcc1 PE=1 SV=2	34	43	102	30	122.8	43	114.004	110.746	102.491	110.844	106.227	110.886	106.42	94.71	106.9	102.197	105.183	103.091	1.00219	0.952431	1.00792	0.851769	0.941296	0.290052	0.946684	0.0307389
F8WIV2	Serpinb6a	Serine (or cysteine) peptidase inhibitor, clade B, member 6a OS=Mus musculus OX=10090 GN=Serpinb6a PE=1 SV=1	68	31	107	31	44.7	31	123.292	131.105	127.586	93.5696	99.124	104.389	93.5021	118.25	93.1	100.237	95.7065	98.9085	0.777736	0.00183292	0.967198	0.712574	0.798077	0.0406111	0.992494	0.837686
Q91YQ5	Rpn1	Dolichyl-diphosphooligosaccharide--protein glycosyltransferase subunit 1 OS=Mus musculus OX=10090 GN=Rpn1 PE=1 SV=1	57	41	113	41	68.5	41	93.1049	87.7017	108.154	112.798	114.165	147.774	84.0699	99.66	83.6	104.878	122.679	116.16	1.29684	0.0922203	1.28574	0.0263641	0.925143	0.422635	0.917224	0.456765
Q921C5	Bicd2	Protein bicaudal D homolog 2 OS=Mus musculus OX=10090 GN=Bicd2 PE=1 SV=1	49	51	88	50	93.3	51	108.696	111.417	104.49	102.104	103.198	102.847	107.138	105.71	107	109.725	102.996	108.214	0.949311	0.0547899	1.0034	0.870629	0.985352	0.485708	1.04149	0.107785
P51125	Cast	Calpastatin OS=Mus musculus OX=10090 GN=Cast PE=1 SV=2	45	44	95	3	84.9	44	103.941	104.705	105.6	99.0193	97.8706	106.811	104.472	125.29	105.2	107.147	104.142	110.2	0.966443	0.28482	0.959778	0.558311	1.06592	0.3697	1.05857	0.147575
Q8K019	Bclaf1	Bcl-2-associated transcription factor 1 OS=Mus musculus OX=10090 GN=Bclaf1 PE=1 SV=2	37	53	130	2	105.9	53	101.951	105.376	96.4946	109.507	111.031	114.85	109.291	112.53	100.3	104.362	104.35	103.404	1.1039	0.0256618	0.968944	0.415193	1.06023	0.245002	0.930614	0.00872739
Q00612	G6pdx	Glucose-6-phosphate 1-dehydrogenase X OS=Mus musculus OX=10090 GN=G6pdx PE=1 SV=3	56	36	117	36	59.2	36	116.768	121.261	118.148	95.8317	97.035	102.957	106.42	112.86	101	101.991	99.9763	102.045	0.830554	0.00144225	0.949207	0.195697	0.899217	0.0312379	1.02768	0.301925
Q6IRU2	Tpm4	Tropomyosin alpha-4 chain OS=Mus musculus OX=10090 GN=Tpm4 PE=1 SV=3	86	42	137	32	28.5	42	105.932	106.607	100.27	100.459	108.107	125.861	95.3476	114.73	95.2	107.766	102.684	112.396	1.06911	0.40717	1.05755	0.453826	0.975925	0.730328	0.96537	0.655801
P13020-2	Gsn	Isoform 2 of Gelsolin OS=Mus musculus OX=10090 GN=Gsn	57	44	140	13	80.7	44	106.485	106.719	110.597	101.796	105.704	98.6628	108.061	104.28	101.1	111.891	111.015	107.168	0.94553	0.0731665	1.05307	0.0890577	0.968006	0.225756	1.0781	0.0332934
Q6ZWX6	Eif2s1	Eukaryotic translation initiation factor 2 subunit 1 OS=Mus musculus OX=10090 GN=Eif2s1 PE=1 SV=3	80	32	90	31	36.1	32	112.013	116.786	114.594	100.87	102.362	109.454	98.3208	118.14	100.7	99.825	101.226	102.15	0.910575	0.0265746	0.955984	0.500115	0.923606	0.243496	0.969665	0.311665
Q7TQH0-2	Atxn2l	Isoform 2 of Ataxin-2-like protein OS=Mus musculus OX=10090 GN=Atxn2l	39	41	101	2	113	41	110.023	110.298	101.825	102.515	101.735	102.186	113.289	104.83	110.1	106.734	103.934	105.914	0.951237	0.13367	0.964543	0.210375	1.01885	0.614875	1.03311	0.0171679
Q9Z204-3	Hnrnpc	Isoform 3 of Heterogeneous nuclear ribonucleoproteins C1/C2 OS=Mus musculus OX=10090 GN=Hnrnpc	65	34	120	2	32.3	34	130.258	165.671	116.371	84.2127	107.062	197.876	52.0823	170.39	63.2	72.3937	51.8627	79.6705	0.943853	0.847764	0.713849	0.519466	0.692874	0.355891	0.52403	0.158754
P14148	Rpl7	60S ribosomal protein L7 OS=Mus musculus OX=10090 GN=Rpl7 PE=1 SV=2	74	34	146	33	31.4	34	115.331	121.149	113.595	102.515	101.84	115.951	103.755	111.1	104.2	95.0812	94.5609	97.2356	0.914964	0.125288	0.89915	0.0130008	0.91139	0.0349843	0.895637	0.0753936
P26231	Ctnna1	Catenin alpha-1 OS=Mus musculus OX=10090 GN=Ctnna1 PE=1 SV=1	47	40	69	37	100	40	110.576	108.956	108.265	107.965	103.824	103.288	107.24	109.12	108.7	103.228	102.476	100.163	0.961196	0.0598483	0.940954	0.00412259	0.991652	0.363713	0.97077	0.152794
A0A1C7CYV0	Pls3	Plastin-3 (Fragment) OS=Mus musculus OX=10090 GN=Pls3 PE=1 SV=1	48	33	97	31	70.6	33	114.114	117.681	109.486	98.8136	102.362	114.079	94.1173	110.11	89.6	106.734	106.121	113.442	0.923736	0.169687	1.11051	0.178907	0.860951	0.0763606	1.03503	0.516128
O54988	Slk	STE20-like serine/threonine-protein kinase OS=Mus musculus OX=10090 GN=Slk PE=1 SV=2	34	50	100	46	141.4	50	111.903	112.759	106.932	98.608	97.4528	97.0111	110.521	114.07	110.4	104.981	103.517	105.914	0.883826	0.00239244	0.938568	0.00786692	1.01024	0.630786	1.07282	0.00108745
Q6PGC1	Dhx29	ATP-dependent RNA helicase DHX29 OS=Mus musculus OX=10090 GN=Dhx29 PE=1 SV=1	34	42	94	40	153.9	42	107.037	104.481	106.71	107.656	104.973	106.591	104.882	103.4	103.6	106.322	107.787	110.096	1.00312	0.782514	1.03951	0.0261958	0.980056	0.0847367	1.01561	0.285052
S4R294	Prrc2c	Protein PRRC2C OS=Mus musculus OX=10090 GN=Prrc2c PE=1 SV=1	23	69	122	1	297.9	69	137.004	138.936	133.915	74.3416	92.5436	109.894	92.0668	138.16	103.2	70.5375	99.6639	91.6943	0.675312	0.0128633	0.785467	0.21922	0.813525	0.14212	0.946224	0.730902
Q64133	Maoa	Amine oxidase [flavin-containing] A OS=Mus musculus OX=10090 GN=Maoa PE=1 SV=3	56	32	99	31	59.6	32	107.59	110.075	91.2757	117.939	117.507	133.679	99.0384	98.01	97.2	96.7312	104.142	101.104	1.19481	0.0649282	1.02627	0.309559	0.952443	0.454582	0.818089	0.0175348
E9PUD2	Dnm1l	Dynamin-1-like protein OS=Mus musculus OX=10090 GN=Dnm1l PE=1 SV=1	60	39	87	39	79.5	39	117.763	123.498	112.262	99.5334	100.377	105.16	103.857	110.55	102.8	98.175	100.08	102.15	0.862941	0.0118642	0.947032	0.105241	0.897271	0.0404007	0.984708	0.498995
Q9CQ65	Mtap	S-methyl-5'-thioadenosine phosphorylase OS=Mus musculus OX=10090 GN=Mtap PE=1 SV=1	73	21	107	21	31	21	120.196	121.708	119.924	99.8419	102.362	94.9189	99.7561	99.11	96.9	107.25	106.85	107.168	0.821169	0.000667507	1.08622	0.000623766	0.81742	2.80326e-05	1.08126	0.0212664
Q7TNC4	Luc7l2	Putative RNA-binding protein Luc7-like 2 OS=Mus musculus OX=10090 GN=Luc7l2 PE=1 SV=1	51	31	109	24	46.6	31	101.951	105.936	110.375	111.05	107.167	99.874	104.267	110.33	102	109.622	102.267	108.632	0.999463	0.98953	1.0124	0.719245	0.994771	0.881034	1.00764	0.849538
Q922B2	Dars	Aspartate--tRNA ligase, cytoplasmic OS=Mus musculus OX=10090 GN=Dars PE=1 SV=2	71	43	93	43	57.1	43	106.153	108.62	102.269	104.058	105.6	122.558	96.4753	113.96	102.8	103.744	104.559	104.241	1.04786	0.460959	0.99779	0.966194	0.987993	0.826873	0.940785	0.330923
Q8VDF2	Uhrf1	E3 ubiquitin-protein ligase UHRF1 OS=Mus musculus OX=10090 GN=Uhrf1 PE=1 SV=2	50	41	88	39	88.2	41	100.514	103.475	105.156	113.312	106.749	107.252	111.649	106.37	107.6	101.269	105.6	103.927	1.05877	0.0731545	0.954477	0.0719537	1.05329	0.0586333	0.949539	0.0885578
Q6ZWV3	Rpl10	60S ribosomal protein L10 OS=Mus musculus OX=10090 GN=Rpl10 PE=1 SV=3	80	31	137	31	24.6	31	105.711	105.936	110.042	106.011	105.6	109.344	103.96	107.25	99	109.828	105.183	106.227	0.997723	0.90084	1.03555	0.256569	0.964319	0.240819	1.00088	0.96147
P14685	Psmd3	26S proteasome non-ATPase regulatory subunit 3 OS=Mus musculus OX=10090 GN=Psmd3 PE=1 SV=3	56	34	106	34	60.7	34	114.557	119.024	112.596	99.9447	100.482	108.023	105.703	110.66	107.3	103.228	96.1231	98.0721	0.891018	0.0175983	0.91893	0.0273369	0.934965	0.0352198	0.964254	0.335536
Q8K411	Pitrm1	Presequence protease, mitochondrial OS=Mus musculus OX=10090 GN=Pitrm1 PE=1 SV=1	39	41	98	41	117.3	41	101.619	101.125	109.931	107.348	111.972	122.778	102.114	115.28	99.8	99.1031	102.372	101.313	1.0941	0.142996	0.954582	0.38397	1.01445	0.801367	0.885093	0.0485876
P54276	Msh6	DNA mismatch repair protein Msh6 OS=Mus musculus OX=10090 GN=Msh6 PE=1 SV=3	36	49	97	49	151	49	106.595	106.383	104.823	102.412	103.093	104.499	110.214	110.44	112.3	104.981	103.725	104.032	0.975467	0.0352052	0.939285	0.000900305	1.04768	0.00429812	1.00882	0.275061
H9KV00	Son	Protein SON OS=Mus musculus OX=10090 GN=Son PE=1 SV=1	20	46	97	5	268.7	46	100.071	100.119	92.6082	111.769	111.867	107.252	113.802	101.09	115.3	106.322	105.6	105.391	1.13009	0.0122219	0.960995	0.395678	1.12771	0.0728303	0.958973	0.0431317
Q6PAM1	Txlna	Alpha-taxilin OS=Mus musculus OX=10090 GN=Txlna PE=1 SV=1	67	38	81	36	62.3	38	115.22	117.569	117.481	105.292	105.182	109.234	101.602	95.7	99.6	103.537	102.476	102.777	0.912743	0.00269765	1.04004	0.0876497	0.847634	0.000718375	0.965852	0.0565663
P62259	Ywhae	14-3-3 protein epsilon OS=Mus musculus OX=10090 GN=Ywhae PE=1 SV=1	80	26	130	23	29.2	26	132.47	133.454	122.7	91.8216	97.7662	108.573	97.5006	110.99	94.7	94.875	97.1645	97.2356	0.767221	0.00729125	0.954103	0.41353	0.780163	0.00946586	0.970198	0.582858
O88477	Igf2bp1	Insulin-like growth factor 2 mRNA-binding protein 1 OS=Mus musculus OX=10090 GN=Igf2bp1 PE=1 SV=1	51	38	88	37	63.4	38	105.6	107.502	103.157	102.515	104.138	102.847	112.879	104.17	110.9	104.569	105.912	108.737	0.978629	0.170797	0.973376	0.373532	1.03696	0.252991	1.0314	0.0707284
Q9DCL9	Paics	Multifunctional protein ADE2 OS=Mus musculus OX=10090 GN=Paics PE=1 SV=4	54	34	114	34	47	34	114.114	114.773	111.263	99.3278	99.8552	102.957	107.856	110.99	103	101.062	104.142	105.809	0.888255	0.00125813	0.966344	0.253345	0.946186	0.0758376	1.02937	0.17436
Q99LE6	Abcf2	ATP-binding cassette sub-family F member 2 OS=Mus musculus OX=10090 GN=Abcf2 PE=1 SV=1	49	37	105	37	71.7	37	109.249	110.634	112.374	103.544	105.078	106.921	102.524	102.74	100.5	106.425	106.954	107.587	0.949696	0.01384	1.04972	0.00301492	0.920266	0.00155445	1.01719	0.154916
Q64433	Hspe1	10 kDa heat shock protein, mitochondrial OS=Mus musculus OX=10090 GN=Hspe1 PE=1 SV=2	92	22	172	22	11	22	91.2251	93.4068	97.1609	114.134	115.314	114.519	104.267	100.76	105.2	111.994	111.953	111.35	1.22064	0.000302837	1.08081	0.00363046	1.10091	0.0125267	0.974792	0.0020347
Q60598	Cttn	Src substrate cortactin OS=Mus musculus OX=10090 GN=Cttn PE=1 SV=2	52	47	112	47	61.2	47	110.244	114.661	103.823	103.749	103.72	109.894	108.061	114.84	105.2	103.228	97.7893	99.6404	0.965427	0.370344	0.916359	0.0491139	0.99809	0.963087	0.947361	0.0989807
B2RY56	Rbm25	RNA-binding protein 25 OS=Mus musculus OX=10090 GN=Rbm25 PE=1 SV=2	42	42	94	42	99.5	42	98.5231	100.342	99.0486	109.816	109.882	116.832	103.344	107.91	103.3	106.837	107.787	109.259	1.12962	0.00574259	1.02966	0.138487	1.05586	0.0267886	0.962422	0.15806
Q9DBE9	Ftsj3	pre-rRNA processing protein FTSJ3 OS=Mus musculus OX=10090 GN=Ftsj3 PE=1 SV=1	42	37	82	37	95.5	37	113.783	114.997	113.04	109.919	108.211	106.04	104.165	98.23	107.3	98.4844	102.476	97.9675	0.948368	0.00949416	0.965233	0.299986	0.90602	0.0170052	0.922131	0.00973319
Q8BSH9	Nap1l1	Nucleosome assembly protein 1-like 1 OS=Mus musculus OX=10090 GN=Nap1l1 PE=1 SV=1	47	21	117	18	44.6	21	123.845	123.946	127.697	93.8781	100.064	94.2582	105.805	109.12	104.9	97.4531	97.8935	97.863	0.767536	0.000252537	0.916781	0.00234578	0.851758	0.000503319	1.01738	0.452152
Q7TQH0	Atxn2l	Ataxin-2-like protein OS=Mus musculus OX=10090 GN=Atxn2l PE=1 SV=1	39	40	100	1	110.6	40	103.941	100.79	102.158	108.479	105.496	90.5143	117.083	99.77	122.3	111.684	100.497	108.005	0.99218	0.89392	0.944077	0.450225	1.10513	0.192532	1.05155	0.463379
P51125-2	Cast	Isoform 2 of Calpastatin OS=Mus musculus OX=10090 GN=Cast	44	42	92	1	82.7	42	90.3405	105.824	88.8328	99.0193	98.9151	120.796	104.062	103.4	122.4	116.222	108.933	112.605	1.11836	0.283242	1.02394	0.709213	1.15742	0.144496	1.0597	0.449466
P29758	Oat	Ornithine aminotransferase, mitochondrial OS=Mus musculus OX=10090 GN=Oat PE=1 SV=1	73	34	95	33	48.3	34	108.807	104.369	112.929	101.487	109.36	115.951	98.8334	112.31	101.2	100.753	103.621	105.495	1.00213	0.964335	0.992081	0.859762	0.9578	0.396374	0.9482	0.26918
Q80WE4	Kif20b	Kinesin-like protein KIF20B OS=Mus musculus OX=10090 GN=Kif20b PE=1 SV=3	36	53	87	53	203.4	53	111.35	109.739	105.045	107.142	107.376	106.481	106.83	96.69	109	104.053	105.808	103.823	0.984256	0.420882	1.00372	0.924502	0.958258	0.3447	0.977212	0.0232532
Q9WUA2	Farsb	Phenylalanine--tRNA ligase beta subunit OS=Mus musculus OX=10090 GN=Farsb PE=1 SV=2	58	45	111	44	65.7	45	114.225	114.773	114.594	102.31	103.615	105.49	103.652	110.88	101.6	101.578	100.08	102.882	0.906351	0.000332281	0.963332	0.257468	0.920079	0.031464	0.977924	0.135315
O88738	Birc6	Baculoviral IAP repeat-containing protein 6 OS=Mus musculus OX=10090 GN=Birc6 PE=1 SV=2	14	60	92	59	531.8	60	119.311	116.003	114.483	104.572	105.704	105.93	106.113	99	104.3	98.5875	100.809	100.268	0.903969	0.00166104	0.968495	0.219886	0.884546	0.00631447	0.947687	0.00221603
Q6P9P6	Kif11	Kinesin-like protein KIF11 OS=Mus musculus OX=10090 GN=Kif11 PE=1 SV=1	44	50	98	50	118	50	107.701	109.068	101.714	99.6362	98.0795	106.151	107.24	106.92	108.2	109.003	108.308	111.455	0.954107	0.219349	1.01987	0.106654	1.01218	0.602698	1.08194	0.0351161
E9PZF0	Gm20390	Nucleoside diphosphate kinase OS=Mus musculus OX=10090 GN=Gm20390 PE=3 SV=1	82	21	146	9	30.2	21	133.465	132.895	121.368	98.2995	100.9	109.234	93.1946	103.4	85.5	99.7219	100.601	100.686	0.795488	0.00677439	1.06705	0.291516	0.727558	0.00566534	0.97593	0.496521
Q99L47	St13	Hsc70-interacting protein OS=Mus musculus OX=10090 GN=St13 PE=1 SV=1	50	35	138	35	41.6	35	116.768	112.983	107.932	101.693	100.169	109.454	100.986	112.09	100.5	102.919	103.309	106.75	0.921915	0.0844725	0.998091	0.962374	0.928612	0.153453	1.00534	0.867745
Q8QZT1	Acat1	Acetyl-CoA acetyltransferase, mitochondrial OS=Mus musculus OX=10090 GN=Acat1 PE=1 SV=1	54	29	101	29	44.8	29	103.61	106.383	110.93	103.749	108.42	117.162	102.012	124.85	104.3	99.2062	97.1645	97.9675	1.0262	0.564867	0.888805	0.167325	1.0319	0.675393	0.893745	0.0426425
Q9CZU6	Cs	Citrate synthase, mitochondrial OS=Mus musculus OX=10090 GN=Cs PE=1 SV=1	47	28	145	28	51.7	28	91.5569	94.1898	99.9369	112.592	115.836	128.504	96.5779	108.46	94.1	109.209	111.744	110.514	1.2494	0.0120731	1.10808	0.0744233	1.04709	0.426831	0.928658	0.158872
Q9WTP6	Ak2	Adenylate kinase 2, mitochondrial OS=Mus musculus OX=10090 GN=Ak2 PE=1 SV=5	77	27	101	20	26.5	27	98.302	95.6441	100.27	116.088	110.405	99.9842	108.368	110.77	107.5	108.487	111.744	104.241	1.10965	0.0933113	0.99337	0.777002	1.1102	0.00286766	0.993861	0.903819
P17427	Ap2a2	AP-2 complex subunit alpha-2 OS=Mus musculus OX=10090 GN=Ap2a2 PE=1 SV=2	41	38	102	23	104	38	122.518	119.247	114.705	105.292	102.989	100.094	101.602	104.94	107.3	98.0719	98.9349	99.8495	0.865076	0.00413746	0.945879	0.0307606	0.880413	0.00714471	0.962649	0.073028
Q8BHN3-2	Ganab	Isoform 2 of Neutral alpha-glucosidase AB OS=Mus musculus OX=10090 GN=Ganab	42	35	116	34	109.3	35	101.619	103.475	104.379	105.394	110.091	117.823	99.9612	118.47	98.1	103.847	104.35	107.273	1.07702	0.0991105	0.996648	0.959764	1.02281	0.737685	0.946481	0.190567
Q08943	Ssrp1	FACT complex subunit SSRP1 OS=Mus musculus OX=10090 GN=Ssrp1 PE=1 SV=2	56	43	103	43	80.8	43	121.191	120.031	118.814	96.86	99.8552	116.832	92.7845	126.83	95.1	95.9062	96.5396	97.863	0.870877	0.0684353	0.922452	0.500546	0.87412	0.241743	0.925887	0.282637
Q9QYI3	Dnajc7	DnaJ homolog subfamily C member 7 OS=Mus musculus OX=10090 GN=Dnajc7 PE=1 SV=2	61	38	83	26	56.4	38	117.432	110.746	115.927	100.15	103.407	100.425	99.9612	102.96	98	110.344	108.099	107.796	0.8834	0.00420138	1.08413	0.0069262	0.874506	0.00442234	1.07322	0.00487777
Q99PT1	Arhgdia	Rho GDP-dissociation inhibitor 1 OS=Mus musculus OX=10090 GN=Arhgdia PE=1 SV=3	69	21	103	21	23.4	21	122.297	120.814	135.026	91.5131	100.377	114.409	86.9406	110.11	87	103.022	102.996	104.45	0.810025	0.0409294	1.093	0.318119	0.751186	0.0246743	1.01361	0.845446
Q91WK2	Eif3h	Eukaryotic translation initiation factor 3 subunit H OS=Mus musculus OX=10090 GN=Eif3h PE=1 SV=1	56	27	99	27	39.8	27	112.345	118.576	111.818	99.9447	99.2285	104.609	106.01	112.31	102.7	100.547	103.621	103.927	0.886335	0.00914167	0.959738	0.226628	0.936629	0.111545	1.0142	0.512506
P54227	Stmn1	Stathmin OS=Mus musculus OX=10090 GN=Stmn1 PE=1 SV=2	89	27	156	27	17.3	27	117.21	121.485	128.03	92.3357	96.7217	104.279	107.445	108.9	103.2	101.887	94.7692	100.686	0.799879	0.00648071	0.930518	0.0566198	0.871348	0.0117659	1.01366	0.762266
F8WI22	Bclaf1	Bcl-2-associated transcription factor 1 OS=Mus musculus OX=10090 GN=Bclaf1 PE=1 SV=1	37	51	125	1	100.2	51	90.4511	89.7153	91.2757	107.759	111.972	97.0111	130.103	103.18	121.6	120.45	107.37	97.7584	1.16689	0.0279663	0.917425	0.39723	1.3074	0.0250142	1.0279	0.729534
P17742	Ppia	Peptidyl-prolyl cis-trans isomerase A OS=Mus musculus OX=10090 GN=Ppia PE=1 SV=2	91	22	413	19	18	22	112.787	115.108	115.261	98.2995	97.4528	100.535	103.96	101.53	100.9	109.106	110.807	109.05	0.863417	0.000213487	1.07368	0.00236155	0.892857	0.000568129	1.11029	0.000553798
A0A0N4SV80	Zfp638	Zinc finger protein 638 OS=Mus musculus OX=10090 GN=Zfp638 PE=1 SV=1	27	52	86	51	214.3	52	104.715	104.593	104.934	115.163	109.151	111.766	104.78	105.16	106.3	100.753	105.288	100.895	1.06949	0.0139605	0.970579	0.117182	1.00636	0.227483	0.913281	0.0132368
A2AIM4	Tpm2	Tropomyosin beta chain OS=Mus musculus OX=10090 GN=Tpm2 PE=1 SV=1	66	37	136	4	33	37	97.0857	102.132	86.0568	114.854	117.925	115.731	102.832	90.86	106.9	107.766	110.286	118.565	1.22166	0.0120541	1.11985	0.107834	1.05369	0.492143	0.965874	0.306819
Q9DBC7	Prkar1a	cAMP-dependent protein kinase type I-alpha regulatory subunit OS=Mus musculus OX=10090 GN=Prkar1a PE=1 SV=3	68	35	107	35	43.2	35	122.629	128.197	118.703	102.31	100.377	101.085	101.294	108.13	97.3	98.0719	98.7266	100.163	0.822055	0.0014603	0.968172	0.369615	0.830042	0.00753114	0.97758	0.0533422
Q9D8N0	Eef1g	Elongation factor 1-gamma OS=Mus musculus OX=10090 GN=Eef1g PE=1 SV=3	58	36	157	36	50	36	106.816	111.976	105.822	104.469	103.824	106.481	103.755	103.4	98.6	111.066	106.746	111.246	0.969686	0.187957	1.07621	0.0249093	0.9419	0.0678616	1.04538	0.0467133
P40124	Cap1	Adenylyl cyclase-associated protein 1 OS=Mus musculus OX=10090 GN=Cap1 PE=1 SV=4	57	27	90	26	51.5	27	102.614	109.068	109.153	101.59	106.749	121.567	91.3491	115.83	89.5	109.209	109.349	109.887	1.02827	0.659658	1.10707	0.280256	0.924708	0.409874	0.995574	0.939147
Q9DBR1	Xrn2	5'-3' exoribonuclease 2 OS=Mus musculus OX=10090 GN=Xrn2 PE=1 SV=1	39	40	97	39	108.6	40	105.158	109.515	103.379	107.759	104.347	110.775	106.83	112.31	109.5	101.887	101.226	101.104	1.01518	0.569653	0.925686	0.00705103	1.03329	0.217471	0.942197	0.0293317
Q91YR7	Prpf6	Pre-mRNA-processing factor 6 OS=Mus musculus OX=10090 GN=Prpf6 PE=1 SV=1	47	53	116	52	106.7	53	102.172	107.054	100.936	108.479	108.107	110.225	108.061	110.99	105.4	105.084	104.35	102.672	1.05368	0.0485755	0.961956	0.0801611	1.04607	0.125929	0.955009	0.007147
Q8C156	Ncaph	Condensin complex subunit 2 OS=Mus musculus OX=10090 GN=Ncaph PE=1 SV=1	39	31	81	31	82.3	31	112.787	113.99	106.377	104.366	105.391	99.4336	112.059	99.55	109.5	101.991	102.58	105.705	0.92807	0.0559268	0.966261	0.416133	0.963844	0.421517	1.00351	0.875813
Q99N15	Hsd17b10	17beta-hydroxysteroid dehydrogenase type 10/short chain L-3-hydroxyacyl-CoA dehydrogenase OS=Mus musculus OX=10090 GN=Hsd17b10 PE=1 SV=1	74	20	72	20	27.3	20	100.845	96.9864	103.379	107.862	110.196	106.591	107.035	108.13	113.6	103.228	110.182	104.032	1.07781	0.021672	0.965558	0.275568	1.09148	0.0289255	0.977801	0.380035
Q60865	Caprin1	Caprin-1 OS=Mus musculus OX=10090 GN=Caprin1 PE=1 SV=2	24	28	104	28	78.1	28	129.042	127.414	119.702	103.646	104.033	112.868	94.7324	102.96	94.4	95.0812	95.1858	99.0131	0.852161	0.0112614	0.990372	0.776306	0.776516	0.00222039	0.902457	0.0335331
P35700	Prdx1	Peroxiredoxin-1 OS=Mus musculus OX=10090 GN=Prdx1 PE=1 SV=1	59	22	158	1	22.2	22	119.422	118.576	112.485	97.8882	101.422	108.243	96.2703	104.06	97.7	105.909	104.559	109.573	0.877512	0.0187279	1.07385	0.0601803	0.850342	0.00571524	1.0406	0.286548
Q99LC5	Etfa	Electron transfer flavoprotein subunit alpha, mitochondrial OS=Mus musculus OX=10090 GN=Etfa PE=1 SV=2	74	28	100	28	35	28	88.4607	89.939	95.4953	113.003	116.15	113.308	105.292	116.6	106.2	105.084	110.911	111.037	1.25034	0.000640565	0.996769	0.935853	1.19788	0.0127584	0.954948	0.0799874
P62983	Rps27a	Ubiquitin-40S ribosomal protein S27a OS=Mus musculus OX=10090 GN=Rps27a PE=1 SV=2	90	31	178	15	17.9	31	112.677	115.108	112.707	100.048	98.3929	96.5706	103.242	100.32	106.3	106.425	118.201	104.032	0.866426	0.0002975	1.06066	0.253981	0.910042	0.00584955	1.11405	0.0670257
Q5XJY5	Arcn1	Coatomer subunit delta OS=Mus musculus OX=10090 GN=Arcn1 PE=1 SV=2	57	34	101	34	57.2	34	109.691	109.739	107.932	105.806	103.302	108.023	101.499	106.7	102.8	106.631	103.621	108.632	0.968744	0.0835952	1.02536	0.285891	0.950015	0.0310127	1.00553	0.783995
P18760	Cfl1	Cofilin-1 OS=Mus musculus OX=10090 GN=Cfl1 PE=1 SV=3	91	28	145	19	18.5	28	117.763	113.319	119.924	98.608	100.586	102.737	98.0132	95.26	95.2	108.384	109.662	115.846	0.860188	0.00200149	1.15745	0.00366511	0.821846	0.000638713	1.10585	0.0147747
Q80T06	Eef1d	Elongation factor 1-delta OS=Mus musculus OX=10090 GN=Eef1d PE=1 SV=1	70	30	142	30	31.3	30	109.802	109.18	110.597	100.87	100.795	96.6807	113.392	102.96	112.2	106.116	102.476	108.109	0.905236	0.00196035	0.963929	0.34422	0.996885	0.922918	1.06152	0.0467941
Q9DBY8	Nvl	Nuclear valosin-containing protein-like OS=Mus musculus OX=10090 GN=Nvl PE=1 SV=1	59	43	90	43	94.4	43	108.033	110.075	106.71	110.227	107.898	105.6	104.882	100.98	105.6	104.878	104.559	104.241	0.996636	0.836667	1.00711	0.636755	0.958884	0.0624671	0.968963	0.0679256
P07742	Rrm1	Ribonucleoside-diphosphate reductase large subunit OS=Mus musculus OX=10090 GN=Rrm1 PE=1 SV=2	44	29	76	29	90.2	29	125.172	121.373	119.147	101.281	99.5418	103.508	105.703	99.77	105.8	98.8969	96.7479	99.2222	0.832206	0.000622635	0.947295	0.0629228	0.851188	0.00241342	0.968902	0.0850884
B1AXW5	Prdx1	Peroxiredoxin-1 (Fragment) OS=Mus musculus OX=10090 GN=Prdx1 PE=1 SV=8	66	22	149	1	18.9	22	NA	NA	NA	NA	NA	NA	NA	NA	NA	NA	NA	NA	NA	NA	NA	NA	NA	NA	NA	NA
O88544	Cops4	COP9 signalosome complex subunit 4 OS=Mus musculus OX=10090 GN=Cops4 PE=1 SV=1	64	23	67	23	46.3	23	118.316	117.122	116.815	96.9628	100.273	116.501	99.0384	119.46	99.8	95.4937	98.6225	99.0131	0.890658	0.101285	0.920926	0.283364	0.903606	0.166407	0.934315	0.325822
A0A0B4J1E2	Snw1	SNW domain-containing protein 1 OS=Mus musculus OX=10090 GN=Snw1 PE=1 SV=1	70	43	110	43	61.4	43	96.201	96.7627	94.0517	114.648	110.927	109.894	113.289	100.54	115.1	106.425	106.954	105.914	1.16882	0.00062969	0.970702	0.522701	1.14603	0.0398979	0.951777	0.0216385
P58774	Tpm2	Tropomyosin beta chain OS=Mus musculus OX=10090 GN=Tpm2 PE=1 SV=1	62	33	131	1	32.8	33	98.8549	118.017	103.712	104.469	120.536	131.367	90.6315	94.38	88.7	110.653	98.5183	115.742	1.11163	0.286238	1.18706	0.0336673	0.85379	0.0594711	0.911724	0.324181
A0A0R4J1P2	Tpm3	Tropomyosin alpha-3 chain OS=Mus musculus OX=10090 GN=Tpm3 PE=1 SV=1	64	35	136	3	32.8	35	100.845	92.8475	101.491	112.695	115.627	94.4784	105.6	92.07	109.5	108.694	121.95	114.801	1.09356	0.268825	1.1246	0.122188	1.0406	0.539889	1.07015	0.379343
P70698	Ctps1	CTP synthase 1 OS=Mus musculus OX=10090 GN=Ctps1 PE=1 SV=2	59	38	106	34	66.6	38	116.547	120.478	111.041	97.1685	100.273	105.38	100.166	102.63	97	107.972	107.683	109.364	0.870011	0.014285	1.08413	0.00794996	0.86132	0.00722349	1.0733	0.0391316
Q61655	Ddx19a	ATP-dependent RNA helicase DDX19A OS=Mus musculus OX=10090 GN=Ddx19a PE=1 SV=2	67	30	93	7	53.9	30	116.547	119.359	114.261	98.0939	99.8552	102.186	107.753	103.62	104.4	103.228	101.747	104.45	0.85712	0.000913395	0.979896	0.228413	0.901777	0.00413883	1.03095	0.0946364
Q9R1P4	Psma1	Proteasome subunit alpha type-1 OS=Mus musculus OX=10090 GN=Psma1 PE=1 SV=1	88	27	87	27	29.5	27	118.537	124.841	112.596	100.973	102.049	101.416	106.215	111.32	104	98.4844	95.8107	99.8495	0.855224	0.00839827	0.914813	0.0209181	0.903255	0.0504199	0.966191	0.0489486
Q60932	Vdac1	Voltage-dependent anion-selective channel protein 1 OS=Mus musculus OX=10090 GN=Vdac1 PE=1 SV=3	81	27	90	26	32.3	27	117.1	111.753	120.146	101.487	105.496	122.888	92.1693	125.95	97.6	90.9562	97.7893	94.7263	0.945191	0.414591	0.897861	0.370242	0.904643	0.360677	0.859343	0.0871764
Q8VDW0	Ddx39a	ATP-dependent RNA helicase DDX39A OS=Mus musculus OX=10090 GN=Ddx39a PE=1 SV=1	53	28	90	15	49	28	102.062	103.586	111.374	108.376	107.689	121.126	97.7056	106.7	92.6	108.797	105.912	109.05	1.06362	0.268385	1.09008	0.103423	0.936861	0.255373	0.960166	0.37449
O08553	Dpysl2	Dihydropyrimidinase-related protein 2 OS=Mus musculus OX=10090 GN=Dpysl2 PE=1 SV=2	50	27	92	23	62.2	27	119.754	119.359	108.931	99.5334	97.5573	94.6986	117.493	108.13	117.4	98.5875	97.7893	95.1446	0.838368	0.00792987	0.84986	0.00633383	0.985572	0.740354	0.999082	0.961683
Q80U93	Nup214	Nuclear pore complex protein Nup214 OS=Mus musculus OX=10090 GN=Nup214 PE=1 SV=2	22	35	90	35	212.8	35	106.263	105.936	100.381	105.086	104.451	102.737	114.52	107.25	111.8	104.981	106.225	102.882	0.99902	0.962374	0.941596	0.0497159	1.06715	0.0702661	1.00581	0.641312
Q9WV02	Rbmx	RNA-binding motif protein, X chromosome OS=Mus musculus OX=10090 GN=Rbmx PE=1 SV=1	65	50	165	5	42.3	50	93.879	98.2169	92.9413	122.874	120.328	131.587	97.5006	104.94	88.2	102.403	108.62	112.082	1.31488	0.00137403	1.1117	0.125936	1.01966	0.733124	0.8621	0.0177279
P30999	Ctnnd1	Catenin delta-1 OS=Mus musculus OX=10090 GN=Ctnnd1 PE=1 SV=2	47	48	84	47	104.9	48	112.013	112.871	104.49	106.011	106.122	109.894	107.856	106.92	105.6	102.403	98.5183	101.731	0.977697	0.453527	0.944682	0.0123919	0.97268	0.335389	0.939834	0.0210485
A0A0R4J140	Cluh	Clustered mitochondria protein homolog OS=Mus musculus OX=10090 GN=Cluh PE=1 SV=1	33	48	99	48	151.7	48	116.658	114.549	118.259	102.721	102.466	105.71	102.319	99.88	106.1	104.775	101.747	100.059	0.889637	0.00100779	0.994425	0.813604	0.882202	0.00285545	0.986114	0.451948
P51660	Hsd17b4	Peroxisomal multifunctional enzyme type 2 OS=Mus musculus OX=10090 GN=Hsd17b4 PE=1 SV=3	43	36	74	36	79.4	36	101.619	103.363	97.8271	108.068	106.122	109.124	109.598	112.2	111.7	107.662	102.58	102.777	1.06771	0.0211372	0.938593	0.0207829	1.10135	0.00490684	0.96816	0.142081
P25444	Rps2	40S ribosomal protein S2 OS=Mus musculus OX=10090 GN=Rps2 PE=1 SV=3	73	31	122	31	31.2	31	112.566	117.681	122.7	98.7108	103.093	115.731	92.887	113.19	82.2	105.187	104.038	109.887	0.899664	0.115181	1.10696	0.329372	0.816769	0.0868899	1.00497	0.927199
Q9Z110	Aldh18a1	Delta-1-pyrroline-5-carboxylate synthase OS=Mus musculus OX=10090 GN=Aldh18a1 PE=1 SV=2	50	39	100	39	87.2	39	94.4318	100.231	101.047	102.618	105.287	109.124	111.957	126.72	109.7	103.331	105.496	103.091	1.07209	0.0647961	0.895347	0.0872563	1.1781	0.0374996	0.98388	0.450052
Q99JY9	Actr3	Actin-related protein 3 OS=Mus musculus OX=10090 GN=Actr3 PE=1 SV=3	61	30	88	30	47.3	30	104.826	105.264	105.6	106.011	108.211	114.299	99.6536	102.19	101.3	110.344	106.537	109.573	1.04065	0.160823	1.0769	0.00488334	0.960256	0.00573302	0.993707	0.813634
Q61035	Hars	Histidine--tRNA ligase, cytoplasmic OS=Mus musculus OX=10090 GN=Hars PE=1 SV=2	55	36	76	33	57.4	36	111.461	109.851	115.816	96.243	98.6018	103.398	103.447	107.36	105.4	106.012	109.141	108.005	0.884659	0.00930813	1.02198	0.186072	0.937946	0.0297781	1.08354	0.0223782
Q9CX86	Hnrnpa0	Heterogeneous nuclear ribonucleoprotein A0 OS=Mus musculus OX=10090 GN=Hnrnpa0 PE=1 SV=1	47	20	120	19	30.5	20	114.225	119.583	108.154	107.656	106.645	110.225	104.78	115.06	104.4	97.5562	90.8118	96.7129	0.949012	0.169176	0.879229	0.0330664	0.948175	0.28632	0.878454	0.00519705
P12970	Rpl7a	60S ribosomal protein L7a OS=Mus musculus OX=10090 GN=Rpl7a PE=1 SV=2	82	35	136	35	30	35	104.163	110.075	103.712	107.04	103.824	100.204	113.802	99.22	115.3	106.631	104.142	104.136	0.978358	0.465459	0.959149	0.438021	1.03262	0.565254	1.01235	0.582182
P29533	Vcam1	Vascular cell adhesion protein 1 OS=Mus musculus OX=10090 GN=Vcam1 PE=1 SV=1	51	30	70	18	81.3	30	63.8023	65.3288	68.5123	76.9122	75.5181	69.0419	128.258	162.25	124.5	139.116	146.528	146.272	1.12056	0.0467126	1.04074	0.669354	2.09978	0.0038946	1.9502	3.38448e-05
E9PWQ3	Col6a3	Collagen, type VI, alpha 3 OS=Mus musculus OX=10090 GN=Col6a3 PE=1 SV=2	22	53	80	53	353.7	53	93.4366	94.1898	137.136	102.31	107.585	98.4425	98.9359	151.03	99	102.816	96.2272	95.3537	0.949423	0.728158	0.843625	0.357631	1.07453	0.738891	0.954789	0.26012
Q3UEB3-2	Puf60	Isoform 2 of Poly(U)-binding-splicing factor PUF60 OS=Mus musculus OX=10090 GN=Puf60	55	26	90	26	58.5	26	114.778	110.746	112.485	104.675	103.093	106.701	104.78	108.35	108.5	97.9687	101.122	101.731	0.930359	0.00744192	0.935306	0.0146449	0.951545	0.0317136	0.956604	0.0438407
Q921F2	Tardbp	TAR DNA-binding protein 43 OS=Mus musculus OX=10090 GN=Tardbp PE=1 SV=1	61	24	80	24	44.5	24	122.739	117.569	123.7	106.011	106.227	108.463	95.8602	114.18	93.5	96.3187	97.1645	95.8764	0.881026	0.00217787	0.953283	0.510224	0.833882	0.0415129	0.902273	0.00027585
P43274	Hist1h1e	Histone H1.4 OS=Mus musculus OX=10090 GN=Hist1h1e PE=1 SV=2	59	28	201	6	22	28	91.3357	86.0237	94.1628	110.947	97.1395	98.2223	126.412	95.48	126.3	111.169	121.325	109.573	1.12812	0.0826364	0.982409	0.860914	1.28237	0.0728421	1.11674	0.107382
P70372	Elavl1	ELAV-like protein 1 OS=Mus musculus OX=10090 GN=Elavl1 PE=1 SV=2	58	30	103	28	36.1	30	117.321	121.708	111.152	101.487	104.451	109.454	105.19	112.75	105.2	97.0406	95.1858	95.1446	0.900653	0.0393002	0.889308	0.0100693	0.922778	0.0853793	0.911155	0.0178446
Q64521	Gpd2	Glycerol-3-phosphate dehydrogenase, mitochondrial OS=Mus musculus OX=10090 GN=Gpd2 PE=1 SV=2	57	36	78	36	80.9	36	90.0088	89.2678	98.8265	103.749	111.554	121.236	100.986	123.42	101.5	108.075	114.452	109.782	1.21012	0.0301545	1.01965	0.793702	1.17189	0.117404	0.987431	0.807076
E9QN70	Lamb1	Laminin subunit beta-1 OS=Mus musculus OX=10090 GN=Lamb1 PE=1 SV=1	28	43	85	41	202.3	43	96.5328	97.8814	88.8328	94.1866	92.6481	98.6628	109.906	116.05	108.6	119.109	128.095	120.865	1.00795	0.833608	1.10017	0.0355941	1.18115	0.00928031	1.28922	0.00111458
E9PXX7	Txndc5	Thioredoxin domain-containing protein 5 OS=Mus musculus OX=10090 GN=Txndc5 PE=1 SV=1	74	24	89	23	38.5	24	98.8549	101.349	95.7174	124.314	124.715	127.293	84.1724	103.62	71.9	108.797	116.951	117.206	1.27169	0.000139966	1.32062	0.0450382	0.877572	0.267256	0.911333	0.0188492
Q9Z0N1	Eif2s3x	Eukaryotic translation initiation factor 2 subunit 3, X-linked OS=Mus musculus OX=10090 GN=Eif2s3x PE=1 SV=2	63	35	95	35	51	35	107.369	113.431	111.041	102.31	107.271	112.757	99.8586	115.28	93.2	105.6	102.58	105.182	0.971365	0.415976	1.01629	0.812437	0.929177	0.311758	0.972151	0.397542
O35685	Nudc	Nuclear migration protein nudC OS=Mus musculus OX=10090 GN=Nudc PE=1 SV=1	51	30	114	30	38.3	30	118.869	120.031	115.705	99.2249	99.6463	98.7729	103.242	105.49	102.7	107.147	102.163	102.568	0.83937	0.000134538	1.00143	0.938528	0.878252	0.000747345	1.04782	0.042695
F6RPJ9	Ide	Insulin-degrading enzyme (Fragment) OS=Mus musculus OX=10090 GN=Ide PE=1 SV=1	39	35	78	35	114.2	35	127.494	130.993	126.032	99.739	104.555	116.611	91.4517	112.97	93	91.8844	88.1041	96.922	0.834565	0.0154136	0.931037	0.406942	0.773491	0.0148721	0.862902	0.0597586
A0A0R4J170	Smarca4	Transcription activator BRG1 OS=Mus musculus OX=10090 GN=Smarca4 PE=1 SV=1	26	41	82	29	181.7	41	108.475	109.963	108.598	109.816	109.047	111.436	105.087	102.85	104.8	101.887	101.538	100.581	1.00998	0.270034	0.972085	0.0223664	0.956279	0.00495273	0.920401	0.000404411
Q8BFQ1	Psap	Prosaposin OS=Mus musculus OX=10090 GN=Psap PE=1 SV=1	47	24	93	24	61	24	93.4366	95.1966	101.936	118.042	117.507	131.257	84.7876	112.31	87.9	109.725	111.224	111.037	1.26237	0.0080608	1.16487	0.146703	0.980826	0.847913	0.905072	0.0621692
Q9Z1F9	Uba2	SUMO-activating enzyme subunit 2 OS=Mus musculus OX=10090 GN=Uba2 PE=1 SV=1	58	34	106	34	70.5	34	107.701	112.536	111.596	103.338	104.869	98.883	105.805	106.37	105.1	107.25	106.537	103.927	0.925435	0.0239124	1.00138	0.898193	0.956129	0.0334675	1.0346	0.160694
Q9CZ44-3	Nsfl1c	Isoform 3 of NSFL1 cofactor p47 OS=Mus musculus OX=10090 GN=Nsfl1c	76	33	93	7	40.9	33	108.364	111.753	105.711	100.356	98.9151	102.297	108.881	107.58	110.2	110.137	104.975	104.45	0.925543	0.0156672	0.97827	0.295133	1.00256	0.891185	1.05967	0.0437377
Q99K41	Emilin1	EMILIN-1 OS=Mus musculus OX=10090 GN=Emilin1 PE=1 SV=1	35	39	73	38	107.5	39	87.6867	88.7085	88.1666	120.715	112.807	121.126	95.4501	95.04	95.3	115.087	128.928	121.701	1.34051	0.000384447	1.27967	0.00263563	1.08024	2.43057e-05	1.03121	0.487284
Q6PFD9	Nup98	Nuclear pore complex protein Nup98-Nup96 OS=Mus musculus OX=10090 GN=Nup98 PE=1 SV=2	28	42	98	42	197.1	42	99.076	99.5593	99.7148	108.479	110.196	104.499	108.061	103.73	108.4	111.375	109.87	108.737	1.0832	0.00820499	1.03058	0.12505	1.0732	0.00862523	1.02107	0.28774
Q8QZY1	Eif3l	Eukaryotic translation initiation factor 3 subunit L OS=Mus musculus OX=10090 GN=Eif3l PE=1 SV=1	50	30	79	30	66.6	30	114.114	121.037	114.039	100.459	104.033	113.198	97.7056	111.21	98.9	99.3094	98.9349	103.718	0.909789	0.0775599	0.980984	0.692106	0.881511	0.0480989	0.950494	0.269438
D3Z0M9	Ddx23	DEAD (Asp-Glu-Ala-Asp) box polypeptide 23 OS=Mus musculus OX=10090 GN=Ddx23 PE=1 SV=1	42	50	96	50	95.4	50	106.042	106.383	102.158	107.245	106.436	112.537	105.908	107.91	111.2	104.156	102.059	101.522	1.03699	0.173443	0.946834	0.0296208	1.03317	0.165558	0.94335	0.041207
Q9DAW9	Cnn3	Calponin-3 OS=Mus musculus OX=10090 GN=Cnn3 PE=1 SV=1	54	22	95	19	36.4	22	114.778	113.542	109.486	116.396	115.523	109.014	101.602	88.33	96.5	98.8969	105.704	104.45	1.00925	0.73088	1.07897	0.161376	0.847916	0.0149211	0.906486	0.0274066
Q8BH59	Slc25a12	Calcium-binding mitochondrial carrier protein Aralar1 OS=Mus musculus OX=10090 GN=Slc25a12 PE=1 SV=1	61	33	69	26	74.5	33	98.0808	94.9729	103.157	111.975	119.283	125.09	92.9895	107.8	96.5	100.341	116.743	106.959	1.20302	0.011051	1.08999	0.243898	1.00364	0.946813	0.909343	0.151784
P13439	Umps	Uridine 5'-monophosphate synthase OS=Mus musculus OX=10090 GN=Umps PE=1 SV=3	69	30	81	30	52.3	30	117.321	121.261	120.146	96.6543	104.033	106.921	101.294	109.56	98.7	102.197	98.3101	100.372	0.857498	0.00649606	0.971977	0.450517	0.86292	0.00922035	0.978122	0.528796
P84228	Hist1h3b	Histone H3.2 OS=Mus musculus OX=10090 GN=Hist1h3b PE=1 SV=2	81	22	128	2	15.4	22	134.239	107.166	199.652	87.4002	127.953	96.3504	73.5099	106.59	71.6	76.5187	108.099	93.8899	0.706718	0.22505	1.10651	0.572927	0.570674	0.100824	0.893504	0.510087
Q8K2B3	Sdha	Succinate dehydrogenase [ubiquinone] flavoprotein subunit, mitochondrial OS=Mus musculus OX=10090 GN=Sdha PE=1 SV=1	42	31	83	31	72.5	31	100.956	102.356	113.151	113.106	113.643	115.841	98.8334	110.33	98.9	103.022	104.975	99.2222	1.08256	0.0917373	0.99726	0.949531	0.973459	0.633104	0.896756	0.00333095
O08528	Hk2	Hexokinase-2 OS=Mus musculus OX=10090 GN=Hk2 PE=1 SV=1	44	47	89	42	102.5	47	85.9175	87.9254	92.8303	101.076	100.273	104.499	109.598	128.15	99.7	121.172	119.867	120.656	1.1469	0.0057741	1.07185	0.38774	1.2654	0.0515217	1.1826	0.000160321
E9Q4Q2	Sf1	Splicing factor 1 OS=Mus musculus OX=10090 GN=Sf1 PE=1 SV=1	39	23	98	23	59.7	23	105.6	101.908	100.714	108.685	107.48	100.314	110.829	103.95	109.7	109.003	107.579	106.332	1.02679	0.410553	0.995177	0.829168	1.05274	0.104404	1.02033	0.475121
Q8VH51-2	Rbm39	Isoform 2 of RNA-binding protein 39 OS=Mus musculus OX=10090 GN=Rbm39	43	25	94	25	58.6	25	107.59	109.851	108.931	102.618	104.869	102.186	109.086	106.59	110.4	104.981	104.663	101.941	0.948834	0.00627839	0.955559	0.0307307	0.999091	0.942844	1.00617	0.643241
P16045	Lgals1	Galectin-1 OS=Mus musculus OX=10090 GN=Lgals1 PE=1 SV=3	63	15	129	15	14.9	15	117.1	122.044	127.253	92.6442	97.8706	109.784	93.7072	107.91	82.8	107.869	105.6	113.651	0.819601	0.0197564	1.15014	0.136461	0.776254	0.0252061	1.08931	0.186227
Q810A7	Ddx42	ATP-dependent RNA helicase DDX42 OS=Mus musculus OX=10090 GN=Ddx42 PE=1 SV=3	38	39	92	39	101.9	39	104.163	107.502	99.8259	105.292	104.242	104.719	112.469	108.57	114.1	103.434	105.079	103.3	1.00887	0.702392	0.9304	0.0110305	1.07592	0.0462056	0.992238	0.277563
Q04750	Top1	DNA topoisomerase 1 OS=Mus musculus OX=10090 GN=Top1 PE=1 SV=2	49	45	88	45	90.8	45	105.6	106.271	107.599	116.499	114.478	122.117	97.193	91.19	96.1	103.744	108.724	104.345	1.10525	0.00896817	1.11365	0.0112675	0.890484	0.00383474	0.897247	0.0120393
H9KV01	Son	Protein SON OS=Mus musculus OX=10090 GN=Son PE=1 SV=1	19	42	86	1	252	42	79.8358	85.0169	75.73	127.399	112.076	82.9164	122.311	93.17	128.7	137.053	110.078	110.723	1.34004	0.110036	1.03973	0.762555	1.43062	0.0374118	1.11	0.495565
V9GXP8	Erc1	ELKS/Rab6-interacting/CAST family member 1 OS=Mus musculus OX=10090 GN=Erc1 PE=1 SV=1	38	45	85	36	127.9	45	105.268	106.607	96.9388	112.489	106.331	104.719	108.676	97.46	110	106.837	107.37	109.259	1.04768	0.27038	1.02319	0.578324	1.02371	0.650813	0.999777	0.992728
P43277	Hist1h1d	Histone H1.3 OS=Mus musculus OX=10090 GN=Hist1h1d PE=1 SV=2	63	29	190	3	22.1	29	98.5231	92.8475	101.269	106.628	94.4237	94.9189	125.182	97.13	124.6	110.756	115.702	107.691	1.01138	0.824721	0.96321	0.678861	1.18546	0.132046	1.12899	0.0511585
A2AWT5	Ubtf	Nucleolar transcription factor 1 OS=Mus musculus OX=10090 GN=Ubtf PE=1 SV=1	54	55	89	55	89.4	55	111.239	114.997	107.488	105.6	107.062	110.886	106.625	109.01	106.3	96.4219	101.018	98.3857	0.969508	0.274311	0.918897	0.00532184	0.964676	0.16697	0.914317	0.0109934
P47963	Rpl13	60S ribosomal protein L13 OS=Mus musculus OX=10090 GN=Rpl13 PE=1 SV=3	60	31	143	30	24.3	31	110.686	114.102	108.598	104.675	100.586	102.847	115.955	104.5	111.5	100.031	99.3515	100.895	0.924177	0.0133875	0.904574	0.0348754	0.995707	0.903613	0.974586	0.107831
Q9Z1Z2	Strap	Serine-threonine kinase receptor-associated protein OS=Mus musculus OX=10090 GN=Strap PE=1 SV=2	50	17	70	17	38.4	17	120.638	126.071	121.368	101.693	101.109	99.1032	100.781	100.54	102.1	99.3094	100.705	102.777	0.82022	0.000298335	0.997925	0.860222	0.824341	0.000261179	1.00294	0.828169
Q9CPV4	Glod4	Glyoxalase domain-containing protein 4 OS=Mus musculus OX=10090 GN=Glod4 PE=1 SV=1	84	24	72	24	33.3	24	116.436	119.247	112.151	99.5334	99.4374	103.618	103.344	103.73	104.5	104.053	104.142	105.077	0.869919	0.00369981	1.00545	0.296567	0.895753	0.00444826	1.03531	0.0657315
Q9R0L6	Pcm1	Pericentriolar material 1 protein OS=Mus musculus OX=10090 GN=Pcm1 PE=1 SV=2	24	45	85	40	228.7	45	108.696	110.41	100.936	102.515	100.795	100.865	114.725	106.48	116.9	105.806	101.643	102.882	0.950422	0.149366	0.917853	0.053049	1.05644	0.234853	1.02023	0.204911
Q9CRB9	Chchd3	MICOS complex subunit Mic19 OS=Mus musculus OX=10090 GN=Chchd3 PE=1 SV=1	76	37	91	36	26.3	37	90.3405	90.9458	88.0555	116.396	114.896	117.933	104.882	112.53	101.2	111.891	111.536	110.932	1.29659	2.80068e-05	1.04942	0.19206	1.18293	0.00891043	0.95743	0.00574843
F8VQC1	Srp72	Signal recognition particle subunit SRP72 OS=Mus musculus OX=10090 GN=Srp72 PE=1 SV=1	51	35	74	35	74.6	35	104.826	110.746	111.152	106.114	108.316	121.677	88.2734	115.39	83.2	104.053	109.037	113.86	1.02872	0.585112	1.13974	0.267651	0.878	0.26261	0.972756	0.616289
A2A9M5	Dock7	Dedicator of cytokinesis protein 7 OS=Mus musculus OX=10090 GN=Dock7 PE=1 SV=1	26	53	99	48	241	53	107.48	110.298	101.491	104.983	102.466	102.517	108.983	107.14	109.2	107.147	105.288	106.227	0.970861	0.318843	0.979523	0.058454	1.01896	0.493006	1.02805	0.0427749
Q8CGF7	Tcerg1	Transcription elongation regulator 1 OS=Mus musculus OX=10090 GN=Tcerg1 PE=1 SV=2	36	53	106	53	123.7	53	109.802	111.753	102.269	104.16	105.809	110.005	108.163	110.88	107.4	102.919	98.7266	102.463	0.988113	0.723104	0.931583	0.011803	1.00809	0.790723	0.950417	0.0730515
P15864	Hist1h1c	Histone H1.2 OS=Mus musculus OX=10090 GN=Hist1h1c PE=1 SV=2	67	28	185	8	21.3	28	98.7443	91.9525	96.8278	113.312	96.6172	96.02	116.057	94.6	128.5	109.725	122.992	103.509	1.06408	0.365099	0.991355	0.936067	1.17958	0.163739	1.09896	0.279256
Q3UE92	Xpnpep1	X-prolyl aminopeptidase (Aminopeptidase P) 1, soluble, isoform CRA_b OS=Mus musculus OX=10090 GN=Xpnpep1 PE=1 SV=1	49	37	75	36	74.5	37	107.922	108.956	105.045	98.608	96.7217	105.82	104.267	108.13	105.3	111.581	110.182	111.246	0.935472	0.0828487	1.0482	0.0142341	0.986874	0.439829	1.10579	0.0193203
P45376	Akr1b1	Aldose reductase OS=Mus musculus OX=10090 GN=Akr1b1 PE=1 SV=3	70	27	102	26	35.7	27	136.782	134.573	133.582	92.9527	97.4528	97.7819	95.8602	100.43	93.1	101.166	95.7065	99.6404	0.711683	2.84387e-05	1.02461	0.42664	0.714654	7.94096e-05	1.02889	0.285325
Q8BFZ3	Actbl2	Beta-actin-like protein 2 OS=Mus musculus OX=10090 GN=Actbl2 PE=1 SV=1	36	17	323	3	42	17	107.259	107.502	103.157	108.376	106.227	97.892	116.057	95.04	118.2	102.197	102.684	107.064	0.982944	0.632242	0.947304	0.486266	1.0358	0.640565	0.998239	0.961294
Q8BJY1	Psmd5	26S proteasome non-ATPase regulatory subunit 5 OS=Mus musculus OX=10090 GN=Psmd5 PE=1 SV=4	65	31	83	31	55.9	31	115.331	119.024	116.149	98.5052	103.093	110.996	95.4501	114.29	97	101.887	100.809	104.345	0.891843	0.0296092	1.00099	0.987672	0.875142	0.0763719	0.98224	0.65132
Q80U72	Scrib	Protein scribble homolog OS=Mus musculus OX=10090 GN=Scrib PE=1 SV=2	30	42	68	1	174	42	83.9271	82.6678	79.0612	111.152	118.761	90.9547	108.266	91.74	108.4	125.4	125.283	141.462	1.30617	0.0408935	1.27152	0.0223649	1.25544	0.0216431	1.22214	0.074069
Q6PGL7	Washc2	WASH complex subunit 2 OS=Mus musculus OX=10090 GN=Washc2 PE=1 SV=1	35	35	68	35	145.2	35	104.715	106.047	100.603	106.628	103.093	101.856	110.316	108.24	113.1	107.456	105.079	105.391	1.00068	0.97569	0.958603	0.0453565	1.06516	0.0351603	1.02038	0.259658
Q9WTX8	Mad1l1	Mitotic spindle assembly checkpoint protein MAD1 OS=Mus musculus OX=10090 GN=Mad1l1 PE=1 SV=1	51	39	73	39	83.5	39	108.254	105.041	103.601	106.423	104.764	98.0021	115.34	108.57	114.8	103.125	103.413	101.313	0.975681	0.428601	0.908894	0.0105579	1.06884	0.0474286	0.995673	0.874901
A2AL50	Agps	Alkylglycerone-phosphate synthase OS=Mus musculus OX=10090 GN=Agps PE=1 SV=1	38	25	66	25	74.3	25	105.932	105.264	101.269	106.423	106.122	109.674	105.087	109.78	104.5	105.6	106.954	107.168	1.03121	0.153216	1.00111	0.949114	1.02209	0.357807	0.992251	0.538446
Q99JB2	Stoml2	Stomatin-like protein 2, mitochondrial OS=Mus musculus OX=10090 GN=Stoml2 PE=1 SV=1	66	24	68	24	38.4	24	93.9895	95.7559	101.603	109.816	111.449	109.784	101.909	114.73	103.4	107.25	114.14	108.841	1.13627	0.00500821	1.03185	0.496986	1.09848	0.109191	0.997527	0.905311
Q07113	Igf2r	Cation-independent mannose-6-phosphate receptor OS=Mus musculus OX=10090 GN=Igf2r PE=1 SV=1	21	48	75	48	273.6	48	93.5472	95.0847	97.7161	117.013	114.165	111.766	104.78	105.93	96.3	111.891	112.369	111.56	1.19765	0.000631864	1.09384	0.0344095	1.07216	0.103034	0.979223	0.196612
Q9ERK4	Cse1l	Exportin-2 OS=Mus musculus OX=10090 GN=Cse1l PE=1 SV=1	35	36	91	36	110.4	36	118.648	123.946	118.148	102.412	97.035	111.546	100.986	111.87	100.2	97.7625	95.7065	98.804	0.862096	0.0230387	0.933611	0.14826	0.867814	0.0193278	0.939804	0.223173
P61222	Abce1	ATP-binding cassette sub-family E member 1 OS=Mus musculus OX=10090 GN=Abce1 PE=1 SV=1	61	35	89	35	67.3	35	126.941	133.902	127.919	102.104	104.138	107.252	96.8854	98.23	94.2	97.6594	90.6036	98.4903	0.806389	0.000685015	0.991144	0.773083	0.744197	0.000180348	0.914703	0.0377621
Q9JLI8	Sart3	Squamous cell carcinoma antigen recognized by T-cells 3 OS=Mus musculus OX=10090 GN=Sart3 PE=1 SV=1	41	37	74	37	109.6	37	108.254	108.397	104.379	107.142	107.062	110.115	102.319	113.19	101.1	106.734	101.955	103.927	1.01025	0.5439	0.987389	0.760933	0.986233	0.735193	0.963916	0.0849454
Q922Q8	Lrrc59	Leucine-rich repeat-containing protein 59 OS=Mus musculus OX=10090 GN=Lrrc59 PE=1 SV=1	66	30	100	30	34.9	30	72.759	68.9085	102.158	127.09	115.523	147.554	68.6913	88.22	65.1	121.997	162.566	131.425	1.60019	0.0256515	1.87372	0.010409	0.910535	0.598217	1.06618	0.606618
Q6P9L6	Kif15	Kinesin-like protein KIF15 OS=Mus musculus OX=10090 GN=Kif15 PE=1 SV=1	38	47	75	46	160	47	120.196	119.695	114.816	100.87	99.4374	98.0021	110.419	98.78	109.1	101.269	103.205	99.0131	0.841002	0.000591698	0.953465	0.271469	0.897356	0.0403663	1.01735	0.304732
Q4VA53	Pds5b	Sister chromatid cohesion protein PDS5 homolog B OS=Mus musculus OX=10090 GN=Pds5b PE=1 SV=1	36	45	73	40	164.3	45	103.941	105.041	101.047	105.6	109.882	120.025	103.139	110.99	104.8	101.681	105.496	102.463	1.08218	0.128326	0.970875	0.308619	1.02871	0.328663	0.922902	0.12363
Q921N6	Ddx27	Probable ATP-dependent RNA helicase DDX27 OS=Mus musculus OX=10090 GN=Ddx27 PE=1 SV=3	44	34	79	34	85.9	34	106.816	106.495	103.934	110.844	109.256	105.049	109.496	104.83	111.1	102.3	101.434	101.313	1.02491	0.248951	0.937379	0.0235059	1.02579	0.261994	0.938177	0.0188612
Q8CIN4	Pak2	Serine/threonine-protein kinase PAK 2 OS=Mus musculus OX=10090 GN=Pak2 PE=1 SV=1	58	31	93	18	57.9	31	114.446	111.641	113.928	99.6362	101.735	97.0111	107.753	105.71	106.8	105.6	104.038	106.123	0.877558	0.00100941	0.985942	0.156118	0.941909	0.00323898	1.05824	0.0182497
Q9Z2U0	Psma7	Proteasome subunit alpha type-7 OS=Mus musculus OX=10090 GN=Psma7 PE=1 SV=1	81	25	80	25	27.8	25	114.335	114.773	110.375	96.86	102.466	100.535	109.496	110.55	108.5	100.856	103.517	102.568	0.883287	0.00361507	0.934242	0.00181223	0.967783	0.0743375	1.02361	0.26432
P61164	Actr1a	Alpha-centractin OS=Mus musculus OX=10090 GN=Actr1a PE=1 SV=1	56	27	87	9	42.6	27	115.22	119.919	111.041	100.253	100.064	105.6	101.191	113.3	100.9	103.641	102.476	102.254	0.883695	0.0129262	0.977739	0.599375	0.911063	0.100479	1.00802	0.68365
Q4VA93	Prkca	Protein kinase C OS=Mus musculus OX=10090 GN=Prkca PE=1 SV=1	46	39	92	38	76.8	39	110.244	113.878	110.93	103.441	105.6	109.454	101.397	117.26	100.1	101.887	103.101	98.3857	0.950583	0.0569457	0.951742	0.418822	0.951364	0.389133	0.952524	0.0892305
P62082	Rps7	40S ribosomal protein S7 OS=Mus musculus OX=10090 GN=Rps7 PE=2 SV=1	87	26	96	26	22.1	26	127.162	120.702	120.813	96.9628	98.9151	109.564	102.422	111.98	98.9	98.2781	94.3527	97.5493	0.828482	0.0091319	0.9262	0.132558	0.849801	0.0143163	0.950033	0.282195
Q7TNP2	Ppp2r1b	Serine/threonine-protein phosphatase 2A 65 kDa regulatory subunit A beta isoform OS=Mus musculus OX=10090 GN=Ppp2r1b PE=1 SV=2	53	28	74	18	65.9	28	118.427	122.38	106.821	103.338	104.138	98.7729	104.267	98.89	111	100.341	104.142	101.731	0.880966	0.0497416	0.974716	0.511091	0.903717	0.128535	0.999888	0.995722
Q80U72-4	Scrib	Isoform 4 of Protein scribble homolog OS=Mus musculus OX=10090 GN=Scrib	29	42	68	1	174.5	42	109.249	105.824	109.153	104.16	101.84	106.151	108.778	106.37	106.1	104.878	108.516	102.672	0.962757	0.0746012	0.98387	0.415753	0.990816	0.520755	1.01254	0.569749
Q64523	Hist2h2ac	Histone H2A type 2-C OS=Mus musculus OX=10090 GN=Hist2h2ac PE=1 SV=3	72	15	232	4	14	15	117.1	113.207	115.816	108.788	106.958	119.474	100.576	109.45	101.2	90.6469	98.1018	95.04	0.968501	0.422126	0.91184	0.0632662	0.89918	0.0195018	0.846575	0.0184341
H3BJQ9	Cux1	Homeobox protein cut-like OS=Mus musculus OX=10090 GN=Cux1 PE=1 SV=1	32	44	75	2	165.7	44	112.456	116.563	98.1603	111.358	107.376	104.389	110.009	102.41	112.5	100.134	98.5183	99.4313	0.987603	0.830861	0.917411	0.0435364	0.993092	0.911268	0.922511	0.0157641
Q9Z1Z0	Uso1	General vesicular transport factor p115 OS=Mus musculus OX=10090 GN=Uso1 PE=1 SV=2	35	33	79	33	106.9	33	111.571	112.647	107.266	102.824	103.407	107.912	105.395	107.47	98.9	105.703	104.767	106.959	0.947685	0.0658068	1.01817	0.516756	0.940512	0.0982301	1.01046	0.560717
Q60597	Ogdh	2-oxoglutarate dehydrogenase, mitochondrial OS=Mus musculus OX=10090 GN=Ogdh PE=1 SV=3	34	37	76	28	116.4	37	90.8934	88.9322	94.6069	116.088	117.716	121.677	100.576	108.13	102.4	109.725	112.161	108.737	1.29533	0.000326866	1.06273	0.0594401	1.13363	0.0122889	0.930071	0.0130876
E9QAX2	Myo18a	Unconventional myosin-XVIIIa OS=Mus musculus OX=10090 GN=Myo18a PE=1 SV=1	28	48	68	46	235.7	48	112.345	113.207	107.155	106.628	102.78	103.728	110.419	108.35	115.3	98.5875	98.2059	97.3402	0.941178	0.0422587	0.880459	0.00313326	1.00409	0.878872	0.939316	0.00645669
A0A2K6EDP7	Wdhd1	WD repeat and HMG-box DNA-binding protein 1 OS=Mus musculus OX=10090 GN=Wdhd1 PE=1 SV=1	31	33	70	33	124.3	33	100.071	104.481	102.38	104.88	107.376	109.564	110.009	106.37	109	105.394	104.663	108.737	1.0485	0.0557681	0.979761	0.256094	1.0601	0.021284	0.990594	0.613514
Q9JJ28	Flii	Protein flightless-1 homolog OS=Mus musculus OX=10090 GN=Flii PE=1 SV=1	37	39	71	39	144.7	39	106.706	107.278	115.927	98.7108	101.213	100.645	107.343	115.17	109	103.744	102.788	105.705	0.911061	0.0335974	0.941853	0.064094	1.00486	0.895473	1.03882	0.0273403
Q9CYI4	Luc7l	Putative RNA-binding protein Luc7-like 1 OS=Mus musculus OX=10090 GN=Luc7l PE=1 SV=2	57	30	91	23	43.9	30	104.826	107.725	106.71	108.993	106.54	102.297	111.136	100.65	106.3	106.012	107.162	104.554	0.995515	0.833854	0.998877	0.97141	0.996318	0.906918	0.999683	0.987991
P62830	Rpl23	60S ribosomal protein L23 OS=Mus musculus OX=10090 GN=Rpl23 PE=1 SV=1	79	16	105	16	14.9	16	108.254	106.942	110.597	107.656	105.078	102.297	106.728	104.06	107.5	104.156	106.329	103.927	0.966966	0.129145	0.987824	0.374271	0.976963	0.169068	0.998037	0.91072
Q3UZG4	Aimp1	Aminoacyl tRNA synthase complex-interacting multifunctional protein 1 OS=Mus musculus OX=10090 GN=Aimp1 PE=1 SV=1	60	25	86	25	35.1	25	93.3261	98.5525	98.3823	114.237	106.958	102.737	109.393	102.96	109.9	114.572	109.662	110.41	1.116	0.0408877	1.03845	0.201668	1.11022	0.0193151	1.03307	0.388026
Q99KK7	Dpp3	Dipeptidyl peptidase 3 OS=Mus musculus OX=10090 GN=Dpp3 PE=1 SV=2	46	38	69	38	82.8	38	117.21	119.471	111.041	101.179	99.6463	109.454	104.165	99.33	103	106.425	98.7266	105.809	0.892317	0.0342674	1.01457	0.63105	0.881434	0.00915572	1.0022	0.956563
Q9D8W5	Psmd12	26S proteasome non-ATPase regulatory subunit 12 OS=Mus musculus OX=10090 GN=Psmd12 PE=1 SV=4	57	31	75	30	52.9	31	116.989	119.359	118.259	103.544	104.242	117.162	89.4012	116.93	86.1	98.175	103.205	104.764	0.916359	0.0919667	1.04689	0.670531	0.824662	0.101859	0.942131	0.266115
Q61687	Atrx	Transcriptional regulator ATRX OS=Mus musculus OX=10090 GN=Atrx PE=1 SV=3	19	43	72	43	278.4	43	110.686	113.207	106.266	104.366	104.869	102.407	112.059	109.23	112.2	101.166	100.497	97.0265	0.943912	0.0462223	0.895649	0.00195202	1.01008	0.647297	0.958438	0.0439271
Q9D051	Pdhb	Pyruvate dehydrogenase E1 component subunit beta, mitochondrial OS=Mus musculus OX=10090 GN=Pdhb PE=1 SV=1	59	19	102	19	38.9	19	98.9654	95.6441	105.045	113.003	111.345	113.418	107.753	108.68	108.9	100.237	107.787	101.522	1.12719	0.010839	0.951477	0.0894891	1.08569	0.0367597	0.916453	0.0176522
E9QKE9	Cux1	Homeobox protein cut-like OS=Mus musculus OX=10090 GN=Cux1 PE=1 SV=1	33	43	73	0	156.3	43	112.456	117.346	104.49	115.882	115.627	100.094	114.007	99.44	114.8	92.5031	96.6438	89.9168	0.991962	0.895878	0.850164	0.037785	0.98192	0.763055	0.841557	0.0348227
D3YTQ3	Hnrnpdl	Heterogeneous nuclear ribonucleoprotein D-like OS=Mus musculus OX=10090 GN=Hnrnpdl PE=1 SV=1	48	32	96	2	46.2	32	109.47	93.6305	107.932	115.163	119.596	112.097	88.4784	114.07	77.2	113.953	112.786	110.619	1.11518	0.0953909	1.20593	0.154381	0.899419	0.434476	0.972616	0.255221
Q9DCW4	Etfb	Electron transfer flavoprotein subunit beta OS=Mus musculus OX=10090 GN=Etfb PE=1 SV=3	71	27	82	27	27.6	27	101.066	95.1966	104.156	109.61	113.643	116.722	98.9359	112.97	100	105.497	106.537	109.259	1.13167	0.0168234	1.0301	0.537735	1.03823	0.50398	0.945052	0.056645
Q3UMP4	Serbp1	Plasminogen activator inhibitor 1 RNA-binding protein OS=Mus musculus OX=10090 GN=Serbp1 PE=1 SV=1	52	27	125	27	44	27	104.494	106.383	105.489	102.721	100.064	105.38	111.136	103.73	112.9	107.353	105.183	107.796	0.974076	0.168522	0.977319	0.444299	1.03603	0.254924	1.03948	0.0794478
O70310	Nmt1	Glycylpeptide N-tetradecanoyltransferase 1 OS=Mus musculus OX=10090 GN=Nmt1 PE=1 SV=1	43	27	64	22	56.9	27	124.287	128.532	114.261	92.5414	93.4837	109.454	100.781	127.16	102	96.1125	92.9988	96.8174	0.804943	0.0261839	0.866605	0.166128	0.898825	0.26594	0.967678	0.600813
Q91W50	Csde1	Cold shock domain-containing protein E1 OS=Mus musculus OX=10090 GN=Csde1 PE=1 SV=1	39	43	95	43	88.7	43	126.499	123.946	120.146	100.767	100.482	100.755	99.5511	97.13	100.5	101.887	102.58	102.15	0.814926	0.000245292	1.03175	0.0371685	0.801911	0.000310429	1.01527	0.00229149
Q920E5	Fdps	Farnesyl pyrophosphate synthase OS=Mus musculus OX=10090 GN=Fdps PE=1 SV=1	44	22	54	22	40.6	22	126.609	130.322	110.597	99.9447	103.511	110.555	102.012	113.74	101.2	92.0906	92.374	94.6218	0.854385	0.0587708	0.880533	0.0377979	0.862387	0.081596	0.888779	0.0224164
Q8BJW6	Eif2a	Eukaryotic translation initiation factor 2A OS=Mus musculus OX=10090 GN=Eif2a PE=1 SV=2	52	33	80	33	64.4	33	110.908	114.214	114.372	100.15	102.989	110.775	100.781	110.66	105	99.7219	102.996	103.091	0.924655	0.0647084	0.9664	0.312414	0.932099	0.0669397	0.974179	0.46686
Q9QUM9	Psma6	Proteasome subunit alpha type-6 OS=Mus musculus OX=10090 GN=Psma6 PE=1 SV=1	68	22	106	22	27.4	22	123.956	116.339	117.703	100.562	100.795	98.0021	104.472	107.69	102.3	100.959	101.018	101.941	0.836203	0.00146577	0.966468	0.0926468	0.878391	0.00675818	1.01523	0.184736
Q05816	Fabp5	Fatty acid-binding protein 5 OS=Mus musculus OX=10090 GN=Fabp5 PE=1 SV=3	88	17	97	17	15.1	17	110.023	102.132	113.706	109.816	121.477	103.508	82.4295	81.73	73.9	124.369	119.972	130.798	1.02743	0.659589	1.57582	0.000392641	0.730555	0.00259413	1.12048	0.0933514
P28740-2	Kif2a	Isoform 2 of Kinesin-like protein KIF2A OS=Mus musculus OX=10090 GN=Kif2a	50	42	76	37	74.8	42	105.158	106.607	107.599	102.721	106.749	107.802	101.499	108.35	103.4	108.9	106.954	108.318	0.993453	0.703282	1.03487	0.161304	0.980855	0.399116	1.02175	0.236325
Q9CQV8	Ywhab	14-3-3 protein beta/alpha OS=Mus musculus OX=10090 GN=Ywhab PE=1 SV=3	74	25	112	1	28.1	25	91.8886	90.3864	87.8334	110.021	111.345	82.9164	146.712	78.32	144.9	104.569	112.578	104.032	1.12652	0.289544	0.868208	0.513094	1.36957	0.213798	1.05553	0.591433
O08749	Dld	Dihydrolipoyl dehydrogenase, mitochondrial OS=Mus musculus OX=10090 GN=Dld PE=1 SV=2	56	27	80	27	54.2	27	95.8693	96.6508	97.605	110.638	110.509	112.207	104.985	111.87	107.9	107.559	108.724	107.796	1.149	4.13067e-05	0.99792	0.916882	1.11936	0.00495885	0.972176	0.00898809
P14206	Rpsa	40S ribosomal protein SA OS=Mus musculus OX=10090 GN=Rpsa PE=1 SV=4	63	18	93	18	32.8	18	105.489	106.271	108.154	104.058	102.884	103.177	107.65	108.9	109.4	107.559	104.559	105.286	0.969382	0.0195853	0.973781	0.052343	1.01887	0.10071	1.02349	0.0665368
A2A432	Cul4b	Cullin-4B OS=Mus musculus OX=10090 GN=Cul4b PE=1 SV=1	31	32	70	24	110.6	32	118.427	118.353	116.926	104.366	110.823	118.704	93.7072	109.89	88.7	96.2156	98.3101	103.3	0.943984	0.188781	1.01891	0.797806	0.826386	0.033156	0.891981	0.060897
Q9R1T2	Sae1	SUMO-activating enzyme subunit 1 OS=Mus musculus OX=10090 GN=Sae1 PE=1 SV=1	82	28	75	28	38.6	28	109.691	110.746	109.931	103.338	102.049	103.618	105.19	104.39	105.8	107.25	106.85	105.182	0.935335	0.000251259	1.01237	0.159433	0.954633	0.000647429	1.03326	0.012643
Q9D1A2	Cndp2	Cytosolic non-specific dipeptidase OS=Mus musculus OX=10090 GN=Cndp2 PE=1 SV=1	51	24	64	24	52.7	24	110.908	111.081	110.375	92.6442	94.3193	88.2019	114.007	110.55	115.3	107.972	108.62	109.259	0.827904	0.000487079	0.95879	0.033373	1.02255	0.15644	1.1842	0.000818845
O55201	Supt5h	Transcription elongation factor SPT5 OS=Mus musculus OX=10090 GN=Supt5h PE=1 SV=1	39	36	74	36	120.6	36	100.735	102.244	100.381	106.114	105.809	105.6	112.572	104.94	112.2	107.662	107.162	106.541	1.04669	0.00132653	0.974687	0.329066	1.08687	0.026152	1.0121	0.0230218
Q80X50	Ubap2l	Ubiquitin-associated protein 2-like OS=Mus musculus OX=10090 GN=Ubap2l PE=1 SV=1	30	26	79	23	116.7	26	108.143	113.319	102.824	105.497	103.929	117.492	97.8082	109.34	103	103.95	102.996	106.541	1.00812	0.875294	1.01077	0.766284	0.956404	0.354597	0.958917	0.367698
Q9CQV8-2	Ywhab	Isoform Short of 14-3-3 protein beta/alpha OS=Mus musculus OX=10090 GN=Ywhab	74	25	110	1	27.8	25	113.451	109.963	109.486	98.7108	99.0196	100.865	107.65	109.23	105.9	109.931	106.225	103.927	0.896952	0.00128838	0.991644	0.675731	0.969602	0.0991856	1.07196	0.0187421
Q9D554	Sf3a3	Splicing factor 3A subunit 3 OS=Mus musculus OX=10090 GN=Sf3a3 PE=1 SV=2	53	30	84	30	58.8	30	111.35	113.095	106.71	101.384	105.6	110.775	103.652	118.03	104.3	101.578	99.6639	99.1176	0.959549	0.249518	0.921399	0.146399	0.984378	0.750439	0.945242	0.108522
Q8C8U0	Ppfibp1	Liprin-beta-1 OS=Mus musculus OX=10090 GN=Ppfibp1 PE=1 SV=3	34	28	67	26	108.5	28	105.821	104.705	100.27	107.965	106.645	106.701	110.009	105.93	108.1	108.384	104.35	104.032	1.03383	0.115633	0.977558	0.255996	1.04261	0.0992962	0.985857	0.359752
Q8R3C6	Rbm19	Probable RNA-binding protein 19 OS=Mus musculus OX=10090 GN=Rbm19 PE=1 SV=1	35	34	55	34	106	34	112.456	104.817	111.374	109.199	109.778	115.951	105.087	101.75	102.6	97.5562	102.892	101.104	1.01911	0.550934	0.974519	0.230628	0.94155	0.0686434	0.900352	0.0140628
O88844	Idh1	Isocitrate dehydrogenase [NADP] cytoplasmic OS=Mus musculus OX=10090 GN=Idh1 PE=1 SV=2	68	33	76	31	46.6	33	127.162	126.519	114.705	102.104	107.689	107.362	102.012	99.11	99.9	99.9281	94.8734	95.2491	0.86093	0.0182977	0.963554	0.118108	0.817136	0.0056069	0.914539	0.0205858
Q8C2Q3	Rbm14	RNA-binding protein 14 OS=Mus musculus OX=10090 GN=Rbm14 PE=1 SV=1	44	28	99	22	69.4	28	97.8597	97.322	93.0524	113.929	110.718	107.802	114.212	102.52	111.2	111.169	103.725	107.482	1.1534	0.00321177	0.983058	0.675707	1.13773	0.0257359	0.969701	0.294162
P62631	Eef1a2	Elongation factor 1-alpha 2 OS=Mus musculus OX=10090 GN=Eef1a2 PE=1 SV=1	36	25	184	1	50.4	25	67.6725	74.7254	162.897	149.506	137.144	81.1545	87.5557	72.16	88.6	122.512	110.495	115.428	1.20475	0.604877	1.40319	0.00629702	0.813363	0.574287	0.947338	0.77707
Q9QX47-2	Son	Isoform 2 of Protein SON OS=Mus musculus OX=10090 GN=Son	19	39	79	1	229.9	39	101.066	95.1966	96.0505	112.592	102.571	84.5681	117.185	94.71	114.9	117.253	118.409	114.905	1.02538	0.783146	1.07274	0.333768	1.11796	0.193992	1.16961	0.109593
Q9Z130	Hnrnpdl	Heterogeneous nuclear ribonucleoprotein D-like OS=Mus musculus OX=10090 GN=Hnrnpdl PE=1 SV=1	63	30	95	1	33.5	30	106.263	105.488	115.261	110.947	112.807	94.038	95.6551	101.2	85.6	109.209	116.327	121.283	0.971805	0.672237	1.22787	0.0203349	0.863745	0.0551493	1.09134	0.234748
Q8C1B7	2021-09-11	Septin-11 OS=Mus musculus OX=10090 GN=Sept11 PE=1 SV=4	56	30	88	14	49.7	30	121.191	120.478	108.598	104.572	102.258	109.124	98.2183	100.1	101.9	100.856	103.101	105.077	0.902034	0.0659747	1.02936	0.143428	0.857112	0.0167722	0.978101	0.383194
P06801	Me1	NADP-dependent malic enzyme OS=Mus musculus OX=10090 GN=Me1 PE=1 SV=2	53	24	56	24	63.9	24	126.72	129.315	121.59	95.4204	100.064	115.731	88.581	119.24	92.1	94.7719	96.8521	99.1176	0.824138	0.027794	0.969394	0.769736	0.794229	0.059832	0.934214	0.337654
P16627	Hspa1l	Heat shock 70 kDa protein 1-like OS=Mus musculus OX=10090 GN=Hspa1l PE=1 SV=4	29	27	118	7	70.6	27	112.456	105.488	107.266	106.628	103.929	92.3862	109.906	97.02	115.6	103.434	112.578	105.286	0.931533	0.200078	0.996193	0.950248	0.991749	0.886454	1.06059	0.303218
P50247	Ahcy	Adenosylhomocysteinase OS=Mus musculus OX=10090 GN=Ahcy PE=1 SV=3	53	29	91	27	47.7	29	124.508	128.308	121.035	96.86	98.2884	112.757	97.8082	121.22	93.3	95.4937	92.5822	96.8174	0.823604	0.0161267	0.912161	0.354648	0.835433	0.0826695	0.925261	0.216326
Q80YR5	Safb2	Scaffold attachment factor B2 OS=Mus musculus OX=10090 GN=Safb2 PE=1 SV=2	36	47	95	34	111.8	47	98.9654	101.237	99.4927	111.255	112.807	109.234	109.496	107.58	103.6	109.622	105.704	103.718	1.11212	0.000836251	0.994911	0.83545	1.07001	0.0200262	0.957239	0.0783094
E9QAT0	Fmr1	Synaptic functional regulator FMR1 OS=Mus musculus OX=10090 GN=Fmr1 PE=1 SV=1	50	30	78	2	66.1	30	107.259	109.18	105.378	103.544	103.929	110.225	106.01	111.43	106.4	106.219	103.101	101.522	0.9872	0.60194	0.959862	0.123315	1.00629	0.759908	0.978422	0.423819
P63330	Ppp2ca	Serine/threonine-protein phosphatase 2A catalytic subunit alpha isoform OS=Mus musculus OX=10090 GN=Ppp2ca PE=1 SV=1	60	22	67	5	35.6	22	115.552	117.346	107.932	103.235	109.569	110.335	95.3476	105.71	92.7	105.497	102.58	110.096	0.948096	0.182367	1.08311	0.147003	0.86189	0.0329921	0.98463	0.625724
Q5SWN2	Rpa1	Replication protein A subunit OS=Mus musculus OX=10090 GN=Rpa1 PE=1 SV=2	45	32	75	32	71.4	32	104.826	104.481	107.377	100.973	106.227	118.153	95.5526	119.57	94.5	108.487	107.683	107.587	1.02737	0.605629	1.04565	0.596004	0.977702	0.789267	0.995095	0.921807
Q61029	Tmpo	Lamina-associated polypeptide 2, isoforms beta/delta/epsilon/gamma OS=Mus musculus OX=10090 GN=Tmpo PE=1 SV=4	55	30	81	3	50.3	30	88.5713	79.6475	114.261	117.528	116.045	159.887	86.8381	95.7	81.7	101.062	122.263	111.141	1.39287	0.105204	1.26578	0.0335459	0.935422	0.614563	0.850067	0.276596
Q91WQ3	Yars	Tyrosine--tRNA ligase, cytoplasmic OS=Mus musculus OX=10090 GN=Yars PE=1 SV=3	55	38	105	38	59.1	38	120.196	123.946	113.484	96.1402	98.9151	105.93	101.807	113.96	104.1	100.134	98.5183	99.5358	0.841622	0.011087	0.932228	0.126848	0.894417	0.0594501	0.990707	0.767848
P15532	Nme1	Nucleoside diphosphate kinase A OS=Mus musculus OX=10090 GN=Nme1 PE=1 SV=1	88	16	112	4	17.2	16	150.162	136.139	145.797	98.8136	105.496	101.966	82.7371	99.77	74.9	89.6156	96.6438	99.8495	0.70881	0.000783169	1.1115	0.294577	0.595715	0.00230363	0.934156	0.134109
P24270	Cat	Catalase OS=Mus musculus OX=10090 GN=Cat PE=1 SV=4	51	27	68	27	59.8	27	98.9654	100.79	97.1609	110.536	109.882	108.683	107.343	114.95	109.4	105.703	105.704	103.404	1.1084	0.00081071	0.949106	0.0787781	1.11713	0.00978013	0.95658	0.00711587
P58801	Ripk2	Receptor-interacting serine/threonine-protein kinase 2 OS=Mus musculus OX=10090 GN=Ripk2 PE=1 SV=1	43	25	53	25	60.4	25	93.7684	92.0644	94.1628	78.8658	80.1139	82.0355	122.311	142.45	125.4	117.872	114.869	126.929	0.860782	0.000320353	0.921848	0.232787	1.39346	0.00430307	1.49231	0.000452506
O35841	Api5	Apoptosis inhibitor 5 OS=Mus musculus OX=10090 GN=Api5 PE=1 SV=2	52	30	70	30	56.8	30	108.033	111.864	109.042	105.497	103.407	103.508	108.163	108.68	109.6	100.753	103.83	101.627	0.949754	0.0144743	0.938018	0.00258682	0.992411	0.533049	0.980148	0.144141
Q91V55	Rps5	40S ribosomal protein S5 OS=Mus musculus OX=10090 GN=Rps5 PE=1 SV=1	60	21	90	21	22.9	21	102.614	108.732	112.04	111.255	108.734	104.169	103.857	103.84	87.2	109.828	110.078	111.873	1.00238	0.944296	1.12507	0.0925928	0.911901	0.20026	1.02351	0.306975
Q9EQK5	Mvp	Major vault protein OS=Mus musculus OX=10090 GN=Mvp PE=1 SV=4	47	31	63	31	95.9	31	105.711	107.054	105.933	93.364	93.5881	87.8715	125.182	122.21	123.6	106.837	98.4142	102.777	0.862333	0.00157896	0.830284	0.00124087	1.16409	5.27618e-05	1.12082	0.022591
Q9DBR7	Ppp1r12a	Protein phosphatase 1 regulatory subunit 12A OS=Mus musculus OX=10090 GN=Ppp1r12a PE=1 SV=2	37	37	75	17	114.9	37	107.922	111.864	98.4934	108.89	107.898	117.382	99.9612	105.71	101.5	106.116	101.33	107.273	1.04993	0.347381	1.02457	0.371565	0.965098	0.439958	0.941791	0.138988
B9EHJ3	Tjp1	Tight junction protein ZO-1 OS=Mus musculus OX=10090 GN=Tjp1 PE=1 SV=1	27	39	70	1	188.7	39	103.831	111.753	99.3817	110.741	104.764	108.243	100.679	105.71	108	107.662	105.288	107.168	1.02789	0.505923	1.01822	0.449372	0.998171	0.965837	0.988788	0.554476
P10711	Tcea1	Transcription elongation factor A protein 1 OS=Mus musculus OX=10090 GN=Tcea1 PE=1 SV=2	74	26	99	26	33.9	26	114.446	112.2	123.033	107.451	105.809	100.865	101.499	98.34	99	104.672	103.83	103.823	0.898322	0.0369617	1.04512	0.0109588	0.854608	0.00788049	0.994267	0.778943
P28271	Aco1	Cytoplasmic aconitate hydratase OS=Mus musculus OX=10090 GN=Aco1 PE=1 SV=3	49	43	91	42	98.1	43	108.586	107.837	112.929	101.384	102.78	110.225	103.96	109.45	102.5	106.116	103.309	105.914	0.954569	0.190741	0.998191	0.937994	0.959187	0.165506	1.00302	0.918057
Q9R190	Mta2	Metastasis-associated protein MTA2 OS=Mus musculus OX=10090 GN=Mta2 PE=1 SV=1	48	41	90	38	75	41	107.812	103.139	109.375	106.628	103.198	113.198	104.472	105.16	104.3	103.434	110.703	102.568	1.00842	0.808888	1.00883	0.739471	0.98004	0.322917	0.980439	0.618397
P14869	Rplp0	60S acidic ribosomal protein P0 OS=Mus musculus OX=10090 GN=Rplp0 PE=1 SV=3	55	22	90	22	34.2	22	114.999	120.031	118.259	104.263	106.331	122.668	90.0163	125.62	88	96.1125	96.0189	96.5038	0.943316	0.328572	0.950595	0.70333	0.859458	0.249857	0.86609	0.0629879
Q9Z2I8	Suclg2	Succinate--CoA ligase [GDP-forming] subunit beta, mitochondrial OS=Mus musculus OX=10090 GN=Suclg2 PE=1 SV=3	56	28	65	28	46.8	28	112.235	109.515	116.926	101.384	109.674	116.832	102.422	120.01	100.9	93.8437	97.7893	94.8309	0.968151	0.508682	0.885975	0.120494	0.954693	0.475538	0.87366	0.0403329
P39447	Tjp1	Tight junction protein ZO-1 OS=Mus musculus OX=10090 GN=Tjp1 PE=1 SV=2	26	39	69	1	194.6	39	104.384	108.62	101.714	102.618	101.944	99.5437	112.674	106.81	110.3	113.128	106.433	104.554	0.966282	0.185795	0.982812	0.576253	1.04787	0.129358	1.0658	0.0733156
D4AFX7	Dnajc13	DnaJ heat shock protein family (Hsp40) member C13 OS=Mus musculus OX=10090 GN=Dnajc13 PE=1 SV=1	25	46	68	46	254.9	46	103.499	102.468	102.824	104.983	106.227	104.719	107.24	110.77	110.5	108.9	106.85	103.823	1.02312	0.01274	0.972792	0.184541	1.06386	0.00499302	1.01153	0.476116
Q91Z50	Fen1	Flap endonuclease 1 OS=Mus musculus OX=10090 GN=Fen1 PE=1 SV=1	61	26	71	26	42.6	26	100.845	106.831	102.158	104.572	101.631	101.195	113.802	105.27	113.5	109.828	104.663	107.691	0.99214	0.719151	0.968759	0.336172	1.07339	0.0853638	1.04809	0.0549717
Q8CHY6	Gatad2a	Transcriptional repressor p66 alpha OS=Mus musculus OX=10090 GN=Gatad2a PE=1 SV=2	56	37	77	34	67.3	37	98.5231	99.4475	93.3855	115.882	109.151	105.71	115.75	100.32	116	108.487	105.704	102.359	1.13519	0.0205346	0.953265	0.398602	1.13974	0.0697212	0.957087	0.244791
Q8BUK6	Hook3	Protein Hook homolog 3 OS=Mus musculus OX=10090 GN=Hook3 PE=1 SV=2	48	32	65	32	83.2	32	103.388	103.363	101.825	105.189	104.66	104.939	111.854	105.16	109	107.353	109.037	106.855	1.02013	0.0184465	0.991505	0.675604	1.05651	0.0442918	1.02686	0.0141431
P68433	Hist1h3a	Histone H3.1 OS=Mus musculus OX=10090 GN=Hist1h3a PE=1 SV=2	81	22	118	2	15.4	22	114.888	93.7424	132.028	101.487	105.078	113.308	99.7561	91.52	93.1	104.156	123.825	102.15	0.938984	0.582852	1.16089	0.106996	0.834784	0.173871	1.03207	0.681856
A0A0N5E9G7	Rfc1	Replication factor C subunit 1 OS=Mus musculus OX=10090 GN=Rfc1 PE=1 SV=1	35	39	71	39	125.8	39	102.836	101.908	106.266	115.574	113.956	117.052	106.523	98.01	102.6	105.909	99.9763	102.672	1.11437	0.00176364	1.00464	0.881781	0.987532	0.667717	0.890289	0.00280387
Q9CZW5	Tomm70	Mitochondrial import receptor subunit TOM70 OS=Mus musculus OX=10090 GN=Tomm70 PE=1 SV=2	46	30	83	30	67.5	30	93.9895	94.078	104.156	114.34	115.627	118.924	96.7829	104.72	92.5	108.9	116.951	112.187	1.19392	0.00656388	1.14978	0.026454	1.00609	0.909869	0.968893	0.252326
P35564	Canx	Calnexin OS=Mus musculus OX=10090 GN=Canx PE=1 SV=1	39	31	92	31	67.2	31	87.5761	84.0102	112.485	110.021	115.418	164.842	73.2023	111.65	69.1	102.712	128.303	117.624	1.37389	0.145305	1.37285	0.110588	0.893975	0.569994	0.893302	0.504615
A0A0R4J034	Pdxdc1	MCG129810, isoform CRA_c OS=Mus musculus OX=10090 GN=Pdxdc1 PE=1 SV=1	44	29	65	29	87.4	29	108.254	106.271	103.49	105.908	102.675	107.031	101.294	110.55	105.1	106.734	108.933	107.587	0.992454	0.695513	1.01991	0.488678	0.996631	0.911592	1.0242	0.154848
A2BE93	Set	Protein SET (Fragment) OS=Mus musculus OX=10090 GN=Set PE=1 SV=1	74	29	101	29	24.9	29	113.561	117.793	107.71	101.59	99.7507	109.784	107.958	110.77	108.8	102.3	93.832	101.418	0.917598	0.0935198	0.908471	0.0237736	0.965976	0.27453	0.956367	0.330716
A0A1L1STE6	Idh3a	Isocitrate dehydrogenase [NAD] subunit, mitochondrial OS=Mus musculus OX=10090 GN=Idh3a PE=1 SV=1	49	26	94	26	41.5	26	93.879	90.9458	104.712	113.826	112.389	120.135	98.1157	115.17	96	105.6	112.786	109.782	1.19622	0.0170584	1.06105	0.382134	1.06821	0.422339	0.947503	0.127785
Q60710	Samhd1	Deoxynucleoside triphosphate triphosphohydrolase SAMHD1 OS=Mus musculus OX=10090 GN=Samhd1 PE=1 SV=3	49	32	73	29	75.8	32	106.816	106.942	99.9369	107.142	114.165	137.533	93.7072	102.63	89.6	106.837	99.3515	111.037	1.14391	0.187375	1.10942	0.112584	0.911512	0.108291	0.88403	0.229914
Q9DBG3	Ap2b1	AP-2 complex subunit beta OS=Mus musculus OX=10090 GN=Ap2b1 PE=1 SV=1	31	31	73	17	104.5	31	109.691	114.997	110.597	102.824	105.6	112.097	99.8586	115.06	99.2	100.65	101.851	103.3	0.955965	0.198795	0.97352	0.624506	0.936871	0.263907	0.954075	0.160536
P68040	Rack1	Receptor of activated protein C kinase 1 OS=Mus musculus OX=10090 GN=Rack1 PE=1 SV=3	66	27	96	27	35.1	27	126.499	121.485	120.591	95.5233	103.615	123.659	88.8885	116.6	84.8	100.031	97.1645	100.581	0.875801	0.149324	1.0258	0.815976	0.787599	0.0620217	0.922489	0.378478
P30681	Hmgb2	High mobility group protein B2 OS=Mus musculus OX=10090 GN=Hmgb2 PE=1 SV=3	67	30	142	17	24.1	30	111.682	114.437	107.266	102.412	105.6	107.142	101.807	107.91	100.4	105.187	101.018	110.096	0.945317	0.0727038	1.01994	0.586718	0.930207	0.0672352	1.00364	0.903786
P32233	Drg1	Developmentally-regulated GTP-binding protein 1 OS=Mus musculus OX=10090 GN=Drg1 PE=1 SV=1	67	24	68	19	40.5	24	112.566	114.661	113.928	99.0193	101.84	107.912	107.138	110.11	104.5	102.197	99.5598	101.836	0.905076	0.0160503	0.943573	0.0291674	0.943112	0.0202357	0.983228	0.564319
P50544	Acadvl	Very long-chain specific acyl-CoA dehydrogenase, mitochondrial OS=Mus musculus OX=10090 GN=Acadvl PE=1 SV=3	52	28	69	28	70.8	28	103.167	107.054	110.264	101.487	107.585	114.629	104.472	121.33	103.8	102.816	101.643	96.922	1.01003	0.816086	0.914376	0.192618	1.02845	0.643996	0.931045	0.151376
Q9Z2U1	Psma5	Proteasome subunit alpha type-5 OS=Mus musculus OX=10090 GN=Psma5 PE=1 SV=1	75	17	77	17	26.4	17	116.436	121.485	111.041	101.487	97.7662	101.856	105.703	112.86	103.9	99.9281	101.955	101.104	0.862871	0.0083152	0.939605	0.0811665	0.924061	0.0958765	1.00624	0.684619
P62960	Ybx1	Nuclease-sensitive element-binding protein 1 OS=Mus musculus OX=10090 GN=Ybx1 PE=1 SV=3	61	19	86	14	35.7	19	112.566	119.471	108.043	106.525	104.138	114.519	98.6283	109.23	99	104.156	96.3314	103.404	0.956193	0.338403	0.990333	0.828446	0.902311	0.0825999	0.934528	0.15135
P47911	Rpl6	60S ribosomal protein L6 OS=Mus musculus OX=10090 GN=Rpl6 PE=1 SV=3	67	33	121	33	33.5	33	113.23	113.654	110.597	102.412	101.213	112.868	107.65	109.34	104	99.6187	99.2473	101.522	0.937811	0.141212	0.935817	0.0164233	0.951137	0.0406536	0.949115	0.227332
P06745	Gpi	Glucose-6-phosphate isomerase OS=Mus musculus OX=10090 GN=Gpi PE=1 SV=4	48	28	83	28	62.7	28	132.581	128.644	131.139	91.616	96.6172	97.1212	97.2955	120.89	98.6	94.1531	91.8533	98.4903	0.727269	7.04328e-05	0.898073	0.244742	0.807377	0.0312627	0.996994	0.918418
A0A0J9YUQ8	Gsn	Gelsolin (Fragment) OS=Mus musculus OX=10090 GN=Gsn PE=1 SV=1	60	32	107	1	62.3	32	97.3068	106.495	111.152	95.7289	89.2012	100.425	122.004	104.94	141.1	102.3	100.705	99.8495	0.906021	0.131135	0.822877	0.106541	1.16856	0.189498	1.06133	0.15494
P70699	Gaa	Lysosomal alpha-glucosidase OS=Mus musculus OX=10090 GN=Gaa PE=1 SV=2	35	26	67	26	106.2	26	101.951	101.908	97.1609	106.32	108.629	114.519	104.882	116.38	108.8	105.909	104.142	102.672	1.0945	0.0312219	0.947469	0.174226	1.09648	0.060361	0.949178	0.0996489
P56959	Fus	RNA-binding protein FUS OS=Mus musculus OX=10090 GN=Fus PE=1 SV=1	27	24	79	18	52.6	24	113.893	120.59	114.927	98.1967	103.72	121.567	94.0148	133.1	92.4	95.2875	94.2485	96.8174	0.925797	0.305024	0.896214	0.45348	0.91444	0.500408	0.885219	0.155871
Q62383	Supt6h	Transcription elongation factor SPT6 OS=Mus musculus OX=10090 GN=Supt6h PE=1 SV=2	30	46	76	46	199	46	107.48	106.271	105.378	108.89	110.405	108.683	104.062	98.12	101.3	108.178	107.162	107.482	1.02773	0.0224306	1.06373	0.0208513	0.95097	0.045781	0.984279	0.0502228
Q5RIM6	Ncor1	Nuclear receptor co-repressor 1, isoform CRA_a OS=Mus musculus OX=10090 GN=Ncor1 PE=1 SV=1	19	39	63	1	270.6	39	100.514	100.342	99.6038	111.769	110.614	101.746	112.367	99.99	114.7	107.044	107.995	104.554	1.07878	0.0680434	0.977181	0.623054	1.08852	0.12456	0.986007	0.673199
Q9Z1Q5	Clic1	Chloride intracellular channel protein 1 OS=Mus musculus OX=10090 GN=Clic1 PE=1 SV=3	74	23	72	22	27	23	120.417	119.136	122.811	101.59	104.451	99.874	92.4769	109.45	82.3	110.962	104.454	109.364	0.84422	0.000392422	1.14268	0.172833	0.784368	0.0311095	1.06167	0.0567688
Q8BVY0	Rsl1d1	Ribosomal L1 domain-containing protein 1 OS=Mus musculus OX=10090 GN=Rsl1d1 PE=1 SV=1	61	31	79	31	50.4	31	105.821	106.383	106.599	102.412	97.6617	114.85	105.19	106.04	104.6	105.187	109.766	109.573	0.98783	0.813379	1.02753	0.135238	0.990672	0.106774	1.03049	0.58107
Q64152	Btf3	Transcription factor BTF3 OS=Mus musculus OX=10090 GN=Btf3 PE=1 SV=3	77	16	81	3	22	16	123.734	121.82	116.593	106.525	106.436	98.5527	103.857	93.39	102	97.35	102.892	102.254	0.860184	0.00765881	1.01086	0.78252	0.826312	0.0056081	0.971054	0.396744
Q8VHY0	Cspg4	Chondroitin sulfate proteoglycan 4 OS=Mus musculus OX=10090 GN=Cspg4 PE=1 SV=3	23	45	58	45	252.2	45	111.129	110.41	119.591	103.132	101.213	95.5796	106.933	120.23	116.2	98.8969	97.5811	93.8899	0.879209	0.0209491	0.845659	0.0137643	1.00654	0.887042	0.968135	0.306078
Q3UID0	Smarcc2	SWI/SNF complex subunit SMARCC2 OS=Mus musculus OX=10090 GN=Smarcc2 PE=1 SV=1	26	35	81	22	124.6	35	102.062	109.739	97.9382	107.759	107.793	108.793	109.701	107.14	112.3	104.981	100.08	104.554	1.04716	0.233695	0.94068	0.039552	1.06264	0.160962	0.954586	0.0375893
Q64152-2	Btf3	Isoform 2 of Transcription factor BTF3 OS=Mus musculus OX=10090 GN=Btf3	88	15	84	2	17.7	15	119.311	137.593	123.811	108.376	103.302	102.297	102.319	86.02	91.9	102.197	98.9349	100.686	0.824697	0.0186601	1.077	0.212813	0.736086	0.0100131	0.96128	0.126438
Q60737	Csnk2a1	Casein kinase II subunit alpha OS=Mus musculus OX=10090 GN=Csnk2a1 PE=1 SV=2	54	24	63	23	45.1	24	113.119	113.99	105.822	100.973	101.109	110.555	109.701	114.84	113.5	95.9062	98.4142	96.922	0.939043	0.173858	0.86156	0.000788027	1.01535	0.602005	0.931568	0.0935443
Q6P5F9	Xpo1	Exportin-1 OS=Mus musculus OX=10090 GN=Xpo1 PE=1 SV=1	25	22	69	22	123	22	119.975	121.485	117.815	96.4487	99.2285	113.969	99.346	122.21	99.7	92.9156	94.9775	99.745	0.861865	0.0404872	0.895355	0.225572	0.894181	0.172405	0.928926	0.274625
P26369	U2af2	Splicing factor U2AF 65 kDa subunit OS=Mus musculus OX=10090 GN=U2af2 PE=1 SV=3	50	16	65	16	53.5	16	111.018	110.858	130.806	106.628	109.778	91.6154	97.0905	110.99	106.5	98.175	103.413	98.5949	0.873369	0.161308	0.954232	0.339276	0.891966	0.178221	0.974551	0.67824
Q9QWT9	Kifc1	Kinesin-like protein KIFC1 OS=Mus musculus OX=10090 GN=Kifc1 PE=1 SV=2	60	37	73	7	74.1	37	89.4559	90.1627	88.7218	106.114	103.407	96.9009	123.849	109.56	124.7	113.334	111.432	111.141	1.14191	0.010105	0.938003	0.209886	1.33453	0.00371793	1.09623	0.0252027
D3Z041	Acsl1	Long-chain-fatty-acid--CoA ligase 1 OS=Mus musculus OX=10090 GN=Acsl1 PE=1 SV=1	48	29	69	28	78	29	79.3935	79.4237	81.282	84.8296	85.8588	87.321	118.723	154.44	121.3	122.719	125.179	129.02	1.07459	0.00334182	0.955521	0.641906	1.64292	0.0110948	1.46087	3.60852e-05
Q9JII6	Akr1a1	Alcohol dehydrogenase [NADP(+)] OS=Mus musculus OX=10090 GN=Akr1a1 PE=1 SV=3	75	25	81	24	36.6	25	120.859	124.169	118.148	96.243	99.0196	109.124	96.988	107.47	95.8	102.3	101.747	105.286	0.838122	0.0102233	1.03022	0.477818	0.826755	0.00688683	1.01625	0.705781
J3QMG3	Vdac3	Voltage-dependent anion-selective channel protein 3 OS=Mus musculus OX=10090 GN=Vdac3 PE=1 SV=1	63	22	88	21	30.8	22	94.1001	96.2034	102.491	96.0374	102.989	125.531	96.1678	144.43	101	96.8344	113.098	106.75	1.10848	0.316289	0.927063	0.632323	1.16668	0.35457	0.975739	0.807446
Q8CFI7	Polr2b	DNA-directed RNA polymerase II subunit RPB2 OS=Mus musculus OX=10090 GN=Polr2b PE=1 SV=2	34	37	81	37	133.8	37	109.138	108.62	107.266	106.937	107.271	108.903	108.266	103.07	105.3	103.022	103.517	102.463	0.994114	0.482762	0.975893	0.172811	0.97419	0.156451	0.956334	0.00228744
O35639	Anxa3	Annexin A3 OS=Mus musculus OX=10090 GN=Anxa3 PE=1 SV=4	59	29	74	26	36.4	29	142.422	145.312	114.594	94.1866	93.4837	90.1839	103.755	94.05	101.6	99.4125	97.9976	100.895	0.690616	0.0136567	0.996328	0.910415	0.74418	0.0284336	1.0736	0.0102368
Q91VX2	Ubap2	Ubiquitin-associated protein 2 OS=Mus musculus OX=10090 GN=Ubap2 PE=1 SV=1	28	23	69	23	117.9	23	108.586	110.075	106.377	106.628	104.242	97.3414	112.162	100.54	111.6	105.084	104.975	105.077	0.948235	0.133394	0.97174	0.464735	0.997736	0.953266	1.02247	0.453741
P35441	Thbs1	Thrombospondin-1 OS=Mus musculus OX=10090 GN=Thbs1 PE=1 SV=1	24	34	82	34	129.6	34	114.778	123.275	104.49	129.147	128.788	133.789	81.8144	69.3	76.6	103.641	108.516	101.941	1.14358	0.0443827	1.37935	0.00222477	0.664778	0.00423343	0.801833	0.000527067
Q9Z103	Adnp	Activity-dependent neuroprotector homeobox protein OS=Mus musculus OX=10090 GN=Adnp PE=1 SV=2	34	32	66	32	124.2	32	107.369	104.593	98.4934	112.798	110.927	111.106	106.318	99.99	107.9	106.734	102.476	103.927	1.07851	0.0390762	0.996593	0.901989	1.01209	0.743452	0.935212	0.00641953
Q8CH18	Ccar1	Cell division cycle and apoptosis regulator protein 1 OS=Mus musculus OX=10090 GN=Ccar1 PE=1 SV=1	29	40	95	39	132	40	101.177	103.81	95.7174	106.423	108.002	108.353	112.264	111.87	109.8	103.847	106.017	105.391	1.07341	0.0401087	0.944062	0.00338616	1.11051	0.0114596	0.976691	0.0458697
P12382	Pfkl	ATP-dependent 6-phosphofructokinase, liver type OS=Mus musculus OX=10090 GN=Pfkl PE=1 SV=4	43	33	74	27	85.3	33	101.066	99.7831	104.49	97.5797	97.3484	98.5527	111.341	118.47	114.6	109.931	110.182	109.155	0.961164	0.0528969	0.956032	0.0725483	1.12796	0.00641476	1.12194	1.57434e-05
Q5SVG5	Ap1b1	AP complex subunit beta OS=Mus musculus OX=10090 GN=Ap1b1 PE=1 SV=1	32	31	75	17	101.1	31	110.797	117.346	110.375	101.384	102.675	114.74	103.755	113.3	97.4	99.4125	101.122	103.718	0.941751	0.243928	0.967556	0.516691	0.928916	0.193813	0.95437	0.335514
Q4FE56	Usp9x	Probable ubiquitin carboxyl-terminal hydrolase FAF-X OS=Mus musculus OX=10090 GN=Usp9x PE=1 SV=1	16	37	64	27	290	37	109.802	113.319	112.04	97.0656	102.884	109.454	99.7561	114.51	99.2	107.869	99.9763	109.678	0.92315	0.0823873	1.01294	0.828005	0.935271	0.230498	1.02624	0.592236
Q9JII5	Dazap1	DAZ-associated protein 1 OS=Mus musculus OX=10090 GN=Dazap1 PE=1 SV=2	43	17	72	1	43.2	17	94.2107	91.0576	89.7211	113.209	103.407	93.5975	129.693	93.39	121.4	112.097	113.307	113.023	1.12809	0.113642	0.982419	0.863176	1.25271	0.104379	1.09095	0.172708
Q3UGB5	Dazap1	DAZ associated protein 1, isoform CRA_b OS=Mus musculus OX=10090 GN=Dazap1 PE=1 SV=1	43	17	72	1	43.1	17	107.037	102.244	110.042	117.836	116.881	91.175	94.2198	110.99	94.4	105.291	110.182	113.232	1.02057	0.820196	1.09711	0.182586	0.938265	0.335381	1.00863	0.922306
P62814	Atp6v1b2	V-type proton ATPase subunit B, brain isoform OS=Mus musculus OX=10090 GN=Atp6v1b2 PE=1 SV=1	56	29	98	28	56.5	29	104.494	105.712	103.49	106.834	103.407	105.82	111.136	106.26	107.2	104.569	106.641	107.377	1.00754	0.547986	0.981489	0.307486	1.03475	0.0891465	1.008	0.557878
A2AT02	Nsfl1c	NSFL1 cofactor p47 OS=Mus musculus OX=10090 GN=Nsfl1c PE=1 SV=1	71	28	77	2	37.4	28	115.994	121.82	105.156	101.281	93.4837	123.549	100.269	125.51	94.6	108.694	81.5432	105.809	0.928109	0.467416	0.92405	0.561349	0.93413	0.519703	0.930045	0.583458
Q3V1V3	Esf1	ESF1 homolog OS=Mus musculus OX=10090 GN=Esf1 PE=1 SV=1	35	32	65	32	98	32	102.614	103.363	101.38	113.929	109.987	105.27	110.009	96.03	110.5	106.837	105.912	106.018	1.07102	0.047232	1.00704	0.883309	1.02987	0.556746	0.968355	0.240289
Q9Z1R2	Bag6	Large proline-rich protein BAG6 OS=Mus musculus OX=10090 GN=Bag6 PE=1 SV=1	25	28	72	28	121	28	108.807	117.793	106.821	102.515	100.064	101.636	107.035	106.81	111.7	106.528	102.476	101.836	0.912405	0.0477658	0.954828	0.086541	0.976378	0.520632	1.02178	0.248099
P62281	Rps11	40S ribosomal protein S11 OS=Mus musculus OX=10090 GN=Rps11 PE=1 SV=3	66	22	101	22	18.4	22	109.581	110.634	115.705	102.515	102.258	107.912	101.807	108.02	96.4	104.775	106.746	108.946	0.930834	0.0426831	1.0465	0.254044	0.911607	0.062047	1.02488	0.30417
Q8K298	Anln	Anillin OS=Mus musculus OX=10090 GN=Anln PE=1 SV=2	35	37	59	37	122.7	37	98.6337	104.034	101.825	104.983	103.824	104.058	105.908	113.41	104.3	111.375	110.078	110.514	1.0275	0.157385	1.0258	0.38153	1.06281	0.11843	1.06105	0.000255299
Q6A0A9	FAM120A	Constitutive coactivator of PPAR-gamma-like protein 1 OS=Mus musculus OX=10090 GN=FAM120A PE=1 SV=2	31	34	71	32	121.6	34	112.677	111.529	110.264	103.955	103.407	101.636	109.393	110.66	109.4	100.134	99.1432	102.045	0.923843	0.00100565	0.914614	0.000591223	0.985003	0.10926	0.975163	0.0810556
P33609	Pola1	DNA polymerase alpha catalytic subunit OS=Mus musculus OX=10090 GN=Pola1 PE=1 SV=2	26	34	59	34	167.2	34	112.124	111.976	116.482	102.721	104.347	106.151	107.343	110.99	104.2	100.134	99.0391	99.6404	0.919655	0.00685334	0.92646	0.0164225	0.947004	0.0704893	0.954012	0.00990178
Q9DAW6	Prpf4	U4/U6 small nuclear ribonucleoprotein Prp4 OS=Mus musculus OX=10090 GN=Prpf4 PE=1 SV=1	47	28	66	28	58.3	28	102.836	103.81	104.268	108.273	108.211	99.5437	110.726	105.49	111.9	107.559	106.017	103.613	1.01645	0.591862	0.966698	0.185468	1.05533	0.046601	1.00367	0.907226
A2AMW0	Capzb	Capping protein (Actin filament) muscle Z-line, beta, isoform CRA_a OS=Mus musculus OX=10090 GN=Capzb PE=1 SV=1	68	24	85	23	29.3	24	103.831	109.851	99.6038	107.348	107.376	118.153	100.371	106.48	96.1	109.209	107.683	108.423	1.06254	0.234279	1.07382	0.0705321	0.967014	0.461366	0.977284	0.525027
Q08093	Cnn2	Calponin-2 OS=Mus musculus OX=10090 GN=Cnn2 PE=1 SV=1	76	23	86	20	33.1	23	95.8693	99	96.9388	120.715	119.596	123.879	88.3759	84.37	82.9	118.284	119.034	123.688	1.24805	0.000106601	1.41214	0.000117249	0.876075	0.00301978	0.991257	0.643168
P39054	Dnm2	Dynamin-2 OS=Mus musculus OX=10090 GN=Dnm2 PE=1 SV=2	43	38	73	27	98.1	38	114.004	112.088	112.707	98.8136	101.004	101.526	105.395	114.29	105.4	105.291	99.8722	104.554	0.889448	0.000240887	0.952727	0.208047	0.959523	0.204365	1.02779	0.213634
P63325	Rps10	40S ribosomal protein S10 OS=Mus musculus OX=10090 GN=Rps10 PE=1 SV=1	88	28	116	26	18.9	28	104.494	113.095	104.823	104.366	104.242	117.272	104.267	105.82	103.6	106.631	99.8722	106.018	1.01076	0.833619	0.996284	0.871638	0.972939	0.371138	0.959007	0.40888
Q9QZD9	Eif3i	Eukaryotic translation initiation factor 3 subunit I OS=Mus musculus OX=10090 GN=Eif3i PE=1 SV=1	65	23	80	23	36.4	23	105.932	103.81	103.268	104.16	100.9	93.2672	117.698	103.62	117.7	106.941	105.808	108.423	0.953092	0.215425	0.94736	0.278983	1.08309	0.142845	1.07658	0.0832384
Q9R1C7	Prpf40a	Pre-mRNA-processing factor 40 homolog A OS=Mus musculus OX=10090 GN=Prpf40a PE=1 SV=1	33	35	78	34	108.4	35	115.994	118.576	113.151	100.459	103.929	117.052	97.0905	120.67	100.6	94.05	97.4769	98.0721	0.924417	0.173072	0.909657	0.267634	0.915562	0.262484	0.900944	0.111112
E9Q2B2	Ncor1	Nuclear receptor corepressor 1 OS=Mus musculus OX=10090 GN=Ncor1 PE=1 SV=1	19	38	62	1	263.9	38	105.711	107.166	101.491	114.34	123.774	95.5796	99.6536	97.24	102.3	109.106	110.495	105.495	1.06148	0.488762	1.08658	0.0144067	0.95173	0.0871447	0.974235	0.750679
Q7TNV0	Dek	Protein DEK OS=Mus musculus OX=10090 GN=Dek PE=1 SV=1	33	22	72	22	43.1	22	110.355	112.536	110.819	104.88	110.3	114.96	97.193	111.98	97.9	101.475	99.2473	104.032	0.989305	0.710769	0.992448	0.884851	0.920181	0.141795	0.923105	0.0584998
Q9JLV1	Bag3	BAG family molecular chaperone regulator 3 OS=Mus musculus OX=10090 GN=Bag3 PE=1 SV=2	47	27	73	27	61.8	27	114.446	126.295	108.043	103.441	103.929	106.261	105.6	106.37	105.5	101.784	96.4355	97.3402	0.899211	0.0965387	0.930986	0.012076	0.91022	0.122996	0.942384	0.0321415
Q8BP47	Nars	Asparagine--tRNA ligase, cytoplasmic OS=Mus musculus OX=10090 GN=Nars PE=1 SV=2	39	27	75	26	64.2	27	105.379	110.41	108.265	99.739	100.691	105.6	100.576	111.65	95.7	114.469	106.017	116.16	0.944379	0.06132	1.09327	0.166418	0.950231	0.337565	1.10004	0.0480655
P51410	Rpl9	60S ribosomal protein L9 OS=Mus musculus OX=10090 GN=Rpl9 PE=2 SV=2	71	22	74	22	21.9	22	119.754	119.583	120.146	100.767	103.093	109.124	96.1678	111.43	100.9	97.5562	100.185	98.2812	0.87065	0.0034199	0.95956	0.415069	0.85817	0.0196845	0.945805	0.0962513
B1AR17	Chd3	Chromodomain helicase DNA-binding protein 3 OS=Mus musculus OX=10090 GN=Chd3 PE=1 SV=1	18	32	65	14	232.6	32	117.321	115.332	111.152	110.227	111.136	115.4	104.062	103.62	102.7	94.6687	95.1858	94.7263	0.979517	0.386658	0.916873	3.80021e-05	0.902785	0.00391946	0.845047	0.000409343
D3YWX2	Ylpm1	YLP motif-containing protein 1 OS=Mus musculus OX=10090 GN=Ylpm1 PE=1 SV=2	21	37	60	36	240.9	37	101.509	103.363	96.3836	106.834	107.898	111.216	112.367	108.35	112.3	107.456	104.038	100.581	1.08197	0.0290168	0.937117	0.0431039	1.10543	0.0128499	0.957441	0.124346
P43276	Hist1h1b	Histone H1.5 OS=Mus musculus OX=10090 GN=Hist1h1b PE=1 SV=2	58	26	152	16	22.6	26	105.268	93.7424	107.599	107.862	97.6617	100.755	121.491	98.01	118.5	105.291	111.432	103.509	0.998922	0.984232	0.947427	0.487799	1.10238	0.287312	1.04556	0.294343
P68254	Ywhaq	14-3-3 protein theta OS=Mus musculus OX=10090 GN=Ywhaq PE=1 SV=1	86	26	99	19	27.8	26	105.047	112.871	116.704	106.32	107.271	114.629	90.734	103.18	85.8	114.366	107.683	111.037	0.980868	0.647199	1.19081	0.0321767	0.835909	0.0419885	1.01482	0.644809
G3UYG6	Gigyf2	GRB10-interacting GYF protein 2 OS=Mus musculus OX=10090 GN=Gigyf2 PE=1 SV=1	31	34	68	31	148.5	34	109.912	119.247	109.709	99.9447	99.5418	103.838	112.674	113.41	111.3	100.341	95.6024	99.2222	0.895111	0.0259908	0.874864	0.000831934	0.99562	0.884844	0.9731	0.241554
P61161	Actr2	Actin-related protein 2 OS=Mus musculus OX=10090 GN=Actr2 PE=1 SV=1	58	28	77	27	44.7	28	116.105	120.702	113.817	101.384	103.511	117.272	92.9895	115.39	95.8	98.5875	97.8935	104.136	0.918841	0.152391	0.988289	0.87895	0.867539	0.102266	0.933109	0.251028
Q3TUQ5	Pnn	Pinin OS=Mus musculus OX=10090 GN=Pnn PE=1 SV=1	33	32	83	32	82.5	32	99.9606	101.685	94.718	110.227	109.569	102.407	115.75	104.83	117.6	108.487	100.809	105.182	1.08719	0.0576999	0.929916	0.158405	1.1411	0.0363432	0.976027	0.484896
Q8CGY8	Ogt	UDP-N-acetylglucosamine--peptide N-acetylglucosaminyltransferase 110 kDa subunit OS=Mus musculus OX=10090 GN=Ogt PE=1 SV=2	36	31	66	31	116.9	31	105.268	105.6	102.269	96.6543	105.809	108.243	102.524	124.63	104.1	102.3	106.329	110.932	0.992236	0.836646	0.964701	0.632671	1.05786	0.448738	1.0285	0.531978
Q62036	Cep131	Centrosomal protein of 131 kDa OS=Mus musculus OX=10090 GN=Cep131 PE=1 SV=2	41	39	60	37	120.2	39	105.711	105.376	97.494	106.628	104.764	102.186	121.491	109.78	123.3	100.753	98.4142	95.981	1.0162	0.605659	0.832409	0.0112874	1.14904	0.0378073	0.941225	0.031146
A0A2I3BPY7	Rai14	Ankycorbin OS=Mus musculus OX=10090 GN=Rai14 PE=1 SV=1	33	32	64	1	105.7	32	96.6434	92.9593	87.5003	98.608	96.5128	80.7141	128.77	113.08	131.2	112.716	115.598	114.069	0.995423	0.94925	0.91779	0.149475	1.34625	0.0069742	1.24126	0.0177572
G3UZ26	Shmt1	Serine hydroxymethyltransferase (Fragment) OS=Mus musculus OX=10090 GN=Shmt1 PE=1 SV=1	44	22	60	21	48.4	22	113.783	111.753	121.479	94.5979	96.095	100.204	109.701	111.32	103.6	107.559	99.4556	105.705	0.838287	0.00534253	0.963337	0.307622	0.935469	0.119633	1.07502	0.0704744
Q61136	Prpf4b	Serine/threonine-protein kinase PRP4 homolog OS=Mus musculus OX=10090 GN=Prpf4b PE=1 SV=3	25	28	65	27	116.9	28	111.239	115.78	108.709	103.029	105.809	110.445	106.42	113.41	109.9	94.9781	96.3314	99.1176	0.951017	0.140962	0.880802	0.00513055	0.982134	0.527061	0.909622	0.0179258
P57784	Snrpa1	U2 small nuclear ribonucleoprotein A' OS=Mus musculus OX=10090 GN=Snrpa1 PE=1 SV=2	72	29	66	29	28.3	29	109.581	109.515	105.711	106.834	108.734	111.436	104.37	107.8	106.4	101.681	101.747	100.477	1.00676	0.712348	0.953966	0.0105396	0.980797	0.26892	0.929363	0.00529663
P60670	Nploc4	Nuclear protein localization protein 4 homolog OS=Mus musculus OX=10090 GN=Nploc4 PE=1 SV=3	41	28	66	28	68	28	114.225	116.227	105.378	103.029	101.422	107.582	102.729	115.83	100.4	102.816	100.185	105.6	0.929141	0.105768	0.967522	0.531718	0.949764	0.390536	0.988997	0.66071
Q99JX7	Nxf1	Nuclear RNA export factor 1 OS=Mus musculus OX=10090 GN=Nxf1 PE=1 SV=3	51	32	65	32	70.3	32	115.662	113.99	112.818	104.572	102.78	106.701	107.24	108.13	104.7	100.031	101.643	97.0265	0.917023	0.00250334	0.933233	0.0137697	0.934594	0.00478912	0.951115	0.0441225
Q62446	Fkbp3	Peptidyl-prolyl cis-trans isomerase FKBP3 OS=Mus musculus OX=10090 GN=Fkbp3 PE=1 SV=2	70	27	71	27	25.1	27	117.542	120.478	111.263	96.6543	99.6463	106.811	100.166	116.6	100.1	103.331	101.018	102.882	0.867811	0.0192253	0.969591	0.59281	0.90719	0.15247	1.01359	0.680329
Q9EP71	Rai14	Ankycorbin OS=Mus musculus OX=10090 GN=Rai14 PE=1 SV=1	31	32	63	1	108.8	32	103.61	104.258	95.1621	101.076	101.422	98.9931	110.829	118.36	108.9	110.653	110.286	108.946	0.994923	0.873659	0.975736	0.403858	1.1157	0.0467901	1.09418	0.00050145
Q8R0G9	Nup133	Nuclear pore complex protein Nup133 OS=Mus musculus OX=10090 GN=Nup133 PE=1 SV=2	33	29	54	29	128.5	29	112.345	112.312	110.375	104.777	103.929	107.472	103.55	110.88	105.3	99.2062	101.018	103.718	0.943726	0.00736682	0.950622	0.109957	0.954326	0.0912573	0.9613	0.0733822
Q8R326	Pspc1	Paraspeckle component 1 OS=Mus musculus OX=10090 GN=Pspc1 PE=1 SV=1	46	37	81	33	58.7	37	95.9799	96.7627	79.8385	125.445	118.761	114.74	111.649	90.97	108.1	108.384	111.536	107.482	1.31684	0.0104795	1.05369	0.440553	1.13991	0.206335	0.912123	0.0350606
G3XA17	Eif4g2	Eukaryotic translation initiation factor 4 gamma 2 OS=Mus musculus OX=10090 GN=Eif4g2 PE=1 SV=1	36	30	70	30	102	30	105.821	110.522	103.712	105.292	102.78	105.27	107.445	102.74	107.4	106.219	108.099	108.109	0.979021	0.362306	1.01525	0.3918	0.992282	0.762697	1.029	0.0440688
Q9CQ60	Pgls	6-phosphogluconolactonase OS=Mus musculus OX=10090 GN=Pgls PE=1 SV=1	84	18	75	18	27.2	18	119.864	123.163	128.363	97.991	97.7662	92.6065	101.499	103.4	99.5	101.166	104.663	106.436	0.776444	0.000802586	1.02584	0.242697	0.81962	0.0011964	1.08289	0.0272728
Q9D662	Sec23b	Protein transport protein Sec23B OS=Mus musculus OX=10090 GN=Sec23b PE=1 SV=1	44	22	57	19	86.4	22	117.542	121.932	114.927	102.207	104.138	108.903	100.884	114.18	96.4	93.3281	102.163	100.372	0.889521	0.010219	0.949913	0.433674	0.878844	0.0664978	0.938511	0.126109
Q8VDM6	Hnrnpul1	Heterogeneous nuclear ribonucleoprotein U-like protein 1 OS=Mus musculus OX=10090 GN=Hnrnpul1 PE=1 SV=1	41	34	67	33	95.9	34	104.052	103.251	100.27	107.245	108.629	107.142	106.83	107.47	107.1	106.322	105.808	108.737	1.05021	0.0144978	0.99834	0.856394	1.04496	0.0167497	0.993347	0.522056
Q9CQN1	Trap1	Heat shock protein 75 kDa, mitochondrial OS=Mus musculus OX=10090 GN=Trap1 PE=1 SV=1	43	30	69	29	80.2	30	104.052	103.922	111.818	101.076	105.391	106.261	110.521	119.24	111.6	99.9281	101.538	98.6994	0.977908	0.484963	0.879321	0.00868954	1.06745	0.130514	0.959832	0.0807709
F8VQJ3	Lamc1	Laminin subunit gamma-1 OS=Mus musculus OX=10090 GN=Lamc1 PE=1 SV=1	25	36	71	2	177.1	36	89.8982	86.3593	86.2789	102.104	100.377	103.728	107.343	107.03	108.2	120.759	129.136	128.497	1.16635	0.000691726	1.17305	0.00237213	1.22868	8.71774e-05	1.23573	0.00109368
P62827	Ran	GTP-binding nuclear protein Ran OS=Mus musculus OX=10090 GN=Ran PE=1 SV=3	57	20	87	10	24.4	20	114.004	123.386	115.372	100.15	104.764	105.82	100.576	110.77	98.3	101.166	99.8722	102.15	0.880863	0.0146817	0.979141	0.609459	0.877777	0.0407495	0.975711	0.247934
P35922-9	Fmr1	Isoform 9 of Synaptic functional regulator FMR1 OS=Mus musculus OX=10090 GN=Fmr1	49	29	72	1	64.1	29	119.643	126.631	109.375	103.338	102.258	113.638	90.3239	113.96	96.4	93.8437	96.4355	111.455	0.897609	0.121239	1.00349	0.970714	0.845451	0.102377	0.945183	0.425408
Q6NZB0	Dnajc8	DnaJ homolog subfamily C member 8 OS=Mus musculus OX=10090 GN=Dnajc8 PE=1 SV=2	75	31	89	31	29.8	31	112.345	115.892	109.375	96.9628	101.526	108.793	110.316	108.24	104.4	103.125	101.434	102.777	0.910165	0.0616486	0.951635	0.0450234	0.956589	0.128932	1.00018	0.996138
Q99LX0	Park7	Protein/nucleic acid deglycase DJ-1 OS=Mus musculus OX=10090 GN=Park7 PE=1 SV=1	91	22	83	22	20	22	119.864	122.827	117.37	99.4306	99.5418	103.288	99.9612	102.41	101.9	101.681	100.809	107.168	0.839467	0.000679074	1.01771	0.445711	0.845053	0.000438727	1.02448	0.354924
P99029	Prdx5	Peroxiredoxin-5, mitochondrial OS=Mus musculus OX=10090 GN=Prdx5 PE=1 SV=2	64	18	87	18	21.9	18	97.8597	98.3288	104.379	101.384	95.2593	92.0559	114.622	126.28	105.9	111.272	113.723	111.664	0.960516	0.315329	0.970753	0.600387	1.15383	0.0697117	1.16612	0.00490029
Q0VBL3	Rbm15	RNA-binding protein 15 OS=Mus musculus OX=10090 GN=Rbm15 PE=1 SV=1	40	38	76	34	105.7	38	99.2972	102.468	91.3868	112.386	111.763	113.969	109.393	100.98	110.7	107.456	107.37	104.554	1.15339	0.0111491	0.994729	0.868289	1.09525	0.10671	0.944586	0.00570882
Q9CZ13	Uqcrc1	Cytochrome b-c1 complex subunit 1, mitochondrial OS=Mus musculus OX=10090 GN=Uqcrc1 PE=1 SV=2	45	26	67	25	52.8	26	96.7539	95.4203	102.047	114.443	114.165	109.564	102.217	110.99	101.5	107.559	108.828	109.05	1.14938	0.00467011	1.0341	0.310887	1.06963	0.135574	0.962345	0.0616855
P54822	Adsl	Adenylosuccinate lyase OS=Mus musculus OX=10090 GN=Adsl PE=1 SV=2	49	23	59	23	54.8	23	120.859	122.939	119.147	95.6261	98.4973	111.877	97.6031	113.74	93.1	104.156	100.809	99.6404	0.843102	0.0207795	1.00054	0.993643	0.838812	0.0374505	0.995445	0.932932
Q99JR1	Sfxn1	Sideroflexin-1 OS=Mus musculus OX=10090 GN=Sfxn1 PE=1 SV=3	60	18	61	16	35.6	18	98.9654	105.264	101.269	109.507	107.376	104.169	114.93	110.33	115.9	100.547	101.226	102.672	1.05091	0.0975613	0.892384	0.00259323	1.11673	0.0091586	0.948276	0.0297134
Q8BIQ5	Cstf2	Cleavage stimulation factor subunit 2 OS=Mus musculus OX=10090 GN=Cstf2 PE=1 SV=2	45	19	75	3	61.3	19	101.619	103.922	109.042	110.844	107.585	95.2492	107.753	99.66	113	106.322	109.349	107.587	0.997121	0.956744	1.00888	0.823323	1.01853	0.685366	1.03054	0.544639
Q91VD9	Ndufs1	NADH-ubiquinone oxidoreductase 75 kDa subunit, mitochondrial OS=Mus musculus OX=10090 GN=Ndufs1 PE=1 SV=2	45	31	55	31	79.7	31	116.105	110.969	117.037	126.268	130.668	127.513	92.887	81.95	92.6	95.5969	93.103	90.8578	1.11722	0.00424629	1.04532	0.353238	0.777181	0.00326345	0.727165	5.07045e-05
Q9CZX8	Rps19	40S ribosomal protein S19 OS=Mus musculus OX=10090 GN=Rps19 PE=1 SV=3	81	26	123	26	16.1	26	113.119	116.451	111.929	101.076	100.169	106.371	109.291	110.33	101.1	99.1031	102.372	104.241	0.900778	0.00874309	0.953214	0.20223	0.939155	0.0976788	0.993825	0.808691
Q99KP6	Prpf19	Pre-mRNA-processing factor 19 OS=Mus musculus OX=10090 GN=Prpf19 PE=1 SV=1	45	21	81	21	55.2	21	114.446	110.41	110.708	105.086	106.331	107.802	102.114	107.8	105.3	100.444	103.205	101.209	0.951292	0.022951	0.967143	0.133809	0.939356	0.0317855	0.955009	0.0135964
P62264	Rps14	40S ribosomal protein S14 OS=Mus musculus OX=10090 GN=Rps14 PE=1 SV=3	47	11	90	11	16.3	11	113.893	108.061	116.926	101.384	100.482	101.966	107.24	102.74	108.3	105.497	103.934	103.718	0.896577	0.0114183	0.983877	0.394375	0.939212	0.0918351	1.03066	0.0117899
Q5XJF6	Rpl10a	Ribosomal protein OS=Mus musculus OX=10090 GN=Rpl10a PE=1 SV=1	56	23	90	23	24.8	23	123.071	128.868	122.7	100.048	102.258	120.796	94.2198	117.59	90.8	90.2344	93.9361	94.7263	0.862432	0.066855	0.921638	0.406618	0.807737	0.0500668	0.863188	0.093512
G3UVU2	Sf3a2	Splicing factor 3A subunit 2 OS=Mus musculus OX=10090 GN=Sf3a2 PE=1 SV=1	35	21	81	21	51.2	21	114.335	118.241	107.155	100.87	104.451	109.894	103.55	119.13	105.3	96.3187	97.1645	99.5358	0.92784	0.121871	0.893407	0.081049	0.96541	0.543127	0.929583	0.0571307
Q8R1Q8	Dync1li1	Cytoplasmic dynein 1 light intermediate chain 1 OS=Mus musculus OX=10090 GN=Dync1li1 PE=1 SV=1	43	22	61	22	56.6	22	108.586	110.746	101.936	104.469	102.466	108.903	109.393	106.37	104.2	106.012	103.413	107.377	0.983104	0.60874	0.990122	0.609272	0.995942	0.893563	1.00305	0.892343
Q9Z1M8	Ik	Protein Red OS=Mus musculus OX=10090 GN=Ik PE=1 SV=2	41	27	83	27	65.6	27	96.7539	96.3153	93.7186	113.826	108.42	102.297	119.441	99	122.5	107.972	103.621	106.018	1.13165	0.022068	0.931574	0.357394	1.18883	0.0722019	0.978643	0.551732
E9Q1M6	Ankhd1	Ankyrin repeat and KH domain-containing 1 OS=Mus musculus OX=10090 GN=Ankhd1 PE=1 SV=1	12	28	52	8	263.2	28	106.927	104.593	109.042	115.368	106.122	90.5143	112.264	96.58	111.5	110.137	108.099	100.581	0.973304	0.718273	0.995237	0.935169	0.999319	0.989633	1.02184	0.78574
P35550	Fbl	rRNA 2'-O-methyltransferase fibrillarin OS=Mus musculus OX=10090 GN=Fbl PE=1 SV=2	55	22	81	22	34.3	22	102.283	104.593	107.266	108.273	109.256	112.647	104.37	111.43	104.5	102.506	102.059	104.659	1.05104	0.052346	0.965422	0.20876	1.0196	0.495502	0.936543	0.0107517
Q99J77	Nans	Sialic acid synthase OS=Mus musculus OX=10090 GN=Nans PE=1 SV=1	60	22	73	22	40	22	112.456	113.99	110.486	100.664	102.571	100.314	106.113	100.76	103.9	105.187	107.995	109.887	0.900925	0.000834818	1.03957	0.118467	0.922362	0.00929908	1.0643	0.013266
Q8C483	Sars	Serine--tRNA ligase, cytoplasmic OS=Mus musculus OX=10090 GN=Sars PE=1 SV=1	50	32	66	32	61.1	32	109.912	119.024	114.927	96.9628	99.8552	112.317	99.2435	117.81	95.4	104.878	101.955	104.45	0.899005	0.0985541	0.996254	0.958098	0.908655	0.230208	1.00695	0.88859
Q8R317	Ubqln1	Ubiquilin-1 OS=Mus musculus OX=10090 GN=Ubqln1 PE=1 SV=1	28	11	69	2	61.9	11	111.682	112.983	106.044	101.281	102.049	99.5437	108.983	104.17	113.1	103.641	102.58	107.377	0.915832	0.0146707	0.96121	0.227552	0.986527	0.68006	1.03541	0.0937627
A0A1L1SV73	Usp47	Ubiquitin carboxyl-terminal hydrolase 47 OS=Mus musculus OX=10090 GN=Usp47 PE=1 SV=1	28	41	63	41	157.1	41	114.114	114.325	107.488	107.04	105.391	119.254	97.193	99.77	98	105.187	101.747	105.914	0.98737	0.78784	1.06063	0.0162447	0.878056	0.0045051	0.943208	0.240324
Q8BP67	Rpl24	60S ribosomal protein L24 OS=Mus musculus OX=10090 GN=Rpl24 PE=1 SV=2	78	27	115	27	17.8	27	108.807	107.278	112.262	104.675	99.5418	100.535	108.676	103.95	110	102.3	109.141	106.332	0.928137	0.0217758	0.984958	0.58193	0.982575	0.463433	1.04273	0.161651
P62270	Rps18	40S ribosomal protein S18 OS=Mus musculus OX=10090 GN=Rps18 PE=1 SV=3	77	25	93	25	17.7	25	117.763	117.905	115.705	94.5979	96.5128	116.722	99.346	120.34	99.2	99.3094	99.3515	100.686	0.876083	0.110876	0.938727	0.407066	0.907542	0.199762	0.972435	0.710376
Q9R0P3	Esd	S-formylglutathione hydrolase OS=Mus musculus OX=10090 GN=Esd PE=1 SV=1	79	16	50	15	31.3	16	114.225	121.597	122.7	94.1866	99.6463	101.526	91.4517	114.73	78.9	109.519	115.806	113.546	0.823823	0.00365903	1.18868	0.167757	0.795158	0.0866123	1.14732	0.0071948
Q9CQE8	RTRAF	RNA transcription, translation and transport factor protein OS=Mus musculus OX=10090 GN=RTRAF PE=1 SV=1	84	23	54	23	28.1	23	115.884	113.878	106.377	98.5052	106.122	114.189	101.602	113.63	101.5	101.578	100.289	102.045	0.948466	0.343064	0.959526	0.352012	0.942264	0.261976	0.953251	0.337034
Q8BZY3	Ddx19b	DEAD (Asp-Glu-Ala-Asp) box polypeptide 19b OS=Mus musculus OX=10090 GN=Ddx19b PE=1 SV=1	52	25	68	2	55.6	25	138.22	144.641	126.587	75.9868	93.6926	147.664	61.7196	150.92	72.2	79.8187	92.6864	102.463	0.775052	0.238766	0.965345	0.91485	0.695669	0.220609	0.866471	0.564729
Q8R5C5	Actr1b	Beta-centractin OS=Mus musculus OX=10090 GN=Actr1b PE=1 SV=1	40	21	75	4	42.3	21	106.706	110.746	101.603	104.16	111.136	151.738	86.8381	120.78	90.3	93.4312	97.6852	102.672	1.15038	0.348334	0.98614	0.907374	0.933754	0.56021	0.80044	0.180577
P29477	Nos2	Nitric oxide synthase, inducible OS=Mus musculus OX=10090 GN=Nos2 PE=1 SV=1	35	35	68	35	130.5	35	62.6965	62.1966	71.0662	70.5371	70.7134	70.5835	108.676	181.83	109.8	149.531	150.381	159.759	1.08101	0.139754	1.1483	0.463205	2.0428	0.0490581	2.16996	1.47059e-05
Q8K0D5	Gfm1	Elongation factor G, mitochondrial OS=Mus musculus OX=10090 GN=Gfm1 PE=1 SV=1	44	35	60	35	83.5	35	99.2972	98.8881	115.15	109.61	111.867	118.153	96.2703	113.19	93.2	104.775	106.433	107.9	1.08392	0.213606	1.05434	0.431943	0.965932	0.686828	0.939576	0.0651061
Q9CYA6	Zcchc8	Zinc finger CCHC domain-containing protein 8 OS=Mus musculus OX=10090 GN=Zcchc8 PE=1 SV=3	42	21	61	21	78	21	107.812	106.719	102.491	106.731	109.778	111.326	103.857	105.49	104	106.219	106.017	103.509	1.03411	0.162817	1.00765	0.475559	0.988411	0.512154	0.963119	0.0661669
E9PUA5	Kifc5b	Kinesin-like protein OS=Mus musculus OX=10090 GN=Kifc5b PE=1 SV=1	51	32	65	2	73.6	32	93.6578	96.6508	93.0524	109.713	105.078	99.1032	119.441	89.21	125.5	114.469	113.202	109.782	1.10775	0.0356612	1.00988	0.927149	1.17924	0.207749	1.07506	0.0805195
P62715	Ppp2cb	Serine/threonine-protein phosphatase 2A catalytic subunit beta isoform OS=Mus musculus OX=10090 GN=Ppp2cb PE=1 SV=1	57	19	56	2	35.6	19	110.797	127.19	116.593	103.235	102.989	117.052	99.9612	117.59	101	95.7	89.9787	95.3537	0.911715	0.19333	0.88222	0.105658	0.89839	0.182707	0.869327	0.048086
Q6GQT9	Nomo1	Nodal modulator 1 OS=Mus musculus OX=10090 GN=Nomo1 PE=1 SV=1	31	30	60	30	133.3	30	98.4126	100.007	103.49	108.273	113.852	122.227	96.3728	107.69	93.2	110.344	111.328	108.737	1.14058	0.0307197	1.1115	0.0684955	0.984609	0.755594	0.959506	0.322823
Q62418-2	Dbnl	Isoform 2 of Drebrin-like protein OS=Mus musculus OX=10090 GN=Dbnl	59	29	73	1	48.4	29	106.263	106.495	101.047	103.544	104.347	102.076	112.264	102.74	111.9	112.2	102.58	107.064	0.987766	0.537243	0.98452	0.706874	1.04174	0.290501	1.03832	0.23816
Q99LP6	Grpel1	GrpE protein homolog 1, mitochondrial OS=Mus musculus OX=10090 GN=Grpel1 PE=1 SV=1	70	21	72	21	24.3	21	88.7925	89.939	91.2757	108.89	113.643	120.355	97.5006	113.41	102.8	114.159	117.472	113.442	1.26992	0.00203468	1.09997	0.0968495	1.16186	0.0369802	1.00637	0.847477
Q8C878	Uba3	NEDD8-activating enzyme E1 catalytic subunit OS=Mus musculus OX=10090 GN=Uba3 PE=1 SV=2	55	21	52	21	51.7	21	121.634	118.241	117.815	95.4204	99.3329	106.151	99.7561	114.51	98.3	99.5156	101.851	104.45	0.841245	0.0048852	0.978406	0.696768	0.87385	0.0473976	1.01633	0.659244
E9Q6J5	Bod1l	Biorientation of chromosomes in cell division protein 1-like 1 OS=Mus musculus OX=10090 GN=Bod1l PE=1 SV=1	13	40	71	37	327.3	40	96.6434	94.861	91.4978	118.864	112.494	104.609	110.624	97.79	111.3	113.231	109.245	108.946	1.18715	0.0158456	1.03662	0.444622	1.12972	0.0579707	0.986472	0.745084
P68510	Ywhah	14-3-3 protein eta OS=Mus musculus OX=10090 GN=Ywhah PE=1 SV=2	62	22	90	14	28.2	22	110.134	115.444	110.042	98.1967	101.318	105.6	106.83	105.49	104.7	107.972	105.392	103.404	0.909108	0.0219187	0.999204	0.956853	0.944583	0.0305348	1.03819	0.19813
P37040	Por	NADPH--cytochrome P450 reductase OS=Mus musculus OX=10090 GN=Por PE=1 SV=2	47	34	69	34	77	34	88.2396	85.1288	100.714	110.227	112.389	124.099	91.0416	98.01	91.3	114.572	132.989	123.374	1.265	0.0196075	1.32311	0.00643729	1.02287	0.712487	1.06986	0.303581
Q8CGP5	Hist1h2af	Histone H2A type 1-F OS=Mus musculus OX=10090 GN=Hist1h2af PE=1 SV=3	52	14	266	6	14.2	14	111.682	106.383	112.04	113.312	112.076	109.234	109.701	100.21	110.5	98.4844	94.6651	95.3537	1.01368	0.529855	0.900416	0.038696	0.970633	0.440495	0.862177	0.000800562
Q8C0C7	Farsa	Phenylalanine--tRNA ligase alpha subunit OS=Mus musculus OX=10090 GN=Farsa PE=1 SV=1	47	28	67	28	57.6	28	113.893	111.417	112.929	100.767	101.004	104.389	104.677	111.76	104.9	104.053	102.059	103.091	0.90516	0.00146951	0.962238	0.166507	0.950031	0.0815981	1.00994	0.480018
H7BX95	Srsf1	Serine/arginine-rich-splicing factor 1 OS=Mus musculus OX=10090 GN=Srsf1 PE=1 SV=1	67	28	139	28	28.3	28	103.388	101.461	99.4927	103.749	104.764	102.517	112.982	104.39	115.4	107.456	110.703	105.495	1.02198	0.16123	0.972603	0.454131	1.09341	0.0547475	1.04059	0.063456
P62751	Rpl23a	60S ribosomal protein L23a OS=Mus musculus OX=10090 GN=Rpl23a PE=1 SV=1	76	23	104	23	17.7	23	110.908	113.319	110.708	108.479	104.138	108.903	108.573	103.62	109.2	94.875	100.393	101.313	0.95995	0.0618609	0.922799	0.0365123	0.959571	0.0820457	0.922434	0.0300391
Q9JIF7	Copb1	Coatomer subunit beta OS=Mus musculus OX=10090 GN=Copb1 PE=1 SV=1	37	28	66	28	107	28	110.465	112.536	111.596	105.6	104.242	109.234	97.6031	113.52	100.8	105.909	100.393	103.404	0.953612	0.0322192	0.992894	0.892159	0.932235	0.197676	0.970636	0.225685
Q61029-2	Tmpo	Isoform Delta of Lamina-associated polypeptide 2, isoforms beta/delta/epsilon/gamma OS=Mus musculus OX=10090 GN=Tmpo	61	29	74	2	42.6	29	94.653	60.4068	148.906	125.753	112.18	144.36	68.3837	105.71	66.2	110.653	138.509	100.581	1.25769	0.39461	1.45548	0.100075	0.790529	0.50174	0.914854	0.501005
Q61249	Igbp1	Immunoglobulin-binding protein 1 OS=Mus musculus OX=10090 GN=Igbp1 PE=1 SV=1	74	24	58	24	38.9	24	119.422	115.78	118.814	100.253	98.9151	96.02	107.856	108.13	110.5	98.5875	100.289	100.79	0.833829	0.000309591	0.917856	0.00113007	0.922235	0.00283809	1.01517	0.351237
P35980	Rpl18	60S ribosomal protein L18 OS=Mus musculus OX=10090 GN=Rpl18 PE=1 SV=3	64	28	90	28	21.6	28	105.932	97.7695	101.269	102.721	103.929	103.398	119.031	96.36	117.1	110.756	105.704	107.273	1.01665	0.517966	0.973661	0.713666	1.09024	0.295669	1.04414	0.0409302
Q9JHJ0	Tmod3	Tropomodulin-3 OS=Mus musculus OX=10090 GN=Tmod3 PE=1 SV=1	71	25	68	23	39.5	25	103.278	102.803	101.936	104.16	99.2285	97.2313	112.059	109.89	115.2	110.034	106.433	109.887	0.975986	0.304769	0.967982	0.137097	1.09458	0.00364381	1.0856	0.0224189
E9Q3P4	Cenpf	Centromere protein F OS=Mus musculus OX=10090 GN=Cenpf PE=1 SV=1	16	41	51	40	342.3	41	104.273	105.376	103.823	107.656	106.436	104.939	108.163	100.32	100.9	111.272	109.974	109.678	1.01773	0.111754	1.06962	0.0491374	0.986954	0.623254	1.03728	0.012828
P02468	Lamc1	Laminin subunit gamma-1 OS=Mus musculus OX=10090 GN=Lamc1 PE=1 SV=2	25	35	69	1	177.2	35	77.956	78.8644	90.1653	108.89	98.2884	177.835	61.8221	132.77	55.5	98.6906	137.676	158.714	1.55885	0.142454	1.57974	0.18682	1.01258	0.969046	1.02614	0.917734
P11440	Cdk1	Cyclin-dependent kinase 1 OS=Mus musculus OX=10090 GN=Cdk1 PE=1 SV=3	70	25	83	23	34.1	25	119.533	125.064	114.372	93.6724	98.6018	103.398	104.062	112.86	101.4	100.237	102.684	100.686	0.823669	0.00719948	0.953774	0.238503	0.886767	0.0432155	1.02684	0.414255
Q5SNZ0	Ccdc88a	Girdin OS=Mus musculus OX=10090 GN=Ccdc88a PE=1 SV=2	25	46	64	44	215.8	46	106.595	107.614	101.714	106.423	103.72	106.921	107.958	108.9	105.1	108.178	102.163	108.318	1.00361	0.863402	0.989756	0.6614	1.01911	0.402284	1.00503	0.825412
P46460	Nsf	Vesicle-fusing ATPase OS=Mus musculus OX=10090 GN=Nsf PE=1 SV=2	47	28	67	28	82.6	28	105.158	102.468	104.712	102.104	99.5418	99.9842	109.803	120.67	109.2	108.075	104.35	107.377	0.965719	0.0359115	0.9415	0.164522	1.08752	0.075477	1.06025	0.0120812
A0A1W2P6F6	Myl6	Myosin light polypeptide 6 OS=Mus musculus OX=10090 GN=Myl6 PE=1 SV=1	70	13	107	10	17	13	107.148	109.963	101.603	103.029	107.167	112.097	98.1157	110	93.8	110.55	107.579	113.86	1.01123	0.756408	1.09961	0.124651	0.947296	0.360788	1.03008	0.36796
Q60575-2	Kif1b	Isoform 2 of Kinesin-like protein KIF1B OS=Mus musculus OX=10090 GN=Kif1b	21	32	53	12	198.8	32	122.739	120.478	117.37	100.664	101.735	101.636	107.856	100.76	102	103.641	99.3515	97.7584	0.843167	0.000292185	0.96824	0.306248	0.861415	0.00343398	0.989195	0.57364
Q62418	Dbnl	Drebrin-like protein OS=Mus musculus OX=10090 GN=Dbnl PE=1 SV=2	59	29	73	1	48.7	29	110.134	113.319	101.825	98.608	102.153	102.627	113.289	104.06	106.5	110.859	108.308	101.941	0.932707	0.116493	0.991534	0.823061	0.995611	0.919092	1.05841	0.114888
Q9D819	Ppa1	Inorganic pyrophosphatase OS=Mus musculus OX=10090 GN=Ppa1 PE=1 SV=1	70	22	64	22	32.6	22	120.859	124.841	131.028	94.8035	100.586	100.204	107.035	104.17	103.6	91.7812	96.5396	101.522	0.784635	0.00150782	0.920706	0.0504537	0.835629	0.00278354	0.980544	0.600476
A0A0R4J187	Xrcc6	X-ray repair cross-complementing protein 6 OS=Mus musculus OX=10090 GN=Xrcc6 PE=1 SV=1	44	27	51	27	69.4	27	116.768	116.227	116.815	101.487	102.675	98.3324	109.291	120.34	109.5	94.1531	94.9775	95.2491	0.864739	0.000272473	0.838555	0.00758857	0.96947	0.385054	0.940114	0.0106899
Q3UHX0	Nol8	Nucleolar protein 8 OS=Mus musculus OX=10090 GN=Nol8 PE=1 SV=2	28	31	63	31	128.6	31	98.4126	100.566	98.4934	114.237	110.927	107.912	111.649	102.08	109.5	106.012	105.808	106.123	1.11969	0.00373833	0.983648	0.576323	1.08659	0.0450994	0.954566	0.0509388
Z4YJT3	Larp1	La-related protein 1 OS=Mus musculus OX=10090 GN=Larp1 PE=1 SV=1	31	31	60	31	121.1	31	98.7443	101.125	96.2726	106.32	103.407	99.9842	118.416	99.22	120.5	112.509	105.912	108.214	1.04582	0.121307	0.96599	0.615185	1.1418	0.112989	1.05465	0.101467
O88967	Yme1l1	ATP-dependent zinc metalloprotease YME1L1 OS=Mus musculus OX=10090 GN=Yme1l1 PE=1 SV=1	44	31	53	31	80	31	91.9992	87.7017	105.156	113.209	117.09	116.611	95.4501	103.62	101.1	111.272	118.618	110.096	1.21784	0.0185062	1.13264	0.0210385	1.05376	0.427008	0.980039	0.475291
Q9D287	Bcas2	Pre-mRNA-splicing factor SPF27 OS=Mus musculus OX=10090 GN=Bcas2 PE=1 SV=1	79	20	52	20	26.1	20	101.73	104.146	100.936	111.667	108.107	102.186	109.291	104.17	111.5	106.322	104.559	107.587	1.04937	0.159755	0.980016	0.407616	1.05915	0.0635498	0.989151	0.708675
P97379-2	G3bp2	Isoform B of Ras GTPase-activating protein-binding protein 2 OS=Mus musculus OX=10090 GN=G3bp2	40	21	79	1	50.8	21	83.1531	86.4712	88.1666	120.921	112.285	85.1187	127.95	79.09	128.5	121.791	123.929	108.109	1.23482	0.137443	1.05451	0.739652	1.3016	0.190168	1.11154	0.375193
E9Q5G3	Kif23	Kinesin-like protein KIF23 OS=Mus musculus OX=10090 GN=Kif23 PE=1 SV=1	40	34	56	18	108.7	34	105.047	103.698	113.262	105.189	103.929	100.755	106.728	106.81	112.4	104.156	106.641	104.659	0.962315	0.283331	0.967843	0.15951	1.01221	0.729285	1.01802	0.288358
Q9CR57	Rpl14	60S ribosomal protein L14 OS=Mus musculus OX=10090 GN=Rpl14 PE=1 SV=3	72	25	97	25	23.5	25	107.59	107.614	104.045	105.908	102.362	110.775	106.933	103.73	101.1	105.806	108.516	109.364	0.999363	0.981243	1.03825	0.117667	0.97655	0.292709	1.01454	0.592671
Q9WVE8	Pacsin2	Protein kinase C and casein kinase substrate in neurons protein 2 OS=Mus musculus OX=10090 GN=Pacsin2 PE=1 SV=1	45	30	65	30	55.8	30	115.441	117.458	110.153	99.2249	101.526	100.645	113.289	106.81	104.3	103.95	100.185	101.836	0.878574	0.0036701	0.943191	0.10081	0.945628	0.146046	1.01518	0.29921
P70296	Pebp1	Phosphatidylethanolamine-binding protein 1 OS=Mus musculus OX=10090 GN=Pebp1 PE=1 SV=3	86	16	68	16	20.8	16	120.638	128.085	122.811	98.608	98.8107	102.957	99.0384	97.35	96.2	102.919	102.684	106.75	0.808474	0.00083227	1.06755	0.0132841	0.787514	0.000367848	1.03987	0.1081
G3UX26	Vdac2	Voltage-dependent anion-selective channel protein 2 OS=Mus musculus OX=10090 GN=Vdac2 PE=1 SV=1	65	20	66	20	30.4	20	110.797	107.614	129.252	104.263	110.405	119.585	92.4769	114.84	99.7	91.0594	100.393	96.6083	0.961429	0.609656	0.938256	0.425254	0.883089	0.224122	0.861805	0.0417926
Q9CXW4	Rpl11	60S ribosomal protein L11 OS=Mus musculus OX=10090 GN=Rpl11 PE=1 SV=4	65	21	83	21	20.2	21	101.177	97.5458	105.378	115.882	108.211	98.7729	117.288	91.74	111.4	108.591	109.245	105.705	1.06171	0.314331	1.00971	0.900612	1.05369	0.536003	1.00209	0.966772
F8VQL9	Ncor2	Nuclear receptor corepressor 2 OS=Mus musculus OX=10090 GN=Ncor2 PE=1 SV=1	18	37	51	29	273.2	37	102.172	102.803	102.491	112.284	110.3	103.838	114.725	97.57	112.9	104.569	104.975	102.986	1.06165	0.0688099	0.961055	0.483572	1.05766	0.338646	0.957442	0.152001
O70305	Atxn2	Ataxin-2 OS=Mus musculus OX=10090 GN=Atxn2 PE=1 SV=1	25	30	63	7	136.4	30	100.182	102.132	100.048	106.731	104.451	102.847	114.725	103.29	113.5	110.034	108.099	105.705	1.03859	0.0414539	0.976845	0.541147	1.09642	0.0578343	1.03124	0.124246
E9QNP0	Kxd1	KxDL motif-containing protein 1 OS=Mus musculus OX=10090 GN=Kxd1 PE=1 SV=1	50	21	144	5	26.8	21	97.3068	92.5119	115.483	135.008	121.894	74.3274	103.55	82.28	42.3	135.919	135.385	135.816	1.08493	0.683775	1.7846	0.0292973	0.747227	0.252793	1.22912	0.241913
P56960	Exosc10	Exosome component 10 OS=Mus musculus OX=10090 GN=Exosc10 PE=1 SV=2	38	26	62	26	100.9	26	96.0905	99.8949	98.6044	113.312	108.734	108.793	110.931	102.96	108.8	108.487	108.62	106.436	1.12305	0.00303278	1.00264	0.91445	1.09539	0.0235945	0.977951	0.219751
O35134	Polr1a	DNA-directed RNA polymerase I subunit RPA1 OS=Mus musculus OX=10090 GN=Polr1a PE=1 SV=2	21	32	58	31	194	32	105.379	105.488	109.931	112.695	113.12	110.665	101.397	100.1	101.4	106.012	101.018	106.541	1.04889	0.0358031	1.03524	0.121047	0.944198	0.0187201	0.931915	0.0163171
Q9ER72	Cars	Cysteine--tRNA ligase, cytoplasmic OS=Mus musculus OX=10090 GN=Cars PE=1 SV=2	40	33	71	33	94.8	33	111.792	114.325	111.818	96.9628	99.6463	100.314	106.523	112.86	106	106.322	103.101	105.286	0.878639	0.00049737	0.967196	0.212422	0.962853	0.150814	1.0599	0.0132113
P63028	Tpt1	Translationally-controlled tumor protein OS=Mus musculus OX=10090 GN=Tpt1 PE=1 SV=1	44	12	89	12	19.5	12	116.547	117.122	135.137	101.898	107.062	106.151	87.4532	99.33	81.4	104.569	110.182	110.723	0.854409	0.0469724	1.21363	0.0273527	0.727166	0.014135	1.03289	0.243965
P54103	Dnajc2	DnaJ homolog subfamily C member 2 OS=Mus musculus OX=10090 GN=Dnajc2 PE=1 SV=2	44	34	72	34	71.7	34	108.475	108.844	111.596	104.469	104.242	101.416	103.755	102.19	103.6	105.6	107.37	112.291	0.942877	0.0107962	1.05078	0.0639879	0.941107	0.00425357	1.0488	0.0864283
B2RXS4	Plxnb2	Plexin-B2 OS=Mus musculus OX=10090 GN=Plxnb2 PE=1 SV=1	20	37	58	36	206.1	37	106.927	109.292	106.044	108.273	108.42	108.353	108.163	106.7	109.3	103.022	100.185	98.804	1.00864	0.39307	0.931662	0.00705029	1.0059	0.632933	0.92913	0.00348086
Q9D4G5	Pop1	Processing of precursor 1, ribonuclease P/MRP family, (S. cerevisiae) OS=Mus musculus OX=10090 GN=Pop1 PE=1 SV=1	37	37	56	37	114	37	106.374	105.712	108.487	107.862	107.689	106.04	107.445	104.28	107.4	104.466	104.871	102.672	1.00318	0.755586	0.977701	0.129797	0.995485	0.737151	0.970203	0.0230392
Q6NVF9	Cpsf6	Cleavage and polyadenylation specificity factor subunit 6 OS=Mus musculus OX=10090 GN=Cpsf6 PE=1 SV=1	36	19	54	19	59.1	19	106.153	108.173	112.818	116.294	111.763	101.306	96.6804	103.73	98.7	103.434	106.121	108.841	1.00678	0.886359	1.06448	0.0696938	0.91431	0.0314892	0.966707	0.48057
A0A0R4J0W6	Lrrc40	Leucine rich repeat containing 40, isoform CRA_a OS=Mus musculus OX=10090 GN=Lrrc40 PE=1 SV=1	54	35	71	35	68	35	119.201	121.932	116.26	95.4204	95.3638	95.6897	112.059	110.22	108.3	101.062	101.018	99.0131	0.801566	0.000134923	0.910806	0.00153977	0.924973	0.0104237	1.05103	0.00204337
F6ZBR8	Wiz	Protein Wiz OS=Mus musculus OX=10090 GN=Wiz PE=1 SV=2	42	34	71	3	103.6	34	107.48	106.942	105.822	112.798	111.972	107.142	107.65	99.88	106.8	103.228	103.83	99.6404	1.03643	0.100794	0.975719	0.412901	0.981534	0.475934	0.924038	0.0186583
G3X9B1	Heatr1	HEAT repeat-containing 1 OS=Mus musculus OX=10090 GN=Heatr1 PE=1 SV=1	15	34	66	33	241.9	34	101.509	107.278	113.928	107.04	106.436	110.996	106.01	109.67	112.3	101.062	96.8521	100.895	1.00544	0.886886	0.91106	0.0131006	1.01632	0.685305	0.920914	0.0125501
Q922U1	Prpf3	U4/U6 small nuclear ribonucleoprotein Prp3 OS=Mus musculus OX=10090 GN=Prpf3 PE=1 SV=1	48	36	64	36	77.4	36	96.3116	93.2949	100.603	117.63	113.643	115.731	104.677	92.29	101.9	107.662	116.222	111.56	1.1957	0.00142547	1.12239	0.0534069	1.02983	0.539836	0.966689	0.230863
Q91VC3	Eif4a3	Eukaryotic initiation factor 4A-III OS=Mus musculus OX=10090 GN=Eif4a3 PE=1 SV=3	59	26	66	23	46.8	26	109.138	112.312	105.6	103.029	105.6	115.841	102.319	111.32	109.5	98.5875	101.851	99.6404	0.992111	0.853465	0.928636	0.0575457	0.988041	0.717985	0.924827	0.113787
O08663	Metap2	Methionine aminopeptidase 2 OS=Mus musculus OX=10090 GN=Metap2 PE=1 SV=1	50	22	49	22	52.9	22	121.855	120.142	122.145	109.919	112.389	113.418	97.9107	86.79	98.6	93.1219	99.768	100.163	0.921964	0.0014464	1.03442	0.506167	0.777995	0.00225253	0.872893	0.00477484
O88271	Cfdp1	Craniofacial development protein 1 OS=Mus musculus OX=10090 GN=Cfdp1 PE=1 SV=1	55	29	68	29	32.9	29	105.268	105.712	97.494	104.777	103.302	103.067	114.212	96.91	113.7	111.581	104.038	111.664	1.00866	0.75982	1.00758	0.901447	1.053	0.434445	1.05186	0.105873
A2AU61	Raly	RNA-binding protein Raly (Fragment) OS=Mus musculus OX=10090 GN=Raly PE=1 SV=1	82	25	62	25	23.1	25	113.672	115.108	110.375	108.479	111.345	124.209	100.371	99.77	98.2	96.6281	98.3101	99.5358	1.01438	0.762962	0.987038	0.291847	0.87966	0.00091426	0.855946	0.028186
Q8BP48	Metap1	Methionine aminopeptidase 1 OS=Mus musculus OX=10090 GN=Metap1 PE=1 SV=1	50	18	66	18	43.2	18	113.34	116.451	114.372	99.4306	101.735	97.5616	109.188	111.76	106.3	100.237	100.809	103.823	0.867982	0.000561923	0.931615	0.0180592	0.950852	0.0364794	1.02056	0.280272
Q8CD76	Klc1	Kinesin light chain 1 OS=Mus musculus OX=10090 GN=Klc1 PE=1 SV=1	49	31	60	22	69.5	31	109.802	115.108	113.04	102.824	104.138	99.7639	108.368	106.26	103.1	103.847	103.83	104.659	0.907605	0.00668263	0.983027	0.312063	0.940163	0.0362225	1.01829	0.23077
Q9ESU6	Brd4	Bromodomain-containing protein 4 OS=Mus musculus OX=10090 GN=Brd4 PE=1 SV=2	19	31	70	23	155.8	31	105.268	102.02	98.4934	109.507	105.913	103.398	110.624	110.22	113.8	103.331	103.725	105.914	1.04263	0.175117	0.935235	0.00649517	1.09439	0.0130907	0.981657	0.373229
A6ZI47	Aldoart2	Fructose-bisphosphate aldolase OS=Mus musculus OX=10090 GN=Aldoart2 PE=1 SV=1	32	19	75	1	39.3	19	90.3405	92.4	83.836	105.6	111.031	101.416	118.416	94.16	113.1	126.122	117.68	114.696	1.19308	0.0106601	1.10078	0.248976	1.2217	0.0649747	1.12719	0.037767
B9EJ54	Nup205	MCG21756, isoform CRA_b OS=Mus musculus OX=10090 GN=Nup205 PE=1 SV=1	16	33	57	33	227.3	33	108.033	112.2	114.927	106.525	109.987	110.775	99.8586	111.76	95.5	99.6187	104.454	102.045	0.976512	0.334272	0.996743	0.950582	0.916334	0.150002	0.935319	0.0209756
Q99LD4	Gps1	COP9 signalosome complex subunit 1 OS=Mus musculus OX=10090 GN=Gps1 PE=1 SV=1	55	32	60	32	53.4	32	106.816	110.41	109.264	99.8419	103.929	115.841	97.6031	115.5	96.5	107.456	105.079	107.273	0.978929	0.665069	1.03296	0.612687	0.948275	0.418566	1.00062	0.989861
E9PYU4	Chd5	Chromodomain-helicase-DNA-binding protein 5 OS=Mus musculus OX=10090 GN=Chd5 PE=1 SV=1	14	26	61	1	218.8	26	109.912	108.397	106.488	98.9165	109.36	100.425	98.5258	108.46	108.7	98.2781	112.89	113.546	0.950443	0.190351	1.0286	0.64264	0.971947	0.433927	1.05187	0.42072
B1AZ14	Cobll1	Cordon-bleu protein-like 1 OS=Mus musculus OX=10090 GN=Cobll1 PE=1 SV=1	34	28	50	1	133.3	28	137.999	151.241	115.15	117.219	90.3501	124.099	91.6567	98.89	96.1	77.4469	84.4592	95.7719	0.820172	0.175305	0.898939	0.167736	0.708839	0.0217492	0.776914	0.100599
Q8BMS1	Hadha	Trifunctional enzyme subunit alpha, mitochondrial OS=Mus musculus OX=10090 GN=Hadha PE=1 SV=1	36	26	51	26	82.6	26	95.8693	93.0712	98.4934	113.209	120.014	125.751	98.3208	106.81	98.8	105.909	108.099	108.737	1.24889	0.00379055	1.0619	0.0952704	1.05739	0.157542	0.899077	0.0316077
P35235	Ptpn11	Tyrosine-protein phosphatase non-receptor type 11 OS=Mus musculus OX=10090 GN=Ptpn11 PE=1 SV=2	50	32	67	1	68.4	32	118.427	112.2	107.488	90.3821	96.3039	97.4515	108.266	99.77	112.4	98.2781	118.826	113.86	0.840359	0.00950703	1.03286	0.652367	0.947713	0.294103	1.1648	0.0762203
A0A2R8W6U6	Pcbp2	Poly(rC)-binding protein 2 (Fragment) OS=Mus musculus OX=10090 GN=Pcbp2 PE=1 SV=1	56	12	72	1	27.8	12	85.8069	79.5356	105.822	126.165	115.523	100.204	106.42	86.02	102.3	120.862	117.68	122.642	1.26083	0.0973484	1.22544	0.0257363	1.08694	0.479189	1.05643	0.449111
Q62376	Snrnp70	U1 small nuclear ribonucleoprotein 70 kDa OS=Mus musculus OX=10090 GN=Snrnp70 PE=1 SV=2	43	36	86	35	52	36	93.1049	94.6373	93.3855	110.433	108.107	107.362	111.649	105.38	114.9	112.716	109.453	109.469	1.15926	0.000135905	0.999122	0.975687	1.18071	0.00393815	1.0176	0.250948
P10630	Eif4a2	Eukaryotic initiation factor 4A-II OS=Mus musculus OX=10090 GN=Eif4a2 PE=1 SV=2	46	21	82	4	46.4	21	113.561	117.905	110.708	103.544	107.167	122.998	96.3728	119.35	97	101.475	84.4592	102.882	0.975258	0.678759	0.923552	0.453135	0.913928	0.278774	0.865473	0.149805
Q8BVE8	Nsd2	Histone-lysine N-methyltransferase NSD2 OS=Mus musculus OX=10090 GN=Nsd2 PE=1 SV=2	23	35	59	34	152.2	35	109.802	111.641	112.818	104.058	104.973	101.306	107.343	107.58	108.7	103.228	100.705	101.836	0.928428	0.00480166	0.944833	0.00210551	0.968177	0.0218273	0.985284	0.313577
Q3UMF0	Cobll1	Cordon-bleu protein-like 1 OS=Mus musculus OX=10090 GN=Cobll1 PE=1 SV=2	33	28	50	1	137.3	28	118.095	121.82	108.82	108.273	107.793	108.793	105.908	104.06	101.8	95.9062	98.1018	96.3992	0.931537	0.109277	0.931486	0.00638165	0.893994	0.0381203	0.893945	9.28404e-05
P14901	Hmox1	Heme oxygenase 1 OS=Mus musculus OX=10090 GN=Hmox1 PE=1 SV=1	62	16	42	16	32.9	16	75.4128	73.8305	75.9521	79.3799	79.4872	86.8805	85.7103	140.91	82.6	149.016	176.312	164.36	1.09126	0.0556242	1.58362	0.0427542	1.37312	0.213481	1.99264	0.000603102
Q3UI84	Rfc4	Replication factor C subunit 4 OS=Mus musculus OX=10090 GN=Rfc4 PE=1 SV=1	58	26	66	26	40.9	26	107.259	103.922	104.379	106.834	105.078	105.49	111.239	102.52	106.7	106.837	105.704	106.855	1.00584	0.627799	0.996684	0.896094	1.01553	0.58133	1.00628	0.365944
B1ATP7	Elac2	Zinc phosphodiesterase ELAC protein 2 OS=Mus musculus OX=10090 GN=Elac2 PE=1 SV=1	35	26	45	26	91.9	26	111.903	112.647	115.038	101.384	105.913	113.418	99.6536	116.38	98.7	98.4844	101.122	101.627	0.944424	0.1585	0.957105	0.482764	0.926808	0.227567	0.939253	0.149127
P60229	Eif3e	Eukaryotic translation initiation factor 3 subunit E OS=Mus musculus OX=10090 GN=Eif3e PE=1 SV=1	41	27	65	27	52.2	27	114.114	109.851	116.371	103.441	104.555	104.169	98.4233	107.8	97.7	109.622	102.58	106.75	0.917225	0.00838844	1.04945	0.262237	0.893009	0.0323733	1.02174	0.335888
P70670	Naca	Nascent polypeptide-associated complex subunit alpha, muscle-specific form OS=Mus musculus OX=10090 GN=Naca PE=1 SV=2	4	11	63	11	220.4	11	137.667	139.942	129.918	95.4204	102.049	108.353	92.2718	110.33	95.8	82.6031	92.374	93.4717	0.750433	0.00213826	0.899622	0.20027	0.732225	0.00447856	0.877794	0.0705116
P62717	Rpl18a	60S ribosomal protein L18a OS=Mus musculus OX=10090 GN=Rpl18a PE=1 SV=1	80	22	92	22	20.7	22	111.35	113.99	112.929	102.412	101.318	105.82	107.445	108.9	100.3	103.744	103.621	103.404	0.915102	0.00355532	0.981443	0.502292	0.936077	0.0596861	1.00394	0.779862
Q8CGZ0	Cherp	Calcium homeostasis endoplasmic reticulum protein OS=Mus musculus OX=10090 GN=Cherp PE=1 SV=1	33	26	55	26	106.1	26	106.485	105.376	102.602	112.078	110.196	103.948	108.983	109.67	97	108.075	103.621	105.6	1.03739	0.222279	1.00521	0.905033	1.00379	0.930465	0.972639	0.34392
P46664	Adss	Adenylosuccinate synthetase isozyme 2 OS=Mus musculus OX=10090 GN=Adss PE=1 SV=2	46	23	64	21	50	23	115.22	118.464	121.035	103.544	103.198	98.2223	106.728	95.92	103.9	101.475	102.684	104.554	0.859732	0.00231903	1.00706	0.840282	0.864198	0.0116666	1.0123	0.554134
P09055	Itgb1	Integrin beta-1 OS=Mus musculus OX=10090 GN=Itgb1 PE=1 SV=1	32	24	67	24	88.2	24	100.845	97.9932	109.931	110.638	111.658	119.144	99.141	100.65	97.4	103.125	115.493	107.587	1.10581	0.0722591	1.09763	0.0607799	0.962502	0.358081	0.955378	0.322378
G3X963	Atad2	ATPase family AAA domain-containing protein 2 OS=Mus musculus OX=10090 GN=Atad2 PE=1 SV=1	27	29	48	29	155.2	29	101.288	99.2237	97.605	92.0273	95.8861	97.2313	114.315	152.57	116.6	104.053	101.018	102.045	0.956488	0.0839373	0.800856	0.109749	1.28636	0.0839932	1.07705	0.0151346
P83917	Cbx1	Chromobox protein homolog 1 OS=Mus musculus OX=10090 GN=Cbx1 PE=1 SV=1	57	14	75	13	21.4	14	104.826	102.132	98.3823	114.546	113.434	102.186	99.346	100.98	103	109.519	113.515	110.2	1.0813	0.131027	1.0986	0.00357649	0.993402	0.770047	1.00929	0.816877
A0A1B0GS68	Gm45713	Predicted gene 45713 OS=Mus musculus OX=10090 GN=Gm45713 PE=2 SV=1	32	30	133	30	50.8	30	112.345	111.193	113.595	104.16	103.093	103.838	109.086	104.39	107.4	101.578	101.538	102.254	0.922756	0.000338924	0.951679	0.0206463	0.951777	0.024402	0.98161	0.0082673
O35381	Anp32a	Acidic leucine-rich nuclear phosphoprotein 32 family member A OS=Mus musculus OX=10090 GN=Anp32a PE=1 SV=1	45	21	80	17	28.5	21	121.634	121.149	124.033	100.048	101.631	104.609	97.193	118.47	92.6	98.7937	96.8521	100.895	0.83499	0.000231646	0.961974	0.652943	0.840376	0.0716693	0.968179	0.141182
Q07076	Anxa7	Annexin A7 OS=Mus musculus OX=10090 GN=Anxa7 PE=1 SV=2	45	23	70	21	49.9	23	110.355	111.976	108.709	102.515	101.735	107.362	100.576	105.93	98	110.241	108.099	109.259	0.941313	0.0315776	1.07584	0.033344	0.919847	0.0246388	1.0513	0.0460942
P18242	Ctsd	Cathepsin D OS=Mus musculus OX=10090 GN=Ctsd PE=1 SV=1	51	16	67	16	44.9	16	113.34	114.997	107.155	102.104	105.182	110.335	101.499	127.6	101.3	96.3187	95.0817	101.522	0.946734	0.153283	0.886573	0.235442	0.984821	0.860404	0.92224	0.0570434
P23249	Mov10	Putative helicase MOV-10 OS=Mus musculus OX=10090 GN=Mov10 PE=1 SV=2	35	41	70	41	113.5	41	111.903	116.115	96.4946	100.15	99.6463	104.279	114.52	113.96	116.3	100.341	97.5811	102.359	0.937021	0.329503	0.870935	0.000672986	1.06245	0.323528	0.98752	0.564697
Q99KG3	Rbm10	RNA-binding protein 10 OS=Mus musculus OX=10090 GN=Rbm10 PE=1 SV=1	28	31	63	25	103.4	31	98.7443	102.02	94.4959	112.798	107.689	100.865	113.802	107.91	113.8	111.684	103.83	103.613	1.08837	0.10035	0.951166	0.173499	1.13633	0.0102211	0.993078	0.873178
Q9ERG0	Lima1	LIM domain and actin-binding protein 1 OS=Mus musculus OX=10090 GN=Lima1 PE=1 SV=3	34	31	69	31	84	31	80.9416	86.3593	73.065	122.463	115.523	115.62	107.65	91.52	107.5	126.019	118.201	123.061	1.47112	0.00109721	1.19764	0.0255089	1.27585	0.0285818	1.03867	0.231734
P57722	Pcbp3	Poly(rC)-binding protein 3 OS=Mus musculus OX=10090 GN=Pcbp3 PE=1 SV=3	42	16	78	5	39.3	16	115.884	110.41	103.157	104.983	107.48	94.9189	108.676	103.62	111.3	101.475	102.892	108.318	0.933013	0.239072	0.966285	0.301838	0.982228	0.674855	1.01725	0.706445
Q93092	Taldo1	Transaldolase OS=Mus musculus OX=10090 GN=Taldo1 PE=1 SV=2	55	29	67	29	37.4	29	116.658	122.827	111.374	96.86	98.7062	107.252	102.832	113.3	100.3	103.434	95.4982	107.377	0.863076	0.0253965	0.968013	0.558632	0.901878	0.0908835	1.01153	0.818019
F8WJG3	Tra2b	Transformer-2 protein homolog beta OS=Mus musculus OX=10090 GN=Tra2b PE=1 SV=1	62	19	74	17	21.9	19	103.057	106.159	124.699	107.04	115.001	107.692	89.2986	110	92.4	103.95	105.808	110.619	0.987473	0.856328	1.09831	0.22939	0.873571	0.206303	0.971627	0.389539
Q5DTM8	Rnf20	E3 ubiquitin-protein ligase BRE1A OS=Mus musculus OX=10090 GN=Rnf20 PE=1 SV=2	33	37	58	30	113.5	37	112.456	113.431	107.71	103.646	102.362	102.076	109.598	103.62	111.3	103.125	103.101	101.522	0.923526	0.00971671	0.948322	0.0793301	0.972789	0.3591	0.998907	0.883201
Q9QZQ8	H2afy	Core histone macro-H2A.1 OS=Mus musculus OX=10090 GN=H2afy PE=1 SV=3	48	19	62	17	39.7	19	107.59	108.285	108.376	102.618	102.153	108.133	113.187	117.37	109.5	96.9375	103.517	96.8174	0.965005	0.122478	0.874184	0.0108667	1.04875	0.0825911	0.950043	0.150017
A2BH40	Arid1a	AT-rich interactive domain-containing protein 1A OS=Mus musculus OX=10090 GN=Arid1a PE=1 SV=1	18	30	51	29	241.9	30	106.816	106.047	102.047	113.003	106.958	103.288	111.546	100.1	108.9	105.909	105.079	102.777	1.02648	0.433447	0.978846	0.562551	1.0179	0.643774	0.970663	0.349098
P34022	Ranbp1	Ran-specific GTPase-activating protein OS=Mus musculus OX=10090 GN=Ranbp1 PE=1 SV=2	66	20	76	20	23.6	20	117.874	120.366	120.813	100.15	95.6772	102.407	103.447	108.9	99.8	102.094	99.5598	105.286	0.830614	0.000742137	0.983318	0.607679	0.869363	0.00502936	1.02919	0.323578
Q9R0N0	Galk1	Galactokinase OS=Mus musculus OX=10090 GN=Galk1 PE=1 SV=2	49	22	57	22	42.3	22	115.994	114.214	115.483	100.253	95.9905	97.4515	101.704	94.6	104.3	110.344	114.244	109.573	0.84959	0.0002172	1.11163	0.0259907	0.869576	0.00698518	1.13778	0.00212735
P54728	Rad23b	UV excision repair protein RAD23 homolog B OS=Mus musculus OX=10090 GN=Rad23b PE=1 SV=2	32	19	70	16	43.5	19	150.383	152.695	135.47	89.7651	91.9169	108.683	86.2229	135.63	88	80.2312	79.4604	85.7347	0.662106	0.00358513	0.792073	0.25809	0.706542	0.0657114	0.845233	0.0761032
P35486	Pdha1	Pyruvate dehydrogenase E1 component subunit alpha, somatic form, mitochondrial OS=Mus musculus OX=10090 GN=Pdha1 PE=1 SV=1	68	35	90	35	43.2	35	102.836	104.593	113.151	107.965	113.643	119.144	97.193	113.19	93.1	103.95	103.83	102.672	1.06292	0.212299	1.02296	0.724525	0.94667	0.455751	0.91108	0.0360489
P35235-2	Ptpn11	Isoform 2 of Tyrosine-protein phosphatase non-receptor type 11 OS=Mus musculus OX=10090 GN=Ptpn11	50	32	68	1	68	32	117.542	119.247	112.151	99.4306	98.9151	101.195	106.728	104.06	104.2	104.466	102.476	104.659	0.858429	0.00184606	0.989246	0.367647	0.902696	0.00801738	1.04026	0.0149127
Q60973	Rbbp7	Histone-binding protein RBBP7 OS=Mus musculus OX=10090 GN=Rbbp7 PE=1 SV=1	40	19	76	9	47.8	19	108.143	117.234	104.601	103.235	103.198	114.96	100.679	116.93	106	98.8969	97.1645	104.45	0.973982	0.626009	0.928625	0.217405	0.980699	0.744797	0.935029	0.195955
Q3TWV4	Ap2m1	AP-2 complex subunit mu OS=Mus musculus OX=10090 GN=Ap2m1 PE=1 SV=1	53	32	74	32	49.4	32	104.163	107.725	100.048	105.908	105.287	111.766	108.983	108.24	107.4	104.362	106.225	103.509	1.03535	0.291884	0.967572	0.0190821	1.04067	0.135255	0.97255	0.25294
P45952	Acadm	Medium-chain specific acyl-CoA dehydrogenase, mitochondrial OS=Mus musculus OX=10090 GN=Acadm PE=1 SV=1	59	24	55	24	46.5	24	87.2444	89.7153	99.6038	116.191	118.03	123.879	103.447	117.37	104.7	105.703	103.517	102.986	1.29482	0.00357947	0.959109	0.382247	1.17701	0.0489543	0.871843	0.00341661
Q3U367	Aldh9a1	4-trimethylaminobutyraldehyde dehydrogenase OS=Mus musculus OX=10090 GN=Aldh9a1 PE=1 SV=1	51	23	43	23	55.9	23	121.302	118.912	121.257	100.459	103.511	106.151	97.2955	105.27	99.1	100.341	103.413	99.5358	0.857941	0.000718579	1.00538	0.850215	0.834551	0.00142373	0.977973	0.323709
P70399	Tp53bp1	TP53-binding protein 1 OS=Mus musculus OX=10090 GN=Tp53bp1 PE=1 SV=3	19	28	40	28	212.6	28	102.946	105.264	104.156	110.947	107.48	108.683	112.879	100.98	115.7	103.228	100.809	99.3267	1.0472	0.015625	0.920515	0.133733	1.05504	0.277237	0.927407	0.0065588
Q62523	Zyx	Zyxin OS=Mus musculus OX=10090 GN=Zyx PE=1 SV=2	42	17	61	17	60.5	17	98.4126	102.58	96.7167	106.628	103.302	100.204	109.701	96.03	102.3	117.769	116.014	121.597	1.04174	0.178898	1.15371	0.0210785	1.03467	0.470165	1.14589	0.00370252
Q8CAY6	Acat2	Acetyl-CoA acetyltransferase, cytosolic OS=Mus musculus OX=10090 GN=Acat2 PE=1 SV=2	62	20	56	4	41.3	20	112.456	116.339	106.932	102.001	104.555	98.883	108.061	104.61	106.3	106.322	103.413	104.136	0.909785	0.0338348	0.984013	0.268969	0.950089	0.126898	1.0276	0.205055
Q9JIH2	Nup50	Nuclear pore complex protein Nup50 OS=Mus musculus OX=10090 GN=Nup50 PE=1 SV=3	44	17	48	16	49.5	17	106.816	107.054	105.156	113.003	110.405	104.719	103.447	107.58	97.7	104.878	106.537	106.541	1.02853	0.294701	1.0299	0.351182	0.967716	0.305813	0.969004	0.247839
Q91XH5	Spr	Sepiapterin reductase OS=Mus musculus OX=10090 GN=Spr PE=1 SV=1	72	18	72	1	27.9	18	119.422	119.471	113.595	101.281	99.8552	95.3593	109.803	103.73	108.3	101.269	100.08	102.568	0.841152	0.00212328	0.94433	0.0382808	0.913034	0.0187128	1.02503	0.267841
Q8K389	Cdk5rap2	CDK5 regulatory subunit-associated protein 2 OS=Mus musculus OX=10090 GN=Cdk5rap2 PE=1 SV=3	22	36	54	35	205.8	36	102.172	97.8814	94.1628	104.16	102.571	98.883	113.289	111.1	120.3	109.312	108.933	108.318	1.03874	0.245275	0.947414	0.0962682	1.17155	0.00961409	1.06855	0.0117582
P97379	G3bp2	Ras GTPase-activating protein-binding protein 2 OS=Mus musculus OX=10090 GN=G3bp2 PE=1 SV=2	34	21	78	1	54.1	21	119.754	125.288	107.377	110.741	108.107	111.656	100.986	99.55	96	100.031	95.7065	101	0.937818	0.247604	1.00068	0.977178	0.841433	0.0275856	0.897832	0.00442367
Q3U7R1	Esyt1	Extended synaptotagmin-1 OS=Mus musculus OX=10090 GN=Esyt1 PE=1 SV=2	25	27	53	27	121.5	27	93.1049	90.722	103.934	109.507	110.614	115.4	99.346	115.39	102.4	111.994	111.849	108.423	1.16597	0.0232127	1.04771	0.374928	1.10208	0.19972	0.990296	0.640561
A0A087WQS2	Bzw1	Basic leucine zipper and W2 domain-containing protein 1 OS=Mus musculus OX=10090 GN=Bzw1 PE=1 SV=1	42	22	57	22	51.2	22	130.701	144.305	127.475	94.0837	100.377	125.641	86.9406	114.95	84.6	88.4812	89.9787	94.099	0.795322	0.0659793	0.951371	0.66324	0.711812	0.0247764	0.851475	0.180739
Q8C2Q8	Atp5c1	ATP synthase subunit gamma OS=Mus musculus OX=10090 GN=Atp5c1 PE=1 SV=1	61	26	73	3	30.2	26	111.571	107.614	105.711	102.721	107.376	124.099	95.3476	121.77	99.9	97.5562	101.643	100.895	1.02863	0.668381	0.946616	0.531738	0.975752	0.768492	0.897958	0.16067
Q64105	Spr	Sepiapterin reductase OS=Mus musculus OX=10090 GN=Spr PE=1 SV=1	72	18	73	1	27.9	18	NA	NA	NA	NA	NA	NA	NA	NA	NA	NA	NA	NA	NA	NA	NA	NA	NA	NA	NA	NA
Q61584-7	Fxr1	Isoform G of Fragile X mental retardation syndrome-related protein 1 OS=Mus musculus OX=10090 GN=Fxr1	44	29	63	25	73.3	29	112.677	113.095	102.491	103.955	105.287	111.656	99.4485	114.84	98	103.331	101.018	109.573	0.977564	0.590545	1.00523	0.931636	0.951337	0.452679	0.978262	0.541639
P28474	Adh5	Alcohol dehydrogenase class-3 OS=Mus musculus OX=10090 GN=Adh5 PE=1 SV=3	50	20	60	19	39.5	20	118.869	114.325	120.368	99.739	104.869	108.793	95.3476	100.1	93.2	105.497	104.871	110.305	0.886408	0.0137251	1.11095	0.0160553	0.816396	0.00137268	1.0232	0.482373
B1AT82	Prpsap1	MCG6846, isoform CRA_c OS=Mus musculus OX=10090 GN=Prpsap1 PE=1 SV=1	62	22	56	20	42.4	22	119.754	122.044	120.146	98.7108	101.213	99.6538	101.089	113.52	101.3	97.2469	102.059	100.059	0.82769	3.36998e-05	0.94763	0.272674	0.872811	0.0211959	0.999289	0.966202
A0A0R4J0S7	Uaca	Uveal autoantigen with coiled-coil domains and ankyrin repeats OS=Mus musculus OX=10090 GN=Uaca PE=1 SV=1	29	37	49	1	160.8	37	82.1579	76.739	66.6246	102.31	95.1549	126.632	117.698	128.37	102.7	117.047	118.305	136.13	1.4371	0.0357973	1.06513	0.477165	1.5465	0.00925509	1.14621	0.236274
Q80X98	Dhx38	DEAH (Asp-Glu-Ala-His) box polypeptide 38 OS=Mus musculus OX=10090 GN=Dhx38 PE=1 SV=1	29	32	51	31	140.5	32	99.076	102.803	96.9388	107.348	103.72	115.841	113.187	105.16	112.9	106.837	104.246	104.241	1.094	0.0782656	0.951932	0.127612	1.10852	0.0261868	0.964565	0.354921
Q6ZPJ3	Ube2o	(E3-independent) E2 ubiquitin-conjugating enzyme UBE2O OS=Mus musculus OX=10090 GN=Ube2o PE=1 SV=3	22	29	56	29	140.7	29	115.331	117.905	113.151	100.15	101.944	103.067	103.652	109.01	105.9	103.331	100.705	101.313	0.880987	0.00104747	0.958526	0.0650277	0.919672	0.0110554	1.00062	0.959611
Q5SUF2	Luc7l3	Luc7-like protein 3 OS=Mus musculus OX=10090 GN=Luc7l3 PE=1 SV=1	41	25	73	25	51.4	25	107.701	117.346	102.047	104.469	105.6	111.656	101.807	111.1	103.5	102.919	100.914	105.809	0.983588	0.738155	0.978619	0.518807	0.967328	0.538494	0.962441	0.202503
Q8CGB3	Uaca	Uveal autoantigen with coiled-coil domains and ankyrin repeats OS=Mus musculus OX=10090 GN=Uaca PE=1 SV=2	29	37	50	1	160.7	37	89.3453	92.5119	88.6107	105.806	102.153	99.9842	118.21	107.8	114.3	116.634	117.68	116.683	1.13856	0.0038552	1.0314	0.30839	1.25823	0.00204186	1.13981	0.00115925
E9Q6L0	Clasp1	CLIP-associating protein 1 OS=Mus musculus OX=10090 GN=Clasp1 PE=1 SV=2	23	35	53	30	160.1	35	109.138	113.99	110.93	99.9447	106.122	102.847	111.444	112.64	107.6	99.825	98.4142	101.731	0.924731	0.0212227	0.904387	0.00418824	0.992892	0.722648	0.971049	0.215288
Q9Z2I9	Sucla2	Succinate--CoA ligase [ADP-forming] subunit beta, mitochondrial OS=Mus musculus OX=10090 GN=Sucla2 PE=1 SV=2	52	29	57	29	50.1	29	93.2155	93.6305	97.0498	111.358	113.225	121.897	103.755	115.61	101.3	105.497	108.62	107.691	1.22045	0.00384091	1.00357	0.936763	1.12951	0.0555269	0.928793	0.0715318
Q8C570	Rae1	mRNA export factor OS=Mus musculus OX=10090 GN=Rae1 PE=1 SV=1	50	21	51	21	40.9	21	104.826	108.285	107.488	106.731	105.496	113.859	103.755	114.73	99.5	103.331	102.892	103.718	1.01711	0.550393	0.974706	0.586843	0.991847	0.860664	0.950493	0.108932
Q9R0E1	Plod3	Procollagen-lysine,2-oxoglutarate 5-dioxygenase 3 OS=Mus musculus OX=10090 GN=Plod3 PE=1 SV=1	36	24	61	24	84.9	24	95.6482	98.4407	97.383	110.33	116.881	121.897	97.0905	102.08	95.2	107.869	117.993	111.978	1.19774	0.0050754	1.14767	0.0155846	1.00994	0.684225	0.967723	0.446746
Q9D1J3	Sarnp	SAP domain-containing ribonucleoprotein OS=Mus musculus OX=10090 GN=Sarnp PE=1 SV=3	57	22	69	22	23.5	22	103.941	101.125	100.381	106.011	103.198	99.4336	114.212	106.48	118.2	106.116	106.433	105.914	1.01046	0.65256	0.939716	0.119141	1.10949	0.0365546	1.03182	0.161964
Q5SW88	Rab1a	RAB1A, member RAS oncogene family OS=Mus musculus OX=10090 GN=Rab1a PE=1 SV=1	80	19	67	9	22.4	19	103.831	106.495	110.708	106.525	110.196	126.962	87.9658	110.22	93	104.053	109.245	106.646	1.07055	0.31654	1.09876	0.23722	0.907026	0.229848	0.930925	0.288206
P62245	Rps15a	40S ribosomal protein S15a OS=Mus musculus OX=10090 GN=Rps15a PE=1 SV=2	95	22	97	22	14.8	22	111.129	116.115	111.596	99.9447	101.944	107.472	104.78	117.59	101.4	101.887	97.8935	104.032	0.912999	0.0234702	0.93836	0.273757	0.955523	0.387142	0.982066	0.555907
Q6ZWN5	Rps9	40S ribosomal protein S9 OS=Mus musculus OX=10090 GN=Rps9 PE=1 SV=3	80	35	98	34	22.6	35	118.98	124.617	116.704	94.7007	97.6617	123.439	94.1173	125.95	92.6	97.5562	92.374	100.477	0.876493	0.190609	0.928805	0.541389	0.867795	0.226656	0.919589	0.420058
F7AA26	Pakap	Paralemmin A kinase anchor protein (Fragment) OS=Mus musculus OX=10090 GN=Pakap PE=1 SV=1	29	27	48	1	126	27	103.167	102.692	81.9483	116.602	111.554	131.477	102.627	96.91	104.9	106.219	105.808	108.632	1.24956	0.0599475	1.05329	0.099841	1.05778	0.494789	0.891629	0.0980627
O35226-2	Psmd4	Isoform Rpn10B of 26S proteasome non-ATPase regulatory subunit 4 OS=Mus musculus OX=10090 GN=Psmd4	45	18	64	2	41	18	113.561	115.78	110.486	102.721	101.84	104.939	102.319	110.55	96	107.662	101.538	108.109	0.910758	0.00484724	1.02733	0.582852	0.908902	0.0827796	1.02524	0.323062
A2AEK1	Cstf2	AlphaCstF-64 variant 4 OS=Mus musculus OX=10090 GN=Cstf2 PE=1 SV=1	43	16	66	1	58.5	16	93.3261	104.146	91.7199	82.259	100.795	118.043	109.803	111.54	109.8	130.144	131.427	89.3941	1.04117	0.737519	1.05986	0.657414	1.14507	0.0239058	1.16562	0.389577
Q9Z0U1	Tjp2	Tight junction protein ZO-2 OS=Mus musculus OX=10090 GN=Tjp2 PE=1 SV=2	32	33	54	33	131.2	33	106.927	104.146	111.929	93.6724	94.7371	88.312	115.75	125.4	118.7	109.106	102.267	102.254	0.856718	0.00696725	0.871552	0.0135249	1.11408	0.028218	1.13337	0.0152872
Q9WUK2	Eif4h	Eukaryotic translation initiation factor 4H OS=Mus musculus OX=10090 GN=Eif4h PE=1 SV=3	85	27	89	3	27.3	27	117.321	121.708	113.151	102.515	102.675	106.591	98.4233	99.33	97.6	110.55	97.5811	108.318	0.88529	0.00866671	1.07143	0.156275	0.838642	0.0016783	1.01497	0.730987
Q05CL8	Larp7	La-related protein 7 OS=Mus musculus OX=10090 GN=Larp7 PE=1 SV=2	42	30	54	30	64.8	30	113.009	111.305	109.82	100.973	102.675	109.894	99.6536	118.91	101.4	102.609	102.372	103.091	0.938377	0.0761148	0.962834	0.55445	0.957593	0.489736	0.982551	0.542485
O55029	Copb2	Coatomer subunit beta' OS=Mus musculus OX=10090 GN=Copb2 PE=1 SV=2	34	27	60	27	102.4	27	114.888	119.136	111.041	98.5052	100.377	116.832	94.5274	119.57	97.1	97.8656	100.705	106.541	0.914942	0.1939	0.980445	0.820079	0.901852	0.244914	0.966418	0.6079
Q9QYJ0	Dnaja2	DnaJ homolog subfamily A member 2 OS=Mus musculus OX=10090 GN=Dnaja2 PE=1 SV=1	42	24	78	24	45.7	24	116.547	117.01	113.706	108.479	109.151	100.645	102.832	105.05	93.9	104.775	101.226	102.045	0.916525	0.0296535	1.02076	0.590272	0.869029	0.0130783	0.967861	0.309736
Q8VDP4	Ccar2	Cell cycle and apoptosis regulator protein 2 OS=Mus musculus OX=10090 GN=Ccar2 PE=1 SV=2	36	28	56	28	102.9	28	105.932	110.969	101.38	107.862	102.258	106.701	115.955	111.43	112	99.4125	101.122	98.4903	0.99541	0.888274	0.881078	0.0011436	1.0663	0.0867414	0.943829	0.0339963
Q9EQH3	Vps35	Vacuolar protein sorting-associated protein 35 OS=Mus musculus OX=10090 GN=Vps35 PE=1 SV=1	38	29	71	28	91.7	29	111.129	115.78	114.039	101.076	104.242	112.647	97.6031	111.87	97.6	105.703	100.289	104.136	0.932593	0.107827	1.00995	0.849172	0.900646	0.0845047	0.975352	0.530495
P14115	Rpl27a	60S ribosomal protein L27a OS=Mus musculus OX=10090 GN=Rpl27a PE=1 SV=5	76	17	95	17	16.6	17	108.254	112.424	110.708	100.048	102.884	105.49	114.212	110.66	106.4	98.4844	105.912	99.1176	0.930704	0.018158	0.916209	0.0477449	0.999658	0.988935	0.984089	0.59673
Q61029-4	Tmpo	Isoform Gamma of Lamina-associated polypeptide 2, isoforms beta/delta/epsilon/gamma OS=Mus musculus OX=10090 GN=Tmpo	64	26	64	2	38.5	26	96.4222	90.4983	113.484	121.332	113.956	128.504	85.7103	101.53	82.9	105.703	136.322	97.863	1.21101	0.0588917	1.25819	0.150317	0.899255	0.325337	0.934292	0.557362
P54823	Ddx6	Probable ATP-dependent RNA helicase DDX6 OS=Mus musculus OX=10090 GN=Ddx6 PE=1 SV=1	57	24	48	23	54.2	24	121.302	128.085	117.592	102.31	106.331	120.465	90.939	111.87	94.2	94.3594	95.9148	95.1446	0.896799	0.115797	0.960977	0.585218	0.809335	0.031574	0.867254	0.0578013
Q9WUM5	Suclg1	Succinate--CoA ligase [ADP/GDP-forming] subunit alpha, mitochondrial OS=Mus musculus OX=10090 GN=Suclg1 PE=1 SV=4	57	19	66	19	36.1	19	92.3309	94.6373	101.936	115.677	117.716	107.031	107.856	105.71	111.6	104.775	110.911	101.418	1.17833	0.0171178	0.975208	0.457256	1.12551	0.0229803	0.931496	0.144597
P08752	Gnai2	Guanine nucleotide-binding protein G(i) subunit alpha-2 OS=Mus musculus OX=10090 GN=Gnai2 PE=1 SV=5	53	20	60	13	40.5	20	105.821	110.522	106.155	102.721	107.898	121.677	98.0132	114.62	100	101.578	104.975	101.627	1.03038	0.606799	0.985756	0.795384	0.96941	0.578841	0.927428	0.235829
Q9CQM8	Rpl21	60S ribosomal protein L21 OS=Mus musculus OX=10090 GN=Rpl21 PE=1 SV=1	85	24	102	24	18.6	24	109.249	109.627	109.264	103.235	99.9596	103.618	112.777	99.44	114.6	106.322	98.6225	106.227	0.935004	0.003677	0.952129	0.39019	0.995966	0.930889	1.01421	0.6315
G3UXL2	Prps1l3	Phosphoribosyl pyrophosphate synthetase 1-like 3 OS=Mus musculus OX=10090 GN=Prps1l3 PE=3 SV=1	57	22	67	12	34.8	22	121.523	122.603	119.369	95.112	100.064	106.151	101.397	118.8	102.2	96.3187	94.5609	99.2222	0.82897	0.00339763	0.899829	0.138686	0.886934	0.0758171	0.962749	0.34153
Q6ZQ08	Cnot1	CCR4-NOT transcription complex subunit 1 OS=Mus musculus OX=10090 GN=Cnot1 PE=1 SV=2	14	35	53	35	266.6	35	112.345	112.536	108.265	104.366	103.511	102.076	106.318	107.14	110.5	104.053	101.643	101.418	0.930384	0.00746705	0.948005	0.0215005	0.97242	0.180667	0.990838	0.428654
Q8C7R4	Uba6	Ubiquitin-like modifier-activating enzyme 6 OS=Mus musculus OX=10090 GN=Uba6 PE=1 SV=1	29	27	55	27	117.9	27	107.148	104.817	106.488	104.572	105.913	102.737	107.24	101.2	106.6	110.55	104.454	111.246	0.983573	0.204902	1.03558	0.26495	0.989283	0.606364	1.04159	0.137739
Q5XG71	Utp20	Small subunit processome component 20 homolog OS=Mus musculus OX=10090 GN=Utp20 PE=1 SV=2	14	36	59	36	317.5	36	102.836	104.481	108.265	106.423	105.496	103.067	111.239	106.7	115.8	102.506	103.205	102.777	0.99811	0.921419	0.92434	0.0330731	1.05753	0.120826	0.979372	0.101152
Q6A4J8	Usp7	Ubiquitin carboxyl-terminal hydrolase 7 OS=Mus musculus OX=10090 GN=Usp7 PE=1 SV=1	29	27	47	27	128.4	27	106.263	108.508	105.267	101.487	108.107	110.775	103.242	106.81	106.4	103.847	110.078	103.195	1.00103	0.971742	1.00211	0.932377	0.988792	0.464406	0.989858	0.774082
O35226	Psmd4	26S proteasome non-ATPase regulatory subunit 4 OS=Mus musculus OX=10090 GN=Psmd4 PE=1 SV=1	45	17	64	1	40.7	17	98.7443	101.237	96.0505	112.078	102.989	102.297	107.24	98.34	121.3	100.753	125.804	104.032	1.07206	0.111219	1.01134	0.910426	1.10421	0.207682	1.04167	0.630179
O08582	Gtpbp1	GTP-binding protein 1 OS=Mus musculus OX=10090 GN=Gtpbp1 PE=1 SV=2	38	22	49	22	72.3	22	117.763	117.905	112.707	97.991	99.124	103.728	104.985	105.71	108.1	104.466	99.9763	102.777	0.863561	0.00294336	0.963689	0.0749034	0.915091	0.00721928	1.02119	0.38656
D3Z7P3-2	Gls	Isoform 2 of Glutaminase kidney isoform, mitochondrial OS=Mus musculus OX=10090 GN=Gls	48	21	50	2	66	21	89.6771	88.8203	96.1615	118.35	119.388	124.43	103.344	93.94	96.3	113.541	112.369	114.905	1.31861	0.000612598	1.16088	0.00571258	1.06891	0.159327	0.941044	0.0242044
A0A0A6YX73	Prkar2a	cAMP-dependent protein kinase type II-alpha regulatory subunit OS=Mus musculus OX=10090 GN=Prkar2a PE=1 SV=1	64	20	58	17	43.1	20	113.451	109.403	108.376	108.273	107.167	110.115	101.602	102.96	99.9	100.65	107.995	104.659	0.982866	0.345761	1.02904	0.26933	0.919184	0.00748372	0.96237	0.149237
Q640M1	Utp14a	U3 small nucleolar RNA-associated protein 14 homolog A OS=Mus musculus OX=10090 GN=Utp14a PE=1 SV=1	40	29	50	29	87.2	29	93.5472	93.0712	98.9375	108.685	104.66	101.085	116.98	106.15	119.1	110.344	107.683	110.2	1.10112	0.0291225	0.959082	0.318725	1.19847	0.0130037	1.04388	0.123018
P84244	H3f3a	Histone H3.3 OS=Mus musculus OX=10090 GN=H3f3a PE=1 SV=2	78	21	107	3	15.3	21	144.744	114.661	208.979	83.3901	109.465	87.5412	72.8948	120.01	63.9	80.7469	107.683	91.0669	0.598645	0.0965473	1.08836	0.712114	0.548278	0.0980273	0.996793	0.980053
Q9D706	Rpap3	RNA polymerase II-associated protein 3 OS=Mus musculus OX=10090 GN=Rpap3 PE=1 SV=1	52	29	43	29	74.1	29	107.701	108.732	108.709	106.217	104.033	96.6807	108.573	101.75	108.6	107.662	108.099	106.227	0.943989	0.104827	1.00961	0.685822	0.980873	0.419141	1.04906	0.162892
Q60848	Hells	Lymphocyte-specific helicase OS=Mus musculus OX=10090 GN=Hells PE=1 SV=2	38	32	56	32	95.1	32	114.778	118.353	123.478	107.759	105.078	98.2223	108.983	99.22	101.4	96.7312	101.643	99.745	0.872273	0.0161859	0.962906	0.308788	0.86819	0.0157557	0.958398	0.246382
Q61686	Cbx5	Chromobox protein homolog 5 OS=Mus musculus OX=10090 GN=Cbx5 PE=1 SV=1	60	17	65	16	22.2	17	110.244	106.831	101.714	108.582	106.227	103.728	115.135	113.63	104.8	102.403	102.372	97.863	0.999211	0.977914	0.907283	0.0442643	1.04635	0.292463	0.950088	0.0617032
P54729	Nub1	NEDD8 ultimate buster 1 OS=Mus musculus OX=10090 GN=Nub1 PE=1 SV=2	43	26	55	25	70.3	26	100.514	102.58	99.1596	100.459	97.6617	108.903	107.24	113.96	102.3	111.478	109.349	119.61	1.01579	0.675007	1.05236	0.287313	1.0703	0.114696	1.10883	0.07281
O88286	Wiz	Protein Wiz OS=Mus musculus OX=10090 GN=Wiz PE=1 SV=2	20	32	69	1	184.2	32	107.148	85.3525	108.154	107.451	105.6	76.8601	104.062	74.36	139.1	115.397	117.785	126.302	0.964266	0.786835	1.13215	0.502481	1.0561	0.793897	1.23998	0.0905046
Q6PB44	Ptpn23	Tyrosine-protein phosphatase non-receptor type 23 OS=Mus musculus OX=10090 GN=Ptpn23 PE=1 SV=2	20	31	46	30	185.1	31	102.504	105.488	99.1596	100.664	98.6018	100.535	111.034	107.91	112.4	114.262	111.64	107.9	0.976068	0.276409	1.00742	0.736787	1.07876	0.0234092	1.11342	0.00446655
P61759	Vbp1	Prefoldin subunit 3 OS=Mus musculus OX=10090 GN=Vbp1 PE=1 SV=2	64	17	73	17	22.4	17	116.768	121.373	115.483	98.1967	97.9751	93.3773	107.856	103.62	106.8	105.187	102.996	105.286	0.818806	0.000853367	0.984902	0.338896	0.90004	0.00581427	1.08262	0.0101546
Q99JI4	Psmd6	26S proteasome non-ATPase regulatory subunit 6 OS=Mus musculus OX=10090 GN=Psmd6 PE=1 SV=1	45	21	59	21	45.5	21	112.013	117.569	114.816	102.31	105.913	110.115	96.988	109.56	94.3	106.631	101.643	104.45	0.924327	0.0348813	1.03947	0.466136	0.873544	0.0431797	0.982365	0.523179
P27612	Plaa	Phospholipase A-2-activating protein OS=Mus musculus OX=10090 GN=Plaa PE=1 SV=4	42	26	54	26	87.2	26	121.744	119.136	117.815	99.5334	99.4374	103.728	98.4233	115.83	102.2	100.753	97.4769	100.895	0.843891	0.000516002	0.945242	0.345273	0.882237	0.0599123	0.988194	0.544708
P67871	Csnk2b	Casein kinase II subunit beta OS=Mus musculus OX=10090 GN=Csnk2b PE=1 SV=1	54	10	61	10	24.9	10	100.845	108.173	101.825	109.61	110.196	103.948	109.291	104.72	96	109.828	107.579	110.828	1.04154	0.229828	1.05878	0.204857	0.997324	0.954076	1.01384	0.536539
A0A140LHA2	Bub3	Mitotic checkpoint protein BUB3 OS=Mus musculus OX=10090 GN=Bub3 PE=1 SV=1	58	23	57	23	36.7	23	126.499	124.953	122.7	98.8136	103.407	95.4694	100.371	108.68	101	100.341	96.4355	98.2812	0.795639	0.000564228	0.95164	0.159831	0.828678	0.00178407	0.991158	0.749255
Q6P5B0	Rrp12	RRP12-like protein OS=Mus musculus OX=10090 GN=Rrp12 PE=1 SV=1	20	24	58	23	143	24	102.614	108.285	104.934	109.404	108.838	112.647	107.343	106.59	101	99.9281	106.746	105.809	1.04767	0.0686873	0.99222	0.793913	0.99715	0.913388	0.944371	0.0658346
P08030	Aprt	Adenine phosphoribosyltransferase OS=Mus musculus OX=10090 GN=Aprt PE=1 SV=2	82	17	65	17	19.7	17	139.547	128.42	142.799	93.0555	97.8706	98.7729	96.1678	102.19	97.3	91.9875	94.9775	96.1901	0.705266	0.00101162	0.957712	0.135045	0.719772	0.00125489	0.977411	0.371672
Q8R5H1	Usp15	Ubiquitin carboxyl-terminal hydrolase 15 OS=Mus musculus OX=10090 GN=Usp15 PE=1 SV=1	33	29	59	27	112.3	29	118.316	119.583	117.815	100.562	104.347	101.746	102.627	102.19	98.3	101.269	105.704	103.509	0.862081	0.000188258	1.0243	0.261433	0.852137	0.000285007	1.01248	0.494614
E9Q852	Afdn	Afadin OS=Mus musculus OX=10090 GN=Afdn PE=1 SV=2	22	38	58	37	204.4	38	114.557	116.003	103.268	103.852	99.9596	97.7819	111.239	100.1	117.2	102.506	102.788	103.823	0.903439	0.0710453	0.940884	0.267271	0.984155	0.797445	1.02495	0.240284
Q8BG32	Psmd11	26S proteasome non-ATPase regulatory subunit 11 OS=Mus musculus OX=10090 GN=Psmd11 PE=1 SV=3	69	25	63	25	47.4	25	118.759	123.051	108.709	97.8882	100.377	110.225	105.087	122.98	94.8	96.8344	97.1645	101.522	0.880098	0.0691692	0.915302	0.337372	0.921114	0.376137	0.957959	0.346781
Q9D024	Ccdc47	Coiled-coil domain-containing protein 47 OS=Mus musculus OX=10090 GN=Ccdc47 PE=1 SV=2	34	21	51	21	55.8	21	96.9751	92.2881	106.821	113.312	110.509	114.519	95.04	100.54	94.2	111.581	123.617	113.337	1.14271	0.0338809	1.20276	0.00994913	0.978707	0.679278	1.03013	0.436736
P03975	Iap	IgE-binding protein OS=Mus musculus OX=10090 GN=Iap PE=2 SV=1	39	27	67	27	62.7	27	88.7925	85.4644	101.269	110.124	106.645	127.843	92.5794	106.15	87.6	115.912	128.199	122.224	1.25074	0.0473518	1.27942	0.0154445	1.03921	0.649376	1.06304	0.386724
B7ZNX6	Erbin	Erbb2ip protein OS=Mus musculus OX=10090 GN=Erbin PE=1 SV=1	27	31	52	31	157.8	31	107.922	108.732	100.603	118.864	115.209	127.293	98.7309	93.94	103.1	101.784	101.122	96.6083	1.13903	0.0290788	1.01266	0.708314	0.932274	0.124895	0.828839	0.00631346
O70251	Eef1b	Elongation factor 1-beta OS=Mus musculus OX=10090 GN=Eef1b PE=1 SV=5	58	18	106	18	24.7	18	106.042	106.271	106.044	107.142	107.062	101.526	110.111	97.57	105.2	107.972	105.392	112.291	0.991748	0.662383	1.04083	0.364618	0.982797	0.643178	1.03143	0.293785
Q9QUJ7	Acsl4	Long-chain-fatty-acid--CoA ligase 4 OS=Mus musculus OX=10090 GN=Acsl4 PE=1 SV=2	29	21	47	18	79	21	97.4174	96.9864	93.1634	112.284	113.12	117.603	102.934	104.06	104.1	107.044	110.078	113.442	1.19279	0.00097849	1.06258	0.026305	1.08181	0.0050495	0.963723	0.169488
O54692	Zw10	Centromere/kinetochore protein zw10 homolog OS=Mus musculus OX=10090 GN=Zw10 PE=1 SV=3	34	22	43	22	88	22	117.432	116.451	120.479	101.898	105.182	105.93	93.3996	117.04	93.1	102.919	99.3515	103.823	0.883308	0.00135454	1.00841	0.920864	0.856581	0.102307	0.977898	0.279013
Q9JJ11	Tacc3	Transforming acidic coiled-coil-containing protein 3 OS=Mus musculus OX=10090 GN=Tacc3 PE=1 SV=1	42	30	56	30	70.6	30	98.4126	99.3356	97.494	99.6362	98.8107	93.9278	117.8	109.12	117.3	113.231	110.495	115.324	0.990288	0.634223	0.984978	0.612473	1.16589	0.00467777	1.15964	0.0023504
Q9Z2I0	Letm1	Mitochondrial proton/calcium exchanger protein OS=Mus musculus OX=10090 GN=Letm1 PE=1 SV=1	37	23	49	23	82.9	23	95.9799	96.0915	103.379	109.919	113.747	131.367	99.6536	113.08	99	99.3094	107.162	105.495	1.20166	0.0478429	1.00075	0.988723	1.05511	0.355555	0.878699	0.110443
Q9JKB3-2	Ybx3	Isoform 2 of Y-box-binding protein 3 OS=Mus musculus OX=10090 GN=Ybx3	70	18	42	2	30.7	18	126.167	122.268	117.926	105.806	105.704	108.793	96.4753	107.69	97	103.537	90.3953	95.5628	0.874285	0.00404164	0.961251	0.502772	0.822046	0.0075791	0.903817	0.0602497
Q9JKB3	Ybx3	Y-box-binding protein 3 OS=Mus musculus OX=10090 GN=Ybx3 PE=1 SV=2	65	19	41	3	38.8	19	111.35	113.878	113.04	100.253	100.169	105.82	110.419	106.04	104.6	104.878	100.393	103.927	0.905324	0.00606689	0.963058	0.149367	0.949126	0.039261	1.00965	0.69224
Q8BMF4	Dlat	Dihydrolipoyllysine-residue acetyltransferase component of pyruvate dehydrogenase complex, mitochondrial OS=Mus musculus OX=10090 GN=Dlat PE=1 SV=2	28	22	62	22	67.9	22	91.004	88.3729	97.0498	117.116	110.196	107.472	107.035	111.65	107.3	111.066	114.348	108.318	1.21111	0.00723162	1.02376	0.323823	1.17928	0.00513232	0.996857	0.921856
Q3TCH7	Cul4a	Cullin-4A OS=Mus musculus OX=10090 GN=Cul4a PE=1 SV=1	33	26	54	18	87.7	26	116.879	121.932	119.702	101.693	104.973	115.951	93.9122	114.51	88.1	98.3812	99.8722	102.045	0.899874	0.0582857	1.01274	0.883781	0.827089	0.0641785	0.930821	0.169177
P68037	Ube2l3	Ubiquitin-conjugating enzyme E2 L3 OS=Mus musculus OX=10090 GN=Ube2l3 PE=1 SV=1	85	17	47	17	17.9	17	147.508	147.437	143.132	90.1764	90.8724	98.9931	101.397	116.27	99	84.8719	82.4805	79.6705	0.639252	7.7638e-05	0.780073	0.014373	0.722855	0.00193458	0.882092	0.0264214
Q9ESX5	Dkc1	H/ACA ribonucleoprotein complex subunit DKC1 OS=Mus musculus OX=10090 GN=Dkc1 PE=1 SV=4	42	22	58	18	57.4	22	108.807	104.705	108.487	109.199	108.002	113.528	101.602	114.62	104	99.825	99.0391	102.882	1.02711	0.244278	0.942303	0.213605	0.99448	0.894927	0.912364	0.00917612
Q9CYH6	Rrs1	Ribosome biogenesis regulatory protein homolog OS=Mus musculus OX=10090 GN=Rrs1 PE=1 SV=1	56	27	61	27	41.5	27	101.73	103.922	102.158	110.124	106.54	106.921	111.649	102.52	112.3	104.466	104.871	104.973	1.05125	0.0163385	0.962754	0.269007	1.06062	0.12624	0.971333	0.0543313
P10639	Txn	Thioredoxin OS=Mus musculus OX=10090 GN=Txn PE=1 SV=3	74	14	76	14	11.7	14	133.797	133.566	147.129	97.3741	108.002	95.5796	73.8175	103.51	65.2	106.322	99.8722	117.101	0.726084	0.00308673	1.33302	0.100311	0.585119	0.00997036	1.07423	0.305808
O35295	Purb	Transcriptional activator protein Pur-beta OS=Mus musculus OX=10090 GN=Purb PE=1 SV=3	77	23	55	17	33.9	23	98.9654	99.4475	93.7186	111.872	108.211	104.829	110.726	93.28	112.6	112.922	112.786	111.455	1.11221	0.0162703	1.06493	0.328967	1.08378	0.272647	1.0377	0.122012
P08228	Sod1	Superoxide dismutase [Cu-Zn] OS=Mus musculus OX=10090 GN=Sod1 PE=1 SV=2	68	19	60	19	15.9	19	128.6	137.705	119.591	97.1685	105.809	125.641	87.3507	110.33	75.9	97.4531	90.187	105.077	0.851572	0.126552	1.06995	0.593016	0.708949	0.0303338	0.890752	0.274601
Q61166	Mapre1	Microtubule-associated protein RP/EB family member 1 OS=Mus musculus OX=10090 GN=Mapre1 PE=1 SV=3	59	18	47	16	30	18	123.403	131.553	122.922	95.5233	101.631	108.353	94.5274	109.67	90.1	99.7219	97.2686	103.927	0.808481	0.00654096	1.0225	0.741289	0.778817	0.0131441	0.984978	0.733166
Q5SWD9	Tsr1	Pre-rRNA-processing protein TSR1 homolog OS=Mus musculus OX=10090 GN=Tsr1 PE=1 SV=1	31	24	48	24	92	24	118.206	119.247	118.481	100.664	106.018	100.094	104.267	104.28	102.5	101.062	102.163	98.5949	0.861892	0.00101865	0.970337	0.0637735	0.87389	2.35732e-05	0.983845	0.487328
P51150	Rab7a	Ras-related protein Rab-7a OS=Mus musculus OX=10090 GN=Rab7a PE=1 SV=2	85	19	48	19	23.5	19	98.8549	100.119	114.705	105.394	107.48	128.614	86.0179	117.48	93.9	102.3	115.181	105.914	1.08866	0.360889	1.08741	0.44344	0.948097	0.639708	0.947015	0.510079
P22907	Hmbs	Porphobilinogen deaminase OS=Mus musculus OX=10090 GN=Hmbs PE=1 SV=2	47	15	36	15	39.3	15	111.239	112.536	114.483	102.104	99.7507	91.8357	114.827	98.01	111.4	103.95	105.079	108.109	0.868243	0.0102056	0.978107	0.677193	0.958549	0.420945	1.07984	0.0796597
Q3ULB1	Tes	Testin OS=Mus musculus OX=10090 GN=Tes PE=1 SV=1	58	24	47	24	46.6	24	109.36	111.641	112.485	104.572	105.809	101.526	104.677	95.37	104.5	107.869	109.141	106.646	0.935294	0.0103585	1.06274	0.113787	0.913227	0.0398183	1.03767	0.055346
H3BJU7	Arhgef2	Rho guanine nucleotide exchange factor 2 OS=Mus musculus OX=10090 GN=Arhgef2 PE=1 SV=1	37	35	62	35	108.5	35	105.932	106.159	105.045	99.8419	94.6326	95.7998	116.057	111.21	114.9	113.644	104.454	104.868	0.9153	0.00517027	0.943884	0.127311	1.07893	0.00512261	1.11262	0.0323534
Q8CI94	Pygb	Glycogen phosphorylase, brain form OS=Mus musculus OX=10090 GN=Pygb PE=1 SV=3	41	32	49	32	96.7	32	110.134	111.864	105.711	101.179	101.004	107.582	100.781	113.96	107.4	106.116	102.372	106.646	0.945243	0.102552	0.978244	0.593652	0.98301	0.682984	1.01733	0.521252
Q3U319	Rnf40	E3 ubiquitin-protein ligase BRE1B OS=Mus musculus OX=10090 GN=Rnf40 PE=1 SV=2	37	34	53	27	113.9	34	103.499	102.803	104.268	107.759	105.078	100.204	114.417	97.79	119.1	103.537	105.392	107.691	1.00796	0.732954	0.95567	0.497979	1.06677	0.346172	1.01143	0.660185
Q6NZF1	Zc3h11a	Zinc finger CCCH domain-containing protein 11A OS=Mus musculus OX=10090 GN=Zc3h11a PE=1 SV=1	39	29	56	29	86.4	29	102.283	104.929	99.2707	111.358	108.734	106.261	111.854	104.5	112.9	106.012	102.267	101.836	1.06483	0.0394965	0.941875	0.0971758	1.0743	0.0710071	0.950249	0.0523376
O35593	Psmd14	26S proteasome non-ATPase regulatory subunit 14 OS=Mus musculus OX=10090 GN=Psmd14 PE=1 SV=2	53	14	68	14	34.6	14	122.739	128.532	115.15	91.4103	96.8261	112.207	100.679	125.07	103.5	90.1312	96.5396	95.5628	0.81994	0.0400219	0.857205	0.120234	0.898553	0.224097	0.939391	0.40589
Q9QXX4	Slc25a13	Calcium-binding mitochondrial carrier protein Aralar2 OS=Mus musculus OX=10090 GN=Slc25a13 PE=1 SV=1	43	23	45	16	74.4	23	112.787	109.627	112.929	105.806	108.42	115.29	97.2955	117.48	102.9	88.0687	105.392	99.9541	0.982623	0.555949	0.92363	0.363654	0.947315	0.389799	0.890441	0.108587
Q8VHR5	Gatad2b	Transcriptional repressor p66-beta OS=Mus musculus OX=10090 GN=Gatad2b PE=1 SV=1	48	33	68	30	65.4	33	93.9895	94.9729	87.3893	110.433	105.809	99.5437	121.901	96.91	125.2	115.087	107.579	110.096	1.14269	0.0292317	0.9673	0.70444	1.24483	0.0712071	1.05376	0.215569
D3YX27	Htra2	Serine protease HTRA2, mitochondrial OS=Mus musculus OX=10090 GN=Htra2 PE=1 SV=1	45	14	53	14	45.8	14	97.8597	98.4407	99.7148	103.749	106.227	104.719	115.647	117.26	120.8	101.062	104.871	101.522	1.0631	0.00234199	0.869238	0.0013527	1.1949	0.000286528	0.976997	0.159883
Q02248	Ctnnb1	Catenin beta-1 OS=Mus musculus OX=10090 GN=Ctnnb1 PE=1 SV=1	35	23	54	23	85.4	23	107.59	104.705	106.71	101.59	102.675	108.903	104.165	120.45	109.4	101.578	106.017	100.581	0.981702	0.468719	0.922642	0.165391	1.04705	0.362813	0.984058	0.587506
Q8BH69	Sephs1	Selenide, water dikinase 1 OS=Mus musculus OX=10090 GN=Sephs1 PE=1 SV=1	44	18	49	18	42.9	18	110.576	112.759	107.155	104.983	107.271	103.728	106.318	98.89	109.3	102.094	105.183	105.495	0.956103	0.0666358	0.994483	0.868604	0.951641	0.202488	0.989842	0.515476
P10852	Slc3a2	4F2 cell-surface antigen heavy chain OS=Mus musculus OX=10090 GN=Slc3a2 PE=1 SV=1	34	23	58	23	58.3	23	105.711	102.692	110.153	106.731	111.554	130.266	89.8113	103.07	95.5	101.784	107.058	111.141	1.09416	0.253206	1.10959	0.0884599	0.90528	0.084695	0.918041	0.282328
Q8BWT1	Acaa2	3-ketoacyl-CoA thiolase, mitochondrial OS=Mus musculus OX=10090 GN=Acaa2 PE=1 SV=3	57	20	39	20	41.8	20	100.182	99.4475	110.486	111.667	111.136	106.04	107.548	114.07	110.9	99.4125	102.372	99.9541	1.06039	0.192667	0.907434	0.008008	1.07224	0.13753	0.917575	0.0108824
Q9DB15	Mrpl12	39S ribosomal protein L12, mitochondrial OS=Mus musculus OX=10090 GN=Mrpl12 PE=1 SV=2	60	18	60	17	21.7	18	95.5376	96.2034	103.268	104.675	114.896	112.317	114.11	108.68	109.5	102.506	107.058	103.404	1.12501	0.03557	0.941855	0.0423159	1.12637	0.0142779	0.942995	0.134616
P59325	Eif5	Eukaryotic translation initiation factor 5 OS=Mus musculus OX=10090 GN=Eif5 PE=1 SV=1	42	22	67	22	48.9	22	122.297	123.275	127.031	90.7934	95.8861	95.9099	101.602	122.65	94.7	105.909	96.6438	101.209	0.75842	0.00017683	0.952376	0.596713	0.85601	0.104024	1.07492	0.0899881
Q8C0D5	Efl1	Elongation factor-like GTPase 1 OS=Mus musculus OX=10090 GN=Efl1 PE=1 SV=1	28	27	48	27	125.7	27	110.908	106.047	106.71	103.132	97.1395	95.5796	110.521	108.24	112.4	110.653	105.6	106.227	0.914065	0.0283096	0.973787	0.220329	1.02316	0.267151	1.09001	0.0337747
F8WHT3	Prrc2b	Protein PRRC2B OS=Mus musculus OX=10090 GN=Prrc2b PE=1 SV=1	18	32	41	6	243	32	112.013	109.292	104.156	110.947	107.689	104.829	106.01	96.91	102.7	108.9	102.267	107.691	0.993866	0.829954	1.04332	0.258295	0.939036	0.133302	0.985759	0.599785
H3BJN3	Cux1	Protein CASP OS=Mus musculus OX=10090 GN=Cux1 PE=1 SV=1	38	26	45	1	77.4	26	80.1675	80.878	78.506	123.594	103.198	112.978	111.957	85.14	117.9	133.341	120.805	118.147	1.41836	0.00488999	1.18189	0.160802	1.31494	0.0675078	1.09572	0.223154
P62849	Rps24	40S ribosomal protein S24 OS=Mus musculus OX=10090 GN=Rps24 PE=1 SV=1	62	14	72	2	15.4	14	116.658	117.458	117.259	101.076	100.586	111.766	99.346	111.76	105	98.6906	93.6237	103.091	0.892007	0.02582	0.934512	0.200909	0.899627	0.0308219	0.942496	0.25801
Q8BKX1	Baiap2	Brain-specific angiogenesis inhibitor 1-associated protein 2 OS=Mus musculus OX=10090 GN=Baiap2 PE=1 SV=2	58	28	54	1	59.2	28	113.34	109.739	108.043	99.6362	98.0795	98.5527	111.854	107.47	113.1	108.281	101.643	103.823	0.89474	0.00204096	0.943814	0.0743912	1.00393	0.860375	1.05899	0.0440101
A0A0N4SUH4	Pum3	Pumilio homolog 3 OS=Mus musculus OX=10090 GN=Pum3 PE=1 SV=1	43	25	48	25	72.9	25	107.812	109.851	111.707	111.358	110.405	115.951	103.037	99.77	102.7	100.031	101.122	100.686	1.02533	0.246107	0.987994	0.322731	0.92755	0.00652589	0.893772	0.00235399
P14152	Mdh1	Malate dehydrogenase, cytoplasmic OS=Mus musculus OX=10090 GN=Mdh1 PE=1 SV=3	51	27	82	26	36.5	27	108.807	109.515	107.71	100.15	104.138	105.93	106.523	105.05	100.5	112.716	102.892	110.2	0.951497	0.0419875	1.04401	0.256209	0.957185	0.0692793	1.05025	0.201718
Q91V89	Ppp2r5d	Serine/threonine-protein phosphatase 2A 56 kDa regulatory subunit OS=Mus musculus OX=10090 GN=Ppp2r5d PE=1 SV=1	38	28	58	24	69	28	106.927	109.18	111.818	106.731	102.884	104.279	105.6	102.74	106.6	106.837	102.372	107.796	0.957213	0.0607181	1.00656	0.751928	0.960403	0.0768318	1.00991	0.633856
P50543	S100a11	Protein S100-A11 OS=Mus musculus OX=10090 GN=S100a11 PE=1 SV=1	58	10	83	10	11.1	10	161.662	161.868	154.68	89.6623	98.184	97.0111	72.1771	103.84	66.6	87.2437	89.8746	102.777	0.595674	5.48881e-05	1.15365	0.378168	0.507344	0.00267615	0.982581	0.778247
Q91W39	Ncoa5	Nuclear receptor coactivator 5 OS=Mus musculus OX=10090 GN=Ncoa5 PE=1 SV=1	52	30	56	5	65.3	30	98.302	100.79	95.0511	110.124	107.48	110.555	110.214	104.61	109.2	111.375	105.6	108.528	1.11565	0.00411084	1.00456	0.847171	1.10159	0.0141451	0.991903	0.669263
Q8C5Q4	Grsf1	G-rich sequence factor 1 OS=Mus musculus OX=10090 GN=Grsf1 PE=1 SV=2	53	19	44	19	53	19	102.836	99.4475	109.264	113.209	113.747	102.297	97.193	101.53	96.6	112.819	115.181	109.05	1.05683	0.278627	1.14129	0.00418914	0.947923	0.17365	1.02368	0.56379
Q80X81	Acat3	Acetyl-Coenzyme A acetyltransferase 3 OS=Mus musculus OX=10090 GN=Acat3 PE=1 SV=1	54	18	54	2	41.4	18	106.927	106.047	102.713	102.721	109.674	100.535	116.468	97.02	116.9	106.631	103.413	102.777	0.991263	0.777367	0.946831	0.429162	1.04657	0.503915	0.999655	0.991011
A0A0G2JDN7	Map4	Microtubule-associated protein OS=Mus musculus OX=10090 GN=Map4 PE=1 SV=1	28	27	72	1	94.5	27	116.326	123.722	107.266	105.703	116.463	122.778	95.04	95.04	89.2	98.0719	99.2473	107.796	0.993177	0.914261	1.09251	0.076639	0.804115	0.0115933	0.884535	0.0858183
Q8BHB4	Wdr3	WD repeat-containing protein 3 OS=Mus musculus OX=10090 GN=Wdr3 PE=1 SV=1	28	25	40	24	105.7	25	103.941	108.956	107.155	105.497	105.809	117.823	106.42	116.82	102.9	103.95	94.4568	101.313	1.02836	0.521782	0.918992	0.1559	1.01902	0.67056	0.910647	0.118562
E9Q4Y5	Pbrm1	Protein polybromo-1 OS=Mus musculus OX=10090 GN=Pbrm1 PE=1 SV=1	25	35	52	35	192.8	35	107.812	107.837	98.3823	108.376	113.956	111.106	105.497	100.65	109.9	101.887	104.35	103.195	1.0618	0.141287	0.979071	0.469782	1.00642	0.878561	0.928008	0.0104662
Q5SWU9	Acaca	Acetyl-CoA carboxylase 1 OS=Mus musculus OX=10090 GN=Acaca PE=1 SV=1	17	35	52	30	265.1	35	114.335	112.983	107.488	105.6	104.347	103.067	104.985	100.21	107.6	104.362	102.892	106.123	0.934911	0.0306376	1.00186	0.938263	0.934256	0.0714453	1.00116	0.923514
Q6P9R1	Ddx51	ATP-dependent RNA helicase DDX51 OS=Mus musculus OX=10090 GN=Ddx51 PE=1 SV=1	47	26	48	26	70.3	26	104.826	103.475	106.377	109.61	108.838	106.151	109.906	103.62	112.9	102.609	101.747	102.672	1.03153	0.0694575	0.940576	0.0784688	1.03733	0.242795	0.945871	0.00579824
Q3THS6	Mat2a	S-adenosylmethionine synthase isoform type-2 OS=Mus musculus OX=10090 GN=Mat2a PE=1 SV=2	42	23	78	23	43.7	23	122.96	123.834	120.702	104.366	104.033	112.537	96.1678	102.96	95.3	99.5156	95.7065	99.2222	0.873307	0.00612451	1.00006	0.998476	0.801173	0.000718275	0.917453	0.043828
Q925I1	Atad3	ATPase family AAA domain-containing protein 3 OS=Mus musculus OX=10090 GN=Atad3 PE=1 SV=1	46	26	45	26	66.7	26	91.6674	92.9593	99.1596	112.181	114.896	119.585	104.575	106.92	104.1	105.187	112.682	108.214	1.22156	0.0027002	1.03323	0.210215	1.11209	0.0127408	0.940638	0.0890522
Q9JLN9	Mtor	Serine/threonine-protein kinase mTOR OS=Mus musculus OX=10090 GN=Mtor PE=1 SV=2	15	27	38	27	288.6	27	114.667	111.305	114.039	100.664	99.3329	99.2133	107.753	110.33	113.6	101.372	103.205	98.9085	0.880002	0.00027516	0.914985	0.0110312	0.975505	0.233872	1.01429	0.343963
P70290	Mpp1	55 kDa erythrocyte membrane protein OS=Mus musculus OX=10090 GN=Mpp1 PE=1 SV=1	50	21	47	21	52.2	21	116.215	115.332	121.035	106.731	107.689	111.436	94.0148	114.51	96.4	94.05	100.185	99.5358	0.924199	0.0174485	0.963419	0.611433	0.864833	0.0770083	0.901534	0.0114832
Q9JLV5	Cul3	Cullin-3 OS=Mus musculus OX=10090 GN=Cul3 PE=1 SV=1	34	30	63	29	88.9	30	115.22	117.234	111.707	97.3741	101.109	114.409	101.909	115.72	97.9	101.372	98.6225	104.136	0.909143	0.12661	0.963875	0.536562	0.916806	0.165499	0.971999	0.617913
F6U2C2	Atxn2	Ataxin-2 (Fragment) OS=Mus musculus OX=10090 GN=Atxn2 PE=1 SV=1	30	24	54	1	100	24	131.917	126.407	126.92	90.8962	97.4528	90.8446	108.676	109.34	118	91.3687	94.5609	90.4396	0.72472	0.000230203	0.822489	0.00362579	0.872216	0.00920262	0.989884	0.728106
B1AZ46	Baiap2	Brain-specific angiogenesis inhibitor 1-associated protein 2 OS=Mus musculus OX=10090 GN=Baiap2 PE=1 SV=1	59	28	54	1	57.6	28	108.807	103.475	107.488	94.1866	95.5727	97.3414	116.57	116.93	117.5	107.972	101.226	106.123	0.897838	0.00412424	0.898349	0.00424106	1.09767	0.00305732	1.09829	0.013089
Q80SW1	Ahcyl1	S-adenosylhomocysteine hydrolase-like protein 1 OS=Mus musculus OX=10090 GN=Ahcyl1 PE=1 SV=1	37	22	66	8	58.9	22	121.302	120.925	109.486	103.235	102.884	110.996	97.6031	104.61	97.6	102.816	103.101	101.836	0.901628	0.0699516	1.02648	0.326224	0.852435	0.0187486	0.970475	0.308118
P62852	Rps25	40S ribosomal protein S25 OS=Mus musculus OX=10090 GN=Rps25 PE=1 SV=1	72	23	93	23	13.7	23	116.215	114.885	114.039	99.3278	97.6617	108.683	105.805	110.88	104.8	101.991	95.9148	105.286	0.885651	0.0195772	0.943098	0.140838	0.931465	0.0165202	0.991884	0.859847
O35465	Fkbp8	Peptidyl-prolyl cis-trans isomerase FKBP8 OS=Mus musculus OX=10090 GN=Fkbp8 PE=1 SV=2	49	20	51	20	43.5	20	92.1097	90.722	98.3823	118.247	112.912	110.665	101.191	101.64	101.5	109.519	121.43	112.919	1.21553	0.00343586	1.12991	0.0205149	1.08221	0.0309368	1.00598	0.878932
Q61216	Mre11	Double-strand break repair protein MRE11 OS=Mus musculus OX=10090 GN=Mre11 PE=1 SV=1	41	24	43	24	80.2	24	109.802	109.739	107.488	106.114	102.989	100.314	111.341	108.24	113.7	100.753	103.309	99.745	0.946148	0.0332373	0.911563	0.00669565	1.01912	0.300613	0.981868	0.399111
E9PWB1	Phldb1	Pleckstrin homology-like domain family B member 1 OS=Mus musculus OX=10090 GN=Phldb1 PE=1 SV=1	30	37	60	34	145	37	100.182	100.79	98.4934	108.479	102.153	99.874	110.521	103.18	113.4	111.684	112.682	109.782	1.03687	0.239279	1.02154	0.49845	1.09229	0.041828	1.07614	0.0438067
P41105	Rpl28	60S ribosomal protein L28 OS=Mus musculus OX=10090 GN=Rpl28 PE=1 SV=2	58	17	91	17	15.7	17	107.148	108.844	102.713	103.955	101.213	100.975	113.802	104.61	111.5	106.528	105.183	106.332	0.960584	0.112217	0.964025	0.229608	1.03516	0.322381	1.03887	0.0191083
Q58A65	Spag9	C-Jun-amino-terminal kinase-interacting protein 4 OS=Mus musculus OX=10090 GN=Spag9 PE=1 SV=2	23	33	54	25	146.1	33	106.485	106.159	101.269	103.544	99.6463	107.692	107.958	109.89	111.3	108.694	104.35	106.123	0.990343	0.742623	0.969676	0.104536	1.04853	0.0593746	1.02665	0.35509
Q8BKX1-2	Baiap2	Isoform 2 of Brain-specific angiogenesis inhibitor 1-associated protein 2 OS=Mus musculus OX=10090 GN=Baiap2	59	28	54	1	57.6	28	88.3502	92.4	85.1685	114.134	111.972	90.1839	123.542	88.66	114.8	134.269	114.244	109.573	1.18942	0.101636	1.09506	0.467823	1.22971	0.12942	1.13214	0.26524
P62137	Ppp1ca	Serine/threonine-protein phosphatase PP1-alpha catalytic subunit OS=Mus musculus OX=10090 GN=Ppp1ca PE=1 SV=1	56	18	56	7	37.5	18	107.037	110.298	119.924	104.366	111.972	129.715	88.581	114.73	78.6	103.847	104.767	104.136	1.02607	0.746123	1.10939	0.394123	0.835886	0.182274	0.903764	0.213693
Q8VC70	Rbms2	RNA-binding motif, single-stranded-interacting protein 2 OS=Mus musculus OX=10090 GN=Rbms2 PE=1 SV=1	47	15	46	14	40.7	15	111.239	104.817	107.821	107.451	111.136	100.755	108.471	102.52	106.3	102.816	104.871	104.973	0.985996	0.692932	0.985403	0.456619	0.979664	0.436577	0.979075	0.514544
Q9R0B9	Plod2	Procollagen-lysine,2-oxoglutarate 5-dioxygenase 2 OS=Mus musculus OX=10090 GN=Plod2 PE=1 SV=2	37	25	58	25	84.4	25	83.2637	84.6814	86.9451	114.134	115.941	124.209	96.7829	124.3	94	111.684	116.014	120.029	1.38995	0.000541498	1.10361	0.336222	1.23615	0.108165	0.981491	0.607496
Q9QZE7	Tsnax	Translin-associated protein X OS=Mus musculus OX=10090 GN=Tsnax PE=1 SV=1	57	15	47	15	32.9	15	116.989	122.603	117.37	99.5334	102.989	109.454	97.193	114.84	98.5	99.825	98.1018	99.4313	0.873973	0.011896	0.957573	0.484073	0.86993	0.0602249	0.953144	0.174364
Q924C1	Xpo5	Exportin-5 OS=Mus musculus OX=10090 GN=Xpo5 PE=1 SV=1	23	23	50	23	136.9	23	117.763	121.485	123.033	102.207	103.824	106.151	98.0132	104.61	94.5	99.5156	100.601	105.182	0.86171	0.000996894	1.02752	0.471936	0.820144	0.0029199	0.977952	0.33182
Q6NV83	U2surp	U2 snRNP-associated SURP motif-containing protein OS=Mus musculus OX=10090 GN=U2surp PE=1 SV=3	31	35	71	33	118.2	35	110.023	113.878	98.1603	106.217	107.271	115.07	103.344	116.38	102.3	103.641	96.1231	102.568	1.02017	0.713472	0.938847	0.267608	0.999886	0.998596	0.920177	0.0746307
Q99M31	Hspa14	Heat shock 70 kDa protein 14 OS=Mus musculus OX=10090 GN=Hspa14 PE=1 SV=2	47	24	57	24	54.6	24	109.912	111.417	119.591	98.7108	104.347	112.868	99.4485	105.93	101.5	101.166	104.663	106.227	0.926682	0.177427	1.01687	0.516536	0.900147	0.033403	0.987752	0.782979
Q9WTK5	Nfkb2	Nuclear factor NF-kappa-B p100 subunit OS=Mus musculus OX=10090 GN=Nfkb2 PE=1 SV=1	35	28	46	26	96.8	28	80.6098	83.6746	87.3893	77.4263	81.054	79.2826	122.722	142.34	127	126.328	127.574	133.411	0.944727	0.105242	0.98789	0.815266	1.55782	0.00172246	1.62899	3.28872e-05
P83741	Wnk1	Serine/threonine-protein kinase WNK1 OS=Mus musculus OX=10090 GN=Wnk1 PE=1 SV=2	13	33	60	33	250.8	33	106.927	108.732	105.6	107.862	104.138	100.204	107.958	104.83	108.9	108.591	104.975	104.45	0.971814	0.275223	0.988584	0.531809	1.00134	0.929981	1.01861	0.49223
Q3UMU9	Hdgfl2	Hepatoma-derived growth factor-related protein 2 OS=Mus musculus OX=10090 GN=Hdgfl2 PE=1 SV=1	34	37	76	34	74.2	37	95.9799	91.2814	88.8328	111.564	108.002	103.067	117.083	100.32	115.4	113.128	113.515	111.455	1.16856	0.00867763	1.01591	0.758732	1.2054	0.0299153	1.04793	0.112605
Q9JKX4	Aatf	Protein AATF OS=Mus musculus OX=10090 GN=Aatf PE=1 SV=1	41	23	47	22	59.4	23	104.494	104.929	105.045	105.703	103.407	97.7819	118.108	106.48	119.2	102.609	102.788	101.522	0.975906	0.344626	0.892759	0.0397386	1.09324	0.0744243	1.00009	0.996992
Q9QWF0	Chaf1a	Chromatin assembly factor 1 subunit A OS=Mus musculus OX=10090 GN=Chaf1a PE=1 SV=1	27	22	48	22	101.9	22	103.831	105.153	106.044	107.04	110.196	104.719	99.5511	104.72	108.1	110.756	106.329	106.646	1.02199	0.248827	1.03637	0.256906	0.991568	0.747568	1.00552	0.795136
A0A0J9YTU3	Specc1	Cytospin-B OS=Mus musculus OX=10090 GN=Specc1 PE=1 SV=1	27	23	35	22	117	23	103.72	105.936	95.3842	100.253	100.9	107.912	111.341	107.91	118.5	107.353	105.079	108.109	1.0132	0.756555	0.949046	0.152282	1.10724	0.0715835	1.03713	0.217469
P14824	Anxa6	Annexin A6 OS=Mus musculus OX=10090 GN=Anxa6 PE=1 SV=3	38	28	56	28	75.8	28	104.052	106.159	104.934	97.8882	101.631	122.888	88.9911	106.48	91.1	110.756	118.93	121.283	1.02304	0.772043	1.22472	0.0280249	0.909331	0.16102	1.08859	0.321018
Q9DCH4	Eif3f	Eukaryotic translation initiation factor 3 subunit F OS=Mus musculus OX=10090 GN=Eif3f PE=1 SV=2	40	17	55	17	38	17	111.35	110.858	107.71	102.104	102.153	119.695	101.089	111.76	107.2	100.753	97.3728	103.091	0.981918	0.755616	0.941158	0.148103	0.970088	0.374606	0.929819	0.281022
P31786	Dbi	Acyl-CoA-binding protein OS=Mus musculus OX=10090 GN=Dbi PE=1 SV=2	78	11	53	11	10	11	156.465	170.146	169.226	83.4929	91.2902	88.7525	83.4548	119.79	84.3	78.9937	78.9396	81.3434	0.531496	9.95952e-05	0.832137	0.251056	0.579918	0.00554055	0.907949	0.0291323
P45591	Cfl2	Cofilin-2 OS=Mus musculus OX=10090 GN=Cfl2 PE=1 SV=1	90	21	80	12	18.7	21	121.081	124.058	115.594	101.487	100.064	104.389	96.988	106.15	101.8	95.7	102.059	107.168	0.848109	0.00280154	0.999966	0.999383	0.845331	0.00684122	0.996691	0.928896
G5E829	Atp2b1	Plasma membrane calcium-transporting ATPase 1 OS=Mus musculus OX=10090 GN=Atp2b1 PE=1 SV=1	23	28	44	28	134.7	28	93.3261	97.7695	98.6044	99.8419	101.631	112.097	101.397	125.51	102.2	111.684	115.389	113.755	1.08239	0.12823	1.03562	0.650001	1.13603	0.179141	1.08693	0.0839346
P99027	Rplp2	60S acidic ribosomal protein P2 OS=Mus musculus OX=10090 GN=Rplp2 PE=1 SV=3	81	9	45	9	11.6	9	119.864	115.892	107.71	101.179	101.213	112.537	97.5006	115.39	103.4	100.134	100.809	100.686	0.916915	0.141652	0.953648	0.40602	0.92088	0.227731	0.957771	0.306653
Q9WUK2-2	Eif4h	Isoform Short of Eukaryotic translation initiation factor 4H OS=Mus musculus OX=10090 GN=Eif4h	81	25	76	1	25.2	25	103.057	113.431	104.268	116.602	114.583	112.868	98.8334	86.46	95.6	118.387	101.33	107.796	1.07263	0.0874286	1.16597	0.0663234	0.875726	0.0548265	0.951928	0.339482
P62849-3	Rps24	Isoform 3 of 40S ribosomal protein S24 OS=Mus musculus OX=10090 GN=Rps24	64	14	69	2	15.2	14	80.7204	64.8814	60.0732	128.941	85.1276	117.603	123.439	78.87	129	127.359	135.28	132.366	1.6126	0.044591	1.19226	0.255994	1.61084	0.0699422	1.19096	0.188458
Q80ZX0	Sec24b	Sec24-related gene family, member B (S. cerevisiae) OS=Mus musculus OX=10090 GN=Sec24b PE=1 SV=1	24	25	40	25	135.5	25	114.446	115.444	116.926	104.572	103.824	100.094	105.292	108.9	104	100.547	101.018	100.163	0.889492	0.0012142	0.948256	0.0209983	0.917467	0.0042846	0.978079	0.184317
P26516	Psmd7	26S proteasome non-ATPase regulatory subunit 7 OS=Mus musculus OX=10090 GN=Psmd7 PE=1 SV=2	48	16	45	16	36.5	16	117.653	122.939	113.706	97.3741	101.631	112.978	97.193	118.58	95.3	101.681	97.9976	100.581	0.880566	0.058399	0.965241	0.657753	0.877999	0.143359	0.962426	0.459826
Q8R317-2	Ubqln1	Isoform 2 of Ubiquilin-1 OS=Mus musculus OX=10090 GN=Ubqln1	24	10	61	1	58.6	10	118.537	128.085	135.692	98.608	110.718	106.811	86.428	106.81	84.6	94.9781	105.6	102.254	0.826904	0.0225797	1.08996	0.344439	0.726727	0.0159524	0.957914	0.40335
P24369	Ppib	Peptidyl-prolyl cis-trans isomerase B OS=Mus musculus OX=10090 GN=Ppib PE=1 SV=2	60	17	60	16	23.7	17	121.855	126.742	104.379	98.0939	99.0196	115.62	100.679	128.04	103.3	91.575	94.3527	93.9945	0.885993	0.204602	0.843091	0.118479	0.940628	0.561531	0.895081	0.130445
Q9CZ30	Ola1	Obg-like ATPase 1 OS=Mus musculus OX=10090 GN=Ola1 PE=1 SV=1	54	26	56	26	44.7	26	123.845	126.407	118.592	98.9165	98.4973	105.049	96.6804	103.73	100.2	104.156	99.2473	101.627	0.820031	0.00210386	1.0147	0.584407	0.815008	0.00177355	1.00849	0.75387
O88532	Zfr	Zinc finger RNA-binding protein OS=Mus musculus OX=10090 GN=Zfr PE=1 SV=2	28	25	45	25	116.8	25	104.494	104.369	99.2707	111.255	113.225	114.96	103.857	105.38	103.5	105.6	104.038	103.613	1.1016	0.00674588	1.00164	0.847358	1.01494	0.445484	0.922847	0.00207395
Q9QYB1	Clic4	Chloride intracellular channel protein 4 OS=Mus musculus OX=10090 GN=Clic4 PE=1 SV=3	77	18	56	17	28.7	18	106.485	110.969	111.152	100.356	102.258	104.169	93.5021	108.46	97.2	114.881	112.994	112.187	0.933586	0.018055	1.13672	0.0405679	0.910397	0.107689	1.10848	0.0012283
Q8BRF7	Scfd1	Sec1 family domain-containing protein 1 OS=Mus musculus OX=10090 GN=Scfd1 PE=1 SV=1	44	21	45	21	72.3	21	99.2972	101.014	96.6057	106.731	110.091	110.775	102.729	112.42	105.7	107.972	110.911	108.528	1.10333	0.00465078	1.02045	0.507018	1.0806	0.063956	0.999429	0.969641
Q9JK81	Myg1	UPF0160 protein MYG1, mitochondrial OS=Mus musculus OX=10090 GN=Myg1 PE=1 SV=1	52	18	62	18	42.7	18	112.677	110.858	112.151	103.338	101.422	99.5437	108.881	103.07	103	106.941	105.079	107.064	0.906513	0.00102068	1.01312	0.538715	0.938231	0.0268348	1.04857	0.0178317
Q3TDN2	Faf2	FAS-associated factor 2 OS=Mus musculus OX=10090 GN=Faf2 PE=1 SV=2	59	23	50	22	52.4	23	91.8886	91.6169	104.49	106.834	110.196	130.156	97.3981	115.28	95.3	105.187	117.576	108.005	1.20552	0.0792585	1.074	0.360603	1.06939	0.431944	0.952715	0.540491
P62843	Rps15	40S ribosomal protein S15 OS=Mus musculus OX=10090 GN=Rps15 PE=1 SV=2	46	9	78	9	17	9	112.787	112.759	112.929	97.7854	104.451	103.398	104.472	108.79	109.2	99.9281	101.955	106.332	0.902973	0.00612914	0.955817	0.121245	0.95269	0.0242829	1.00844	0.774133
Q9CPR4	Rpl17	60S ribosomal protein L17 OS=Mus musculus OX=10090 GN=Rpl17 PE=1 SV=3	66	21	83	20	21.4	21	103.941	105.376	105.933	108.788	98.8107	98.9931	116.263	100.76	115.8	102.506	109.141	105.809	0.972532	0.437304	0.95383	0.399762	1.05574	0.31698	1.03544	0.395852
G3X8T2	Zc3h18	RIKEN cDNA 5830416A07, isoform CRA_c OS=Mus musculus OX=10090 GN=Zc3h18 PE=1 SV=1	24	27	52	27	108.2	27	96.8645	100.231	96.0505	111.564	112.389	104.499	117.288	99.22	112	107.25	108.099	105.391	1.12044	0.0138578	0.976355	0.657933	1.12063	0.0993244	0.976521	0.383481
P53996-2	Cnbp	Isoform 2 of Cellular nucleic acid-binding protein OS=Mus musculus OX=10090 GN=Cnbp	76	16	68	3	18.7	16	112.124	121.037	153.348	111.975	116.985	121.346	68.7938	108.79	47.6	103.641	104.142	112.082	0.906335	0.399588	1.42046	0.156994	0.58261	0.0698478	0.9131	0.0577547
P42227	Stat3	Signal transducer and activator of transcription 3 OS=Mus musculus OX=10090 GN=Stat3 PE=1 SV=2	33	25	50	24	88	25	100.071	105.824	104.49	100.459	103.198	110.775	108.061	110.66	113	103.744	104.663	108.318	1.01304	0.722609	0.954794	0.0665285	1.06874	0.0340972	1.00729	0.832518
Q4FJZ2	Kpna6	Importin subunit alpha OS=Mus musculus OX=10090 GN=Kpna6 PE=1 SV=1	46	21	50	16	59.6	21	107.037	107.502	110.93	104.263	99.7507	109.014	100.781	108.57	110.1	106.219	104.663	105.391	0.961773	0.231509	0.990049	0.735046	0.98151	0.557136	1.01037	0.710377
A0A0R4J107	Apeh	Acylamino-acid-releasing enzyme (Fragment) OS=Mus musculus OX=10090 GN=Apeh PE=1 SV=1	35	21	49	13	79.8	21	113.783	114.773	108.265	101.179	100.795	103.948	103.55	109.12	106.5	105.806	102.372	104.659	0.908265	0.0102825	0.980159	0.328737	0.947595	0.0852413	1.0226	0.178971
O54724	Cavin1	Caveolae-associated protein 1 OS=Mus musculus OX=10090 GN=Cavin1 PE=1 SV=1	49	25	51	25	43.9	25	96.201	100.566	98.1603	114.134	105.6	104.609	108.676	110	110.7	107.353	109.349	106.646	1.09974	0.0402319	0.981699	0.115877	1.1168	0.00118722	0.996931	0.920668
Q8JZM7	Cdc73	Parafibromin OS=Mus musculus OX=10090 GN=Cdc73 PE=1 SV=1	44	22	54	22	60.5	22	100.071	101.014	101.38	111.05	111.867	106.04	107.548	101.97	110.9	110.034	104.142	106.123	1.08759	0.0090301	0.999629	0.990503	1.05935	0.085501	0.97368	0.314762
Q3UHX2	Pdap1	28 kDa heat- and acid-stable phosphoprotein OS=Mus musculus OX=10090 GN=Pdap1 PE=1 SV=1	59	23	55	23	20.6	23	108.917	108.508	102.824	100.87	100.064	103.508	114.827	96.58	112.7	109.106	107.058	107.587	0.950639	0.0769322	0.9989	0.984621	1.01205	0.843028	1.06342	0.00596667
E9PWG6	Ncapg	Non-SMC condensin I complex, subunit G OS=Mus musculus OX=10090 GN=Ncapg PE=1 SV=1	28	25	44	25	112.8	25	115.552	113.766	112.262	103.852	105.809	102.957	104.677	105.27	107.2	100.959	99.5598	102.882	0.915211	0.00160692	0.956656	0.0202535	0.92847	0.00260243	0.970515	0.0741922
P28653	Bgn	Biglycan OS=Mus musculus OX=10090 GN=Bgn PE=1 SV=1	56	23	59	22	41.6	23	116.547	116.898	122.7	114.957	113.956	112.647	96.5779	88.88	97.3	98.0719	98.9349	98.2812	0.959047	0.0819886	1.04431	0.197704	0.793939	0.00187576	0.864526	2.76852e-05
O55234	Psmb5	Proteasome subunit beta type-5 OS=Mus musculus OX=10090 GN=Psmb5 PE=1 SV=3	63	19	50	19	28.5	19	120.307	121.037	110.93	97.6826	97.7662	111.326	104.165	116.6	103.5	98.4844	96.0189	98.9085	0.870842	0.0531203	0.904853	0.0775104	0.92049	0.156549	0.956441	0.389815
Q922Y1	Ubxn1	UBX domain-containing protein 1 OS=Mus musculus OX=10090 GN=Ubxn1 PE=1 SV=1	56	23	62	23	33.6	23	102.504	107.725	99.0486	102.412	99.7507	98.9931	113.699	99.99	109.8	111.891	112.057	113.86	0.97374	0.377007	1.04426	0.311845	1.04595	0.379122	1.1217	0.000547553
Q921F4	Hnrnpll	Heterogeneous nuclear ribonucleoprotein L-like OS=Mus musculus OX=10090 GN=Hnrnpll PE=1 SV=3	35	21	47	21	64.1	21	108.917	108.061	107.044	106.32	109.256	109.234	101.294	110.55	99.8	103.125	107.579	103.509	1.00243	0.825489	1.00824	0.826129	0.961799	0.292353	0.967376	0.110211
Q9WUP7	Uchl5	Ubiquitin carboxyl-terminal hydrolase isozyme L5 OS=Mus musculus OX=10090 GN=Uchl5 PE=1 SV=2	62	21	50	1	37.6	21	110.134	102.244	108.043	114.957	110.091	97.7819	110.931	98.34	117.8	94.5656	112.057	95.1446	1.00752	0.893441	0.922634	0.355746	1.02076	0.737427	0.934754	0.412493
O70435	Psma3	Proteasome subunit alpha type-3 OS=Mus musculus OX=10090 GN=Psma3 PE=1 SV=3	58	23	69	23	28.4	23	131.475	126.071	114.261	96.4487	98.4973	114.299	97.9107	118.47	92.6	96.9375	92.8947	99.0131	0.831735	0.0515426	0.934833	0.453412	0.831024	0.0894471	0.934033	0.314648
P11688	Itga5	Integrin alpha-5 OS=Mus musculus OX=10090 GN=Itga5 PE=1 SV=3	21	20	50	20	115	20	94.9847	99.5593	98.4934	111.769	108.002	113.088	106.42	119.68	107.5	100.959	106.121	106.332	1.13589	0.00296878	0.939484	0.217324	1.13842	0.0389878	0.941574	0.0494299
P60766	Cdc42	Cell division control protein 42 homolog OS=Mus musculus OX=10090 GN=Cdc42 PE=1 SV=2	49	13	45	12	21.2	13	101.066	102.803	116.038	106.834	107.585	100.314	98.5258	99.66	92.1	115.603	114.556	118.46	0.983824	0.759464	1.20095	0.00177741	0.907405	0.134889	1.10767	0.0119952
A0A0R4J0F6	Gak	Cyclin-G-associated kinase OS=Mus musculus OX=10090 GN=Gak PE=1 SV=1	28	31	52	31	143.6	31	112.566	115.108	114.15	104.675	104.242	103.728	102.012	107.47	95.6	108.487	103.934	103.509	0.914634	0.000250135	1.03556	0.393175	0.892509	0.0251238	1.01051	0.535336
P61290	Psme3	Proteasome activator complex subunit 3 OS=Mus musculus OX=10090 GN=Psme3 PE=1 SV=1	67	19	55	19	29.5	19	107.922	108.285	110.486	100.459	110.091	110.115	101.807	106.92	99.3	104.569	108.099	106.541	0.981549	0.57694	1.0363	0.204872	0.942864	0.0592195	0.99546	0.89257
Q8R4R6	Nup35	Nucleoporin NUP35 OS=Mus musculus OX=10090 GN=Nup35 PE=1 SV=2	51	13	38	13	34.8	13	105.158	106.495	102.38	105.806	107.48	96.6807	115.135	104.28	115.6	104.466	105.808	102.672	0.987052	0.723352	0.934127	0.125573	1.06682	0.146722	1.00961	0.789278
Q08288	Lyar	Cell growth-regulating nucleolar protein OS=Mus musculus OX=10090 GN=Lyar PE=1 SV=2	48	26	59	25	43.7	26	101.951	109.403	111.596	104.16	109.987	119.585	97.3981	107.03	94.9	103.022	110.495	105.705	1.03338	0.539351	1.06646	0.197542	0.926854	0.169971	0.956519	0.388106
P62317	Snrpd2	Small nuclear ribonucleoprotein Sm D2 OS=Mus musculus OX=10090 GN=Snrpd2 PE=1 SV=1	80	18	59	18	13.5	18	108.033	105.712	110.597	103.441	106.958	109.234	103.447	108.46	106.6	103.434	104.871	103.3	0.985481	0.514538	0.978331	0.211204	0.982012	0.392818	0.974886	0.202758
P70336	Rock2	Rho-associated protein kinase 2 OS=Mus musculus OX=10090 GN=Rock2 PE=1 SV=1	22	29	50	25	160.5	29	115.331	114.325	108.82	103.235	102.571	106.151	105.292	112.97	103.9	100.237	102.267	100.163	0.92165	0.0184815	0.939489	0.0887856	0.951802	0.192247	0.970225	0.0754965
D3YYN7	Atp1a2	Sodium/potassium-transporting ATPase subunit alpha OS=Mus musculus OX=10090 GN=Atp1a2 PE=1 SV=1	18	16	44	1	103.5	16	95.6482	93.4068	112.707	125.342	118.134	80.7141	123.542	81.84	112.5	107.869	126.637	90.5442	1.07433	0.646801	1.02255	0.890253	1.05342	0.718439	1.00265	0.987598
E9QKR0	Gnb2	Guanine nucleotide-binding protein G(I)/G(S)/G(T) subunit beta-2 OS=Mus musculus OX=10090 GN=Gnb2 PE=1 SV=1	37	15	52	8	41.4	15	115.441	109.403	110.042	109.302	114.687	115.731	89.1961	114.4	78.4	109.725	106.225	104.345	1.01443	0.591166	1.13581	0.301947	0.842065	0.17909	0.942823	0.0633791
Q9DCX2	Atp5pd	ATP synthase subunit d, mitochondrial OS=Mus musculus OX=10090 GN=Atp5pd PE=1 SV=3	81	12	60	12	18.7	12	90.7828	91.1695	98.2713	113.62	117.403	116.061	106.318	108.79	105.6	104.775	113.202	105.6	1.2386	0.00113289	1.00895	0.754087	1.14447	0.00673239	0.932274	0.0540783
A0A0G2JGX4	Atp1a3	Sodium/potassium-transporting ATPase subunit alpha OS=Mus musculus OX=10090 GN=Atp1a3 PE=1 SV=1	16	16	43	1	112.9	16	NA	NA	NA	NA	NA	NA	NA	NA	NA	NA	NA	NA	NA	NA	NA	NA	NA	NA	NA	NA
P35278	Rab5c	Ras-related protein Rab-5C OS=Mus musculus OX=10090 GN=Rab5c PE=1 SV=2	61	13	55	10	23.4	13	104.384	102.244	109.042	105.6	109.36	112.757	96.8854	108.46	102.8	102.712	113.619	106.227	1.03817	0.235792	1.04677	0.358619	0.976163	0.554953	0.984258	0.676015
Q9QXB9	Drg2	Developmentally-regulated GTP-binding protein 2 OS=Mus musculus OX=10090 GN=Drg2 PE=1 SV=1	54	23	50	22	40.7	23	125.835	125.512	119.702	95.9346	101.84	119.034	90.734	105.49	90.8	103.022	99.3515	101.104	0.853817	0.0662073	1.05732	0.336061	0.773546	0.00613764	0.957922	0.560545
P47856	Gfpt1	Glutamine--fructose-6-phosphate aminotransferase [isomerizing] 1 OS=Mus musculus OX=10090 GN=Gfpt1 PE=1 SV=3	35	24	51	24	78.5	24	108.807	113.431	106.266	101.693	106.227	108.463	99.5511	102.85	99.3	109.519	109.453	108.841	0.963102	0.234922	1.08655	0.00170978	0.918411	0.0201191	1.03613	0.12993
P51859	Hdgf	Hepatoma-derived growth factor OS=Mus musculus OX=10090 GN=Hdgf PE=1 SV=2	48	17	67	16	26.3	17	104.826	100.902	98.8265	111.05	103.615	106.151	111.957	103.84	108.5	109.416	105.079	108.005	1.05339	0.125237	0.994459	0.833861	1.06482	0.0885394	1.00525	0.835164
Q810B6	Ankfy1	Rabankyrin-5 OS=Mus musculus OX=10090 GN=Ankfy1 PE=1 SV=2	25	25	42	24	128.6	25	105.821	112.424	108.487	98.9165	102.153	110.445	96.0652	115.72	102.4	106.219	106.746	109.782	0.953426	0.266599	1.02725	0.653763	0.961599	0.53071	1.03606	0.358044
A2AL85	Asph	Aspartyl/asparaginyl beta-hydroxylase OS=Mus musculus OX=10090 GN=Asph PE=1 SV=1	32	24	45	24	81.4	24	81.8262	77.1864	108.598	118.659	120.328	126.081	86.1204	101.2	83.8	112.509	132.885	122.851	1.36417	0.0318464	1.35824	0.0156583	1.01311	0.921881	1.00871	0.874552
Q78ZM0	Snx3	Sorting nexin 3, isoform CRA_b OS=Mus musculus OX=10090 GN=Snx3 PE=1 SV=1	91	21	64	19	18.8	21	115.11	114.214	111.818	100.15	98.9151	88.9727	115.135	104.72	111.8	105.291	103.413	103.823	0.844337	0.00851872	0.942324	0.110736	0.972192	0.382198	1.08502	0.0849969
A2AKU9	Atp5c1	ATP synthase subunit gamma OS=Mus musculus OX=10090 GN=Atp5c1 PE=1 SV=1	56	25	60	2	32.8	25	98.8549	95.0847	107.71	112.695	103.093	111.987	93.092	107.25	108.7	97.35	125.387	111.664	1.08661	0.147142	1.08206	0.42398	1.02451	0.712544	1.02022	0.811332
Q3TW96	Uap1l1	UDP-N-acetylhexosamine pyrophosphorylase-like protein 1 OS=Mus musculus OX=10090 GN=Uap1l1 PE=1 SV=1	46	21	58	19	56.6	21	102.283	100.902	105.6	97.5797	97.8706	96.1301	106.113	103.18	108	122.512	115.91	116.055	0.944285	0.0185024	1.1172	0.00873302	1.02755	0.224809	1.21571	0.000728867
Q9D4J7	Phf6	PHD finger protein 6 OS=Mus musculus OX=10090 GN=Phf6 PE=1 SV=1	39	21	51	21	41.1	21	108.143	111.305	118.259	114.957	117.403	113.308	95.6551	104.39	81.8	107.456	99.0391	104.45	1.02357	0.455629	1.10325	0.239352	0.834585	0.061473	0.899549	0.0133482
O55142	Rpl35a	60S ribosomal protein L35a OS=Mus musculus OX=10090 GN=Rpl35a PE=1 SV=2	84	22	93	22	12.5	22	113.009	107.725	116.815	103.955	102.466	106.921	107.445	104.61	104.7	103.434	98.8308	104.764	0.928288	0.0518072	0.969293	0.184448	0.938398	0.0682163	0.97985	0.397535
Q9WVJ2	Psmd13	26S proteasome non-ATPase regulatory subunit 13 OS=Mus musculus OX=10090 GN=Psmd13 PE=1 SV=1	44	19	55	19	42.8	19	113.561	116.898	113.262	102.207	106.018	110.005	100.679	114.95	91.8	99.6187	102.788	104.764	0.925834	0.0285141	0.99916	0.99065	0.894412	0.151813	0.965249	0.244538
Q62419	Sh3gl1	Endophilin-A2 OS=Mus musculus OX=10090 GN=Sh3gl1 PE=1 SV=1	45	21	49	21	41.5	21	100.956	109.18	95.8284	105.6	103.511	101.856	105.908	98.45	107.8	115.5	112.473	115.114	1.01635	0.700683	1.09909	0.0266051	1.02024	0.690676	1.10329	0.00175405
Q5SUH7	Clint1	Clathrin interactor 1 OS=Mus musculus OX=10090 GN=Clint1 PE=1 SV=1	27	20	42	20	67.7	20	108.143	114.325	103.157	103.235	103.929	110.996	107.035	110.44	107.7	103.331	99.0391	103.091	0.977071	0.5741	0.939373	0.0194569	0.998617	0.966836	0.960088	0.210829
Q8VCG1	Dut	Deoxyuridine triphosphatase OS=Mus musculus OX=10090 GN=Dut PE=1 SV=1	64	15	55	15	21.2	15	112.898	110.858	114.816	103.749	102.153	95.2492	111.649	97.02	107	109.622	102.059	106.436	0.889475	0.0118739	1.00776	0.874278	0.932354	0.16242	1.05634	0.172289
O54833	Csnk2a2	Casein kinase II subunit alpha' OS=Mus musculus OX=10090 GN=Csnk2a2 PE=1 SV=1	51	16	40	15	41.2	16	113.672	117.346	107.821	96.6543	101.109	118.594	100.781	124.19	101.7	100.031	95.7065	99.1176	0.933649	0.359515	0.902606	0.243847	0.964091	0.644511	0.932035	0.352822
Q505F5	Lrrc47	Leucine-rich repeat-containing protein 47 OS=Mus musculus OX=10090 GN=Lrrc47 PE=1 SV=1	45	26	58	26	63.6	26	105.932	106.159	105.045	103.544	103.72	98.3324	112.572	103.62	112.8	107.456	104.454	108.841	0.963612	0.0993605	0.974954	0.450553	1.03738	0.263687	1.0496	0.0823814
Q9WV54	Asah1	Acid ceramidase OS=Mus musculus OX=10090 GN=Asah1 PE=1 SV=1	42	19	52	19	44.6	19	103.499	105.824	110.597	108.273	111.136	114.629	94.6299	123.97	99.8	97.35	104.142	101.627	1.04413	0.166018	0.952007	0.611437	0.99525	0.959087	0.907437	0.0188992
Q9QUI0	Rhoa	Transforming protein RhoA OS=Mus musculus OX=10090 GN=Rhoa PE=1 SV=1	69	18	78	11	21.8	18	96.7539	96.7627	118.814	106.834	108.107	108.133	100.986	100.32	91.7	114.881	116.951	113.337	1.0344	0.652225	1.17803	0.00537195	0.938129	0.462565	1.06839	0.00287379
E9PYH2	Acot7	Cytosolic acyl coenzyme A thioester hydrolase OS=Mus musculus OX=10090 GN=Acot7 PE=1 SV=1	36	15	60	15	42.8	15	124.287	116.786	119.813	96.3459	96.1994	90.0738	108.471	111.54	114.8	99.825	99.3515	97.863	0.783123	0.000966291	0.887186	0.00280038	0.927744	0.0377797	1.05102	0.0890006
A2AQ19	Rtf1	RNA polymerase-associated protein RTF1 homolog OS=Mus musculus OX=10090 GN=Rtf1 PE=1 SV=1	31	26	47	26	80.7	26	113.783	110.41	105.378	102.618	101.004	97.4515	112.572	104.61	115.4	103.331	102.788	103.613	0.913533	0.0299689	0.931299	0.0784079	1.00914	0.81645	1.02876	0.135143
Q9DC51	Gnai3	Guanine nucleotide-binding protein G(k) subunit alpha OS=Mus musculus OX=10090 GN=Gnai3 PE=1 SV=3	56	17	42	10	40.5	17	116.547	117.234	118.814	98.8136	104.138	118.263	92.0668	122.1	92	95.3906	101.643	101.104	0.911002	0.147851	0.973774	0.806341	0.868325	0.198234	0.928157	0.278386
A0A1W2P7A1	Rps12	40S ribosomal protein S12 OS=Mus musculus OX=10090 GN=Rps12 PE=1 SV=1	69	14	82	14	16	14	101.619	106.719	111.374	106.937	104.451	112.207	96.4753	113.52	94.8	110.653	107.162	108.946	1.01214	0.73933	1.07207	0.293824	0.953343	0.493794	1.00978	0.694457
P14576	Srp54	Signal recognition particle 54 kDa protein OS=Mus musculus OX=10090 GN=Srp54 PE=1 SV=2	49	23	48	3	55.7	23	107.259	109.963	101.603	101.487	100.9	109.564	102.422	111.76	106.5	108.281	103.413	111.141	0.978443	0.571866	1.00672	0.848363	1.00583	0.873738	1.03489	0.369608
Q6P8N8	Clpx	ATP-dependent Clp protease ATP-binding subunit clpX-like, mitochondrial OS=Mus musculus OX=10090 GN=Clpx PE=1 SV=1	32	19	43	19	67.3	19	105.047	99.5593	112.374	108.788	110.196	105.38	102.319	108.02	104.5	105.6	107.787	103.927	1.02329	0.56959	1.00786	0.701378	0.993247	0.869227	0.978268	0.265051
B1AZI6	Thoc2	THO complex subunit 2 OS=Mus musculus OX=10090 GN=Thoc2 PE=1 SV=1	19	31	49	31	182.7	31	101.066	103.139	99.8259	114.443	111.24	110.005	107.753	110.55	102.8	104.775	103.101	104.241	1.10412	0.00298721	0.972013	0.266046	1.05615	0.0820265	0.929782	0.00510381
Q8BH95	Echs1	Enoyl-CoA hydratase, mitochondrial OS=Mus musculus OX=10090 GN=Echs1 PE=1 SV=1	47	17	49	17	31.5	17	87.4655	83.8983	94.718	112.078	108.838	108.683	112.367	115.28	118.4	106.528	111.536	110.305	1.23871	0.00327804	0.948916	0.0627442	1.30053	0.00182894	0.996268	0.837148
Q9R0P5	Dstn	Destrin OS=Mus musculus OX=10090 GN=Dstn PE=1 SV=3	86	18	75	13	18.5	18	108.696	112.088	110.264	100.459	104.555	103.288	92.9895	94.05	88	117.047	116.639	126.511	0.931291	0.00823753	1.30962	0.00159268	0.830815	0.000896013	1.16833	0.00737594
Q9D903	Ebna1bp2	Probable rRNA-processing protein EBP2 OS=Mus musculus OX=10090 GN=Ebna1bp2 PE=2 SV=1	60	21	59	21	34.7	21	97.4174	102.356	93.0524	116.911	112.285	113.308	105.395	97.46	105.6	107.147	110.495	110.41	1.16965	0.0054617	1.06353	0.0872264	1.05337	0.241772	0.957803	0.0540662
O09106	Hdac1	Histone deacetylase 1 OS=Mus musculus OX=10090 GN=Hdac1 PE=1 SV=1	38	19	46	12	55	19	103.831	109.963	100.492	103.646	107.585	121.016	99.5511	117.59	101.5	103.022	100.393	106.541	1.05715	0.370831	0.972743	0.653971	1.01386	0.83045	0.932908	0.251752
Q9CSH3	Dis3	Exosome complex exonuclease RRP44 OS=Mus musculus OX=10090 GN=Dis3 PE=1 SV=4	37	34	56	34	108.8	34	111.903	114.102	110.153	100.664	101.735	105.6	105.497	108.9	107.9	102.609	102.372	103.195	0.916237	0.00759673	0.956186	0.0105705	0.95877	0.0387751	1.00057	0.970964
Q9WTP7	Ak3	GTP:AMP phosphotransferase AK3, mitochondrial OS=Mus musculus OX=10090 GN=Ak3 PE=1 SV=3	78	18	46	18	25.4	18	91.3357	90.6102	90.6095	117.528	120.745	111.656	107.445	98.34	106	108.487	115.389	112.187	1.28388	0.000644188	1.07787	0.0793569	1.14393	0.00994313	0.960376	0.236891
A2AH75	Kif1b	Kinesin family member 1B, isoform CRA_a OS=Mus musculus OX=10090 GN=Kif1b PE=1 SV=1	21	23	47	2	130	23	126.72	127.973	122.478	101.898	95.6772	85.2288	119.031	91.41	122.5	97.7625	97.5811	86.0483	0.749804	0.00361006	0.845171	0.179417	0.882731	0.213496	0.995006	0.943284
Q04857	Col6a1	Collagen alpha-1(VI) chain OS=Mus musculus OX=10090 GN=Col6a1 PE=1 SV=1	30	28	49	28	108.4	28	109.36	104.593	106.71	126.165	131.817	164.181	82.1219	95.26	86.3	90.2344	87.0627	93.3671	1.31653	0.046979	1.02648	0.615596	0.822302	0.00989966	0.641137	0.0135358
Q9Z0H1	Wdr46	WD repeat-containing protein 46 OS=Mus musculus OX=10090 GN=Wdr46 PE=2 SV=1	39	25	39	25	69	25	98.7443	95.4203	108.043	110.844	107.376	103.177	110.931	95.48	111.9	107.766	112.161	109.573	1.0635	0.217941	1.03515	0.532797	1.05329	0.45685	1.02521	0.35047
P61202	Cops2	COP9 signalosome complex subunit 2 OS=Mus musculus OX=10090 GN=Cops2 PE=1 SV=1	35	22	51	22	51.6	22	115.773	124.505	109.042	94.8035	102.884	124.65	92.9895	123.31	96.2	96.2156	99.1432	98.5949	0.922757	0.418151	0.940653	0.556957	0.894593	0.311625	0.911943	0.350444
D3Z7P3	Gls	Glutaminase kidney isoform, mitochondrial OS=Mus musculus OX=10090 GN=Gls PE=1 SV=1	39	21	46	2	73.9	21	100.624	95.6441	117.703	111.358	117.194	125.861	86.9406	103.84	86.9	104.053	114.556	110.514	1.12881	0.163019	1.18526	0.0556515	0.884413	0.238643	0.928643	0.180723
Q9CSU0	Rprd1b	Regulation of nuclear pre-mRNA domain-containing protein 1B OS=Mus musculus OX=10090 GN=Rprd1b PE=1 SV=2	57	18	39	16	36.9	18	104.715	107.278	107.377	105.189	105.391	101.966	107.24	107.69	111.3	105.497	107.162	102.568	0.978633	0.182126	0.966271	0.119686	1.02148	0.214703	1.00858	0.634962
Q91VW5	Golga4	Golgin subfamily A member 4 OS=Mus musculus OX=10090 GN=Golga4 PE=1 SV=2	17	29	33	29	257.4	29	104.937	106.047	99.1596	106.32	102.989	92.7166	119.133	108.35	115.5	105.703	105.496	105.286	0.973823	0.589268	0.922743	0.0494902	1.10589	0.0456681	1.04788	0.304481
Q3UC82	Lig3	DNA ligase OS=Mus musculus OX=10090 GN=Lig3 PE=1 SV=1	31	32	49	32	112.6	32	103.499	106.607	104.823	107.759	106.54	101.856	113.289	103.84	107.4	107.972	106.746	102.254	1.0039	0.848849	0.976712	0.482485	1.03049	0.33152	1.00258	0.918628
Q99LI8	Hgs	Hepatocyte growth factor-regulated tyrosine kinase substrate OS=Mus musculus OX=10090 GN=Hgs PE=1 SV=2	32	29	60	28	86	29	101.398	100.678	101.047	104.88	102.989	104.939	109.393	102.19	109.7	112.509	111.224	110.932	1.03195	0.00868933	1.04165	0.149093	1.05991	0.0698351	1.06987	0.000818642
Q6PFA2	Clta	Clathrin light chain OS=Mus musculus OX=10090 GN=Clta PE=1 SV=1	49	18	62	17	23.6	18	103.831	104.481	98.2713	107.862	104.242	100.975	106.728	102.74	108.4	113.437	108.412	112.71	1.02119	0.482461	1.05251	0.0726126	1.03681	0.219884	1.06861	0.047493
A0A171KXD3	Prmt1	Protein arginine N-methyltransferase 1 OS=Mus musculus OX=10090 GN=Prmt1 PE=1 SV=1	49	14	33	14	36.5	14	114.446	119.136	112.374	97.6826	101.944	127.953	93.9122	117.92	95.7	94.05	101.018	101.836	0.946886	0.560855	0.96544	0.684678	0.888937	0.183629	0.906355	0.35468
Q8K363	Ddx18	ATP-dependent RNA helicase DDX18 OS=Mus musculus OX=10090 GN=Ddx18 PE=1 SV=1	35	28	54	28	74.1	28	101.288	105.6	102.602	105.6	105.6	112.317	111.751	108.13	102.8	106.631	106.746	104.345	1.04532	0.143817	0.984631	0.575449	1.04263	0.203527	0.982088	0.461071
P62267	Rps23	40S ribosomal protein S23 OS=Mus musculus OX=10090 GN=Rps23 PE=1 SV=3	66	15	72	15	15.8	15	119.754	125.624	120.257	95.6261	98.2884	112.978	97.9107	112.86	99.3	94.4625	98.2059	102.463	0.839341	0.0265953	0.951821	0.400566	0.848034	0.022479	0.961679	0.540761
D3Z3N4	Hnrnph3	Heterogeneous nuclear ribonucleoprotein H3 OS=Mus musculus OX=10090 GN=Hnrnph3 PE=1 SV=1	45	16	56	15	36.8	16	115.994	116.786	105.489	104.469	102.78	100.425	108.881	112.86	112.8	98.7937	95.1858	99.9541	0.909551	0.0560269	0.878618	0.00225318	0.988977	0.764262	0.955343	0.068903
Q69ZS7	Hbs1l	HBS1-like protein OS=Mus musculus OX=10090 GN=Hbs1l PE=1 SV=2	48	25	39	21	75.1	25	113.451	109.851	117.37	106.628	106.645	98.6628	104.882	100.54	102.9	105.394	102.163	105.809	0.915647	0.049262	1.01636	0.379622	0.905041	0.0126501	1.00459	0.877228
Q9WTX6	Cul1	Cullin-1 OS=Mus musculus OX=10090 GN=Cul1 PE=1 SV=1	30	25	44	25	89.6	25	111.018	116.003	111.707	102.001	106.958	107.362	102.012	113.85	98.7	104.053	99.8722	102.15	0.933847	0.0324829	0.973021	0.58389	0.928653	0.172456	0.967609	0.180026
Q9WUM4	Coro1c	Coronin-1C OS=Mus musculus OX=10090 GN=Coro1c PE=1 SV=2	38	27	74	24	53.1	27	105.047	108.844	115.261	101.693	102.675	110.335	96.988	120.78	91.7	105.187	106.746	110.828	0.956103	0.299406	1.04295	0.651794	0.940198	0.52474	1.0256	0.449536
Q64449	Mrc2	C-type mannose receptor 2 OS=Mus musculus OX=10090 GN=Mrc2 PE=1 SV=3	16	24	42	24	167	24	90.0088	97.4339	95.9394	108.993	109.778	120.245	97.3981	107.58	95.4	110.241	121.013	118.565	1.19632	0.0122958	1.16459	0.0297717	1.05998	0.267385	1.03186	0.501304
F7CB97	Clip1	CAP-Gly domain-containing linker protein 1 (Fragment) OS=Mus musculus OX=10090 GN=Clip1 PE=1 SV=1	20	25	47	2	135.9	25	98.6337	100.007	96.7167	111.564	113.956	95.3593	117.8	94.38	122.4	108.384	104.559	106.227	1.08641	0.223976	0.953942	0.588541	1.1328	0.208493	0.994674	0.928276
Q9WVM1	Racgap1	Rac GTPase-activating protein 1 OS=Mus musculus OX=10090 GN=Racgap1 PE=1 SV=1	45	28	52	28	70.1	28	103.057	103.922	104.49	110.741	101.526	103.398	108.983	107.69	104.1	107.147	108.828	109.05	1.01347	0.648423	1.01326	0.420244	1.02987	0.110701	1.02965	0.338927
P17183	Eno2	Gamma-enolase OS=Mus musculus OX=10090 GN=Eno2 PE=1 SV=2	28	14	132	1	47.3	14	120.417	124.281	110.708	92.0273	103.511	128.724	98.5258	111.76	96.8	96.0094	97.9976	97.4448	0.912371	0.420133	0.949089	0.335307	0.864041	0.060592	0.898815	0.370635
B7ZNL2	Nap1l4	Nap1l4 protein OS=Mus musculus OX=10090 GN=Nap1l4 PE=1 SV=1	40	17	60	15	43.9	17	113.893	117.905	119.924	98.7108	98.6018	96.7908	106.728	110	109.7	103.228	100.289	99.3267	0.83618	0.000515823	0.927751	0.00746691	0.928083	0.0148706	1.02972	0.0933631
Q60520	Sin3a	Paired amphipathic helix protein Sin3a OS=Mus musculus OX=10090 GN=Sin3a PE=1 SV=3	24	29	45	29	145	29	107.701	108.173	104.268	103.338	100.795	106.591	112.367	116.71	115.4	99.3094	101.643	97.4448	0.970584	0.205824	0.866232	0.000968273	1.07601	0.0103657	0.960327	0.118204
E9PWE8	Dpysl3	Dihydropyrimidinase-related protein 3 OS=Mus musculus OX=10090 GN=Dpysl3 PE=1 SV=1	33	19	42	15	73.8	19	102.614	106.271	90.4984	119.07	118.656	127.182	86.633	90.53	86	112.922	117.056	116.16	1.21887	0.01668	1.3153	0.000127577	0.879015	0.0721283	0.948559	0.109206
Q6NZN0	Rbm26	RNA-binding protein 26 OS=Mus musculus OX=10090 GN=Rbm26 PE=1 SV=2	28	26	45	24	114.1	26	107.812	105.488	103.823	107.245	105.182	102.297	116.673	110.44	116.5	100.753	98.6225	98.0721	0.992435	0.686752	0.865648	0.00222252	1.08353	0.019907	0.945107	0.0251983
P61255	Rpl26	60S ribosomal protein L26 OS=Mus musculus OX=10090 GN=Rpl26 PE=1 SV=1	72	23	87	23	17.2	23	112.787	110.969	104.49	105.908	103.198	110.775	104.37	103.95	103.5	103.95	104.454	106.227	0.974516	0.452646	1.00902	0.271125	0.949956	0.0964948	0.983589	0.49299
Q8R2Y8	Ptrh2	Peptidyl-tRNA hydrolase 2, mitochondrial OS=Mus musculus OX=10090 GN=Ptrh2 PE=1 SV=1	53	12	39	12	19.5	12	112.456	104.817	118.703	108.993	108.107	105.27	104.472	113.63	99.9	97.2469	103.621	97.863	0.959504	0.337848	0.9394	0.228161	0.946504	0.35204	0.926673	0.0273642
Q91VA7	Idh3b	Isocitrate dehydrogenase [NAD] subunit, mitochondrial OS=Mus musculus OX=10090 GN=Idh3b PE=1 SV=1	30	12	55	11	42.2	12	93.3261	90.3864	102.158	113.826	111.136	113.198	109.393	106.48	108.2	105.291	110.599	107.691	1.18291	0.00863171	0.998479	0.929808	1.13364	0.0248615	0.956887	0.0488805
P47857	Pfkm	ATP-dependent 6-phosphofructokinase, muscle type OS=Mus musculus OX=10090 GN=Pfkm PE=1 SV=3	32	25	47	20	85.2	25	109.028	112.088	105.933	100.048	101.004	109.454	101.191	107.91	105.8	108.384	106.121	107.482	0.949416	0.187937	1.0225	0.321603	0.962857	0.203024	1.03698	0.279265
Q9CYG7	Tomm34	Mitochondrial import receptor subunit TOM34 OS=Mus musculus OX=10090 GN=Tomm34 PE=1 SV=1	62	22	57	22	34.3	22	122.297	114.437	119.147	96.7572	98.6018	96.02	107.65	107.58	101.1	101.269	103.413	107.377	0.818753	0.000871821	0.986497	0.639497	0.888865	0.0138825	1.07097	0.024006
Q9DB20	Atp5po	ATP synthase subunit O, mitochondrial OS=Mus musculus OX=10090 GN=Atp5po PE=1 SV=1	62	19	67	18	23.3	19	101.398	98.5525	105.378	110.947	111.345	112.207	100.474	118.8	102.1	102.609	105.704	104.345	1.09554	0.00847435	0.972882	0.649586	1.05255	0.435754	0.934709	0.00168481
Q9CXF4	Tbc1d15	TBC1 domain family member 15 OS=Mus musculus OX=10090 GN=Tbc1d15 PE=1 SV=1	28	21	49	20	76.5	21	109.802	110.41	112.929	100.664	101.526	101.526	100.576	107.58	104.6	111.066	104.559	109.155	0.911677	0.000604134	1.03844	0.225764	0.938811	0.0388395	1.06935	0.022834
P56812	Pdcd5	Programmed cell death protein 5 OS=Mus musculus OX=10090 GN=Pdcd5 PE=1 SV=3	72	15	65	15	14.3	15	114.335	110.298	106.821	103.852	101.84	100.975	111.854	100.32	109.6	100.237	106.017	107.482	0.925214	0.023957	0.97502	0.555064	0.970792	0.479612	1.02305	0.376369
B2RQG2	Phf3	PHD finger protein 3 OS=Mus musculus OX=10090 GN=Phf3 PE=1 SV=1	18	35	50	34	225.4	35	104.052	109.403	99.1596	110.227	109.569	111.216	106.523	105.71	107.3	103.95	101.122	104.973	1.05885	0.110132	0.970306	0.0632311	1.02213	0.48409	0.936656	0.00497822
P47754	Capza2	F-actin-capping protein subunit alpha-2 OS=Mus musculus OX=10090 GN=Capza2 PE=1 SV=3	54	17	63	11	32.9	17	102.946	104.817	107.599	105.292	108.838	113.528	96.5779	106.92	98.5	110.137	111.224	107.796	1.03899	0.209251	1.08993	0.0531994	0.957623	0.266378	1.00458	0.856468
Q8CGC6	Rbm28	RNA-binding protein 28 OS=Mus musculus OX=10090 GN=Rbm28 PE=1 SV=4	31	22	37	22	84.2	22	103.831	99.4475	100.381	106.011	101.944	104.169	104.78	99.33	107	110.55	118.409	116.16	1.02788	0.187616	1.10932	0.0255081	1.02454	0.400097	1.10571	0.0136495
Q9CX34	Sugt1	Protein SGT1 homolog OS=Mus musculus OX=10090 GN=Sugt1 PE=1 SV=3	52	15	43	15	38.1	15	106.153	99.7831	107.155	106.628	105.6	97.4515	102.729	105.93	101.4	116.428	108.62	115.01	0.989106	0.774479	1.09675	0.0220937	0.990319	0.724473	1.0981	0.0547794
Q9WUD1	Stub1	STIP1 homology and U box-containing protein 1 OS=Mus musculus OX=10090 GN=Stub1 PE=1 SV=1	77	21	47	21	34.9	21	103.941	100.79	103.712	106.217	108.942	104.829	109.906	105.05	101	110.653	109.974	107.587	1.03743	0.0712553	1.0388	0.209804	1.02436	0.416659	1.0257	0.146523
G3X9Q6	Larp4	La-related protein 4 OS=Mus musculus OX=10090 GN=Larp4 PE=1 SV=1	28	23	57	5	79.7	23	119.201	114.773	119.147	107.142	103.302	102.627	103.037	106.37	99.3	100.237	99.3515	101.209	0.886584	0.00277856	0.97438	0.279864	0.874225	0.00416	0.960796	0.0530738
P35979	Rpl12	60S ribosomal protein L12 OS=Mus musculus OX=10090 GN=Rpl12 PE=1 SV=2	90	19	89	18	17.8	19	113.23	111.864	110.708	104.469	103.093	103.288	107.753	105.6	110.3	99.825	101.122	103.195	0.925693	0.000600619	0.939717	0.017829	0.963821	0.0583671	0.978422	0.105224
Q80VD1	Fam98b	Protein FAM98B OS=Mus musculus OX=10090 GN=Fam98b PE=1 SV=1	55	18	43	14	45.3	18	112.787	113.207	111.596	100.767	104.347	106.261	102.319	114.95	97.3	102.609	102.58	106.959	0.922344	0.00651792	0.992305	0.88943	0.931807	0.219272	1.00249	0.911098
Q9D1P4	Chordc1	Cysteine and histidine-rich domain-containing protein 1 OS=Mus musculus OX=10090 GN=Chordc1 PE=1 SV=1	50	18	37	18	37.3	18	119.09	124.841	115.261	98.4023	102.884	98.9931	96.4753	106.81	96.8	106.425	101.851	108.423	0.835988	0.00325153	1.05536	0.229647	0.835447	0.0109082	1.05468	0.0847506
Q9CQQ7	Atp5pb	ATP synthase F(0) complex subunit B1, mitochondrial OS=Mus musculus OX=10090 GN=Atp5pb PE=1 SV=1	45	15	49	15	28.9	15	96.6434	93.7424	108.931	109.816	110.405	124.54	94.2198	107.14	97.1	108.384	115.389	107.377	1.15182	0.0864678	1.10953	0.0793639	0.997136	0.964791	0.960526	0.450665
F7BGR7	Gm21992	Predicted gene 21992 OS=Mus musculus OX=10090 GN=Gm21992 PE=1 SV=1	52	20	47	3	52.8	20	102.172	100.231	95.3842	117.733	118.134	104.499	104.165	99.44	101.7	110.653	110.495	107.064	1.14299	0.0446255	1.07503	0.01319	1.02525	0.3618	0.96429	0.430963
O08709	Prdx6	Peroxiredoxin-6 OS=Mus musculus OX=10090 GN=Prdx6 PE=1 SV=3	70	21	65	21	24.9	21	128.6	135.692	142.466	91.5131	97.2439	103.067	92.1693	113.08	88.9	92.9156	93.4154	101.418	0.717442	0.00182244	0.978241	0.804307	0.723157	0.0118611	0.986034	0.769179
Q9CQU0	Txndc12	Thioredoxin domain-containing protein 12 OS=Mus musculus OX=10090 GN=Txndc12 PE=1 SV=1	56	12	42	12	19	12	107.701	102.132	98.7155	117.116	112.389	101.085	107.856	104.72	82.6	108.797	113.307	116.892	1.07144	0.247368	1.14845	0.152697	0.956658	0.622451	1.02542	0.625139
A0A2R8W6Y5	Larp4	La-related protein 4 OS=Mus musculus OX=10090 GN=Larp4 PE=1 SV=1	30	19	54	1	67.4	19	127.826	117.569	120.479	94.5979	101.109	117.382	100.371	108.35	104.3	88.6875	100.393	96.5038	0.855727	0.0770051	0.912347	0.091798	0.855542	0.009971	0.912151	0.294136
Q6P8X1	Snx6	Sorting nexin-6 OS=Mus musculus OX=10090 GN=Snx6 PE=1 SV=2	59	28	50	25	46.6	28	103.167	103.139	102.38	105.806	104.451	102.297	110.214	101.86	108.8	111.272	110.182	108.528	1.01253	0.288365	1.02839	0.324027	1.03948	0.192416	1.05576	0.0109767
Q6KCD5	Nipbl	Nipped-B-like protein OS=Mus musculus OX=10090 GN=Nipbl PE=1 SV=1	13	35	44	35	315.3	35	101.288	99.5593	95.2732	121.024	115.732	118.373	103.96	96.91	105.4	99.3094	109.557	105.705	1.19927	0.00111711	1.02711	0.524802	1.03428	0.346582	0.885795	0.0157605
Q9DC61	Pmpca	Mitochondrial-processing peptidase subunit alpha OS=Mus musculus OX=10090 GN=Pmpca PE=1 SV=1	41	20	44	20	58.2	20	95.5376	96.2034	97.8271	107.862	110.196	117.933	103.344	116.49	97.3	106.837	113.931	109.887	1.16032	0.00769457	1.04264	0.49606	1.0952	0.182565	0.984121	0.653487
P62301	Rps13	40S ribosomal protein S13 OS=Mus musculus OX=10090 GN=Rps13 PE=1 SV=2	72	23	92	23	17.2	23	128.047	132.783	120.591	91.5131	95.7816	132.248	90.939	123.86	88.8	88.3781	92.0615	96.0855	0.83777	0.198684	0.910824	0.478724	0.795969	0.0945439	0.865378	0.335703
Q9WUP7-2	Uchl5	Isoform 2 of Ubiquitin carboxyl-terminal hydrolase isozyme L5 OS=Mus musculus OX=10090 GN=Uchl5	62	21	48	1	37.5	21	117.874	112.2	117.926	99.2249	100.9	103.398	105.292	111.54	108.7	100.959	97.0604	100.477	0.872192	0.00276473	0.916949	0.0145255	0.935439	0.0460724	0.983442	0.386473
P36916	Gnl1	Guanine nucleotide-binding protein-like 1 OS=Mus musculus OX=10090 GN=Gnl1 PE=1 SV=4	36	20	43	20	68.7	20	110.355	110.41	110.819	99.5334	100.795	98.1122	102.934	109.89	102.8	110.55	106.85	111.35	0.900046	0.000150685	1.04159	0.183107	0.951869	0.085938	1.10156	0.00313007
Q9D0I8	Mrto4	mRNA turnover protein 4 homolog OS=Mus musculus OX=10090 GN=Mrto4 PE=1 SV=1	69	21	53	21	27.5	21	113.672	113.431	113.484	102.31	104.033	116.501	101.499	104.83	102.9	101.269	101.747	99.9541	0.947907	0.256529	0.979758	0.131858	0.907931	0.000417831	0.938439	0.215204
A0A0R4J008	Hdac2	Histone deacetylase OS=Mus musculus OX=10090 GN=Hdac2 PE=1 SV=1	38	18	46	11	55.3	18	107.59	116.227	110.042	109.302	109.465	127.182	91.0416	117.81	88.7	100.65	98.3101	100.895	1.03621	0.566892	1.00774	0.93865	0.891249	0.279554	0.866761	0.0623111
A0A0A6YY47	Ncam1	Neural cell adhesion molecule 1 OS=Mus musculus OX=10090 GN=Ncam1 PE=1 SV=1	33	22	38	1	93.4	22	121.191	123.051	118.037	99.3278	109.151	147.664	83.1472	126.28	80.4	90.75	92.9988	89.185	0.983063	0.896921	0.941712	0.724645	0.800012	0.181028	0.76636	0.134028
Q8BG81	Poldip3	Polymerase delta-interacting protein 3 OS=Mus musculus OX=10090 GN=Poldip3 PE=1 SV=1	51	20	47	20	46.1	20	94.8741	97.8814	96.8278	119.584	112.912	104.719	111.341	93.17	112.1	108.9	112.265	106.018	1.16448	0.0223901	1.03339	0.613622	1.09333	0.222882	0.970252	0.512898
Q4VAA2	Cdv3	Protein CDV3 OS=Mus musculus OX=10090 GN=Cdv3 PE=1 SV=2	73	18	62	18	29.7	18	110.023	114.661	106.488	103.132	94.7371	110.005	102.832	100.76	102.7	109.106	107.995	111.978	0.929649	0.195965	1.0744	0.00507368	0.924871	0.0279858	1.06888	0.19694
Q9D824	Fip1l1	Pre-mRNA 3'-end-processing factor FIP1 OS=Mus musculus OX=10090 GN=Fip1l1 PE=1 SV=1	29	22	48	22	64.9	22	98.8549	102.915	95.1621	104.263	103.824	108.133	110.726	111.76	113.2	107.353	108.099	108.005	1.06496	0.0704471	0.96357	0.00568769	1.13051	0.00534736	1.02289	0.157384
E9Q8N5	Clasp2	CLIP-associating protein 2 OS=Mus musculus OX=10090 GN=Clasp2 PE=1 SV=1	24	28	44	19	140.6	28	111.571	115.22	107.377	104.88	101.735	108.793	106.625	108.35	106.4	101.887	100.914	101	0.943863	0.109672	0.945315	0.00105584	0.961717	0.14356	0.963196	0.134253
E9Q8K8	Zc3h4	Zinc finger CCCH domain-containing protein 4 OS=Mus musculus OX=10090 GN=Zc3h4 PE=1 SV=1	28	25	47	24	135.9	25	103.831	109.403	100.936	107.554	107.793	110.555	109.188	110.22	107.2	103.331	101.643	101.941	1.03734	0.216138	0.939702	0.00308328	1.03959	0.191133	0.941738	0.00444434
Q6P4S8	Ints1	Integrator complex subunit 1 OS=Mus musculus OX=10090 GN=Ints1 PE=1 SV=2	17	26	46	26	245	26	107.922	105.6	105.933	112.798	108.211	107.692	99.8586	102.08	107.3	107.559	101.122	107.273	1.02894	0.157847	1.02172	0.503051	0.968019	0.216299	0.96122	0.184556
Q9CXT8	Pmpcb	Mitochondrial-processing peptidase subunit beta OS=Mus musculus OX=10090 GN=Pmpcb PE=1 SV=1	42	18	45	17	54.6	18	100.956	95.6441	100.825	105.806	108.525	109.674	102.627	110.33	108	110.859	111.432	107.796	1.08937	0.0133101	1.02845	0.297786	1.07912	0.0525019	1.01877	0.276218
O88487	Dync1i2	Cytoplasmic dynein 1 intermediate chain 2 OS=Mus musculus OX=10090 GN=Dync1i2 PE=1 SV=1	38	19	36	18	68.4	19	106.263	110.746	102.158	100.87	98.9151	105.6	109.803	109.23	117.2	109.416	102.372	100.581	0.95682	0.221612	0.929023	0.0994225	1.05347	0.186154	1.02287	0.525143
A2AWA9	Rabgap1	Rab GTPase-activating protein 1 OS=Mus musculus OX=10090 GN=Rabgap1 PE=1 SV=1	31	27	40	27	120.7	27	109.36	108.956	112.262	102.104	103.198	110.225	97.9107	111.54	97.4	109.106	105.496	107.587	0.954469	0.142059	1.04999	0.342123	0.928225	0.170963	1.02111	0.464814
Q8CCK0	H2afy2	Core histone macro-H2A.2 OS=Mus musculus OX=10090 GN=H2afy2 PE=1 SV=3	41	15	54	13	40.1	15	105.047	105.6	98.6044	112.9	113.434	101.746	113.802	96.03	114.7	103.641	101.018	105.077	1.06088	0.228863	0.954407	0.470477	1.04941	0.47584	0.944085	0.200263
Q61171	Prdx2	Peroxiredoxin-2 OS=Mus musculus OX=10090 GN=Prdx2 PE=1 SV=3	46	15	62	15	21.8	15	144.302	138.376	127.142	95.112	95.0504	107.362	90.6315	108.46	89.1	96.6281	93.103	95.3537	0.725988	0.00447704	0.98922	0.877382	0.703215	0.0071278	0.95819	0.381576
Q9R0X4	Acot9	Acyl-coenzyme A thioesterase 9, mitochondrial OS=Mus musculus OX=10090 GN=Acot9 PE=1 SV=1	38	23	55	23	50.5	23	97.8597	100.342	100.825	108.788	107.689	117.823	104.267	117.7	105.3	103.95	103.934	105.077	1.11796	0.0244319	0.956286	0.332801	1.09444	0.0998325	0.93617	0.0926294
Q8BL97-2	Srsf7	Isoform 2 of Serine/arginine-rich splicing factor 7 OS=Mus musculus OX=10090 GN=Srsf7	50	18	73	17	27.4	18	108.254	114.437	110.93	104.983	108.42	116.722	98.2183	115.06	95.5	101.475	101.226	100.895	0.98952	0.780893	0.983217	0.791745	0.925536	0.263715	0.91964	0.0643203
D3Z7B5	Cip2a	Protein CIP2A OS=Mus musculus OX=10090 GN=Cip2a PE=1 SV=1	27	29	49	28	102.1	29	123.182	124.505	114.15	102.412	98.3929	101.526	104.575	98.67	104.6	99.3094	101.434	102.986	0.835545	0.00465564	0.986633	0.57373	0.850783	0.00910278	1.00463	0.787707
O08547	Sec22b	Vesicle-trafficking protein SEC22b OS=Mus musculus OX=10090 GN=Sec22b PE=1 SV=3	48	11	33	11	24.7	11	98.4126	101.573	102.158	106.937	112.389	131.036	95.1425	111.54	94.7	100.856	114.036	105.914	1.15959	0.0952288	1.06445	0.391212	0.997482	0.966427	0.915639	0.298085
E9QB01	Ncam1	Neural cell adhesion molecule 1 OS=Mus musculus OX=10090 GN=Ncam1 PE=1 SV=2	33	22	37	1	93.6	22	104.494	103.475	107.488	114.854	116.045	137.533	89.0936	106.81	89.1	99.825	103.413	103.823	1.16793	0.0772494	1.07739	0.290361	0.903464	0.167361	0.833424	0.0521345
F7DBB3	Ahnak2	AHNAK nucleoprotein 2 (Fragment) OS=Mus musculus OX=10090 GN=Ahnak2 PE=1 SV=1	29	22	41	6	166.4	22	89.7876	90.9458	90.7205	100.562	102.153	108.133	106.933	126.83	112.8	111.169	115.285	116.055	1.14512	0.00489209	0.988304	0.835408	1.27669	0.013329	1.10186	0.0186951
E0CYE2	Impdh1	Inosine-5'-monophosphate dehydrogenase OS=Mus musculus OX=10090 GN=Impdh1 PE=1 SV=1	40	19	48	16	52.4	19	118.759	115.22	117.481	109.919	104.242	98.3324	104.37	95.26	103.2	104.156	104.246	99.6404	0.889128	0.0206558	1.01721	0.62022	0.861633	0.0059761	0.985759	0.707053
Q91YE7	Rbm5	RNA-binding protein 5 OS=Mus musculus OX=10090 GN=Rbm5 PE=1 SV=1	29	25	42	20	92.3	25	102.836	100.007	100.159	110.947	109.465	108.133	107.856	105.16	105.9	106.528	110.078	105.391	1.0843	0.0022621	1.00966	0.561526	1.05252	0.0122029	0.980073	0.251358
Q61792	Lasp1	LIM and SH3 domain protein 1 OS=Mus musculus OX=10090 GN=Lasp1 PE=1 SV=1	56	20	58	20	30	20	118.316	126.631	109.153	95.4204	97.5573	98.6628	110.419	112.75	107.3	100.856	98.7266	99.9541	0.82361	0.0154299	0.9064	0.00369248	0.933263	0.210591	1.02708	0.0810793
Q8CHP8	Pgp	Glycerol-3-phosphate phosphatase OS=Mus musculus OX=10090 GN=Pgp PE=1 SV=1	52	17	48	17	34.5	17	117.763	118.353	113.817	101.076	99.9596	103.508	103.242	106.48	94	100.237	106.641	111.141	0.87029	0.00102295	1.04708	0.385605	0.867943	0.0183029	1.04425	0.24893
F8VQ29	Iqgap3	IQ motif-containing GTPase-activating protein 3 OS=Mus musculus OX=10090 GN=Iqgap3 PE=1 SV=1	18	23	37	22	185.2	23	98.8549	99.1119	101.825	105.394	103.093	98.7729	107.035	92.18	110.8	120.347	116.951	116.474	1.02491	0.313425	1.14114	0.0661305	1.0341	0.586077	1.15138	0.00249182
Q07417	Acads	Short-chain specific acyl-CoA dehydrogenase, mitochondrial OS=Mus musculus OX=10090 GN=Acads PE=1 SV=2	52	17	46	17	44.9	17	113.893	108.397	107.821	104.777	108.629	120.245	103.96	114.73	101.2	97.6594	96.8521	97.7584	1.01073	0.826182	0.913658	0.0901017	0.969038	0.496397	0.875973	0.041493
Q60631	Grb2	Growth factor receptor-bound protein 2 OS=Mus musculus OX=10090 GN=Grb2 PE=1 SV=1	82	21	46	21	25.2	21	118.98	123.834	121.257	95.0092	99.5418	100.755	101.909	117.7	102.6	101.062	94.9775	99.3267	0.811123	0.000515216	0.916693	0.176671	0.885019	0.059221	1.00021	0.99396
F7AYW2	Prrc2b	Protein PRRC2B (Fragment) OS=Mus musculus OX=10090 GN=Prrc2b PE=1 SV=1	23	25	33	1	158.7	25	111.239	117.681	107.821	104.469	104.869	101.085	105.908	97.13	110.5	104.362	95.3941	113.442	0.921844	0.0486699	0.998917	0.986989	0.931093	0.187598	1.00894	0.871037
Q6PR54	Rif1	Telomere-associated protein RIF1 OS=Mus musculus OX=10090 GN=Rif1 PE=1 SV=2	13	25	39	25	266.1	25	103.941	102.58	105.822	117.116	113.016	109.674	103.447	95.92	106.6	103.744	107.162	103.3	1.08793	0.017568	1.02693	0.463928	0.979586	0.555136	0.924661	0.0260673
O08795	Prkcsh	Glucosidase 2 subunit beta OS=Mus musculus OX=10090 GN=Prkcsh PE=1 SV=1	30	24	78	23	58.8	24	91.004	92.2881	89.277	113.517	111.449	109.784	106.01	106.81	104.9	113.334	117.785	114.592	1.22813	0.000117168	1.0881	0.0028919	1.16565	0.000129228	1.03274	0.0993363
Q91WG2	Rabep2	Rab GTPase-binding effector protein 2 OS=Mus musculus OX=10090 GN=Rabep2 PE=1 SV=3	47	24	41	24	62.1	24	105.047	104.817	102.269	106.628	103.302	95.5796	110.111	103.4	108.5	113.128	108.204	111.246	0.978782	0.550587	1.03281	0.228544	1.03165	0.210481	1.0886	0.0650065
E9PYB0	Ahnak2	AHNAK nucleoprotein 2 (Fragment) OS=Mus musculus OX=10090 GN=Ahnak2 PE=1 SV=8	47	21	38	5	182.5	21	80.7204	81.2136	84.8353	105.189	102.362	109.894	119.236	124.85	121.2	116.737	109.453	113.651	1.2864	0.000764519	0.930344	0.0338801	1.48027	4.65657e-05	1.07055	0.0704184
Q9DBP5	Cmpk1	UMP-CMP kinase OS=Mus musculus OX=10090 GN=Cmpk1 PE=1 SV=1	70	16	43	16	22.2	16	112.456	115.444	116.815	103.646	102.362	95.029	98.1157	93.28	100.4	108.797	113.515	114.383	0.873294	0.00809621	1.15387	0.00534453	0.846484	0.002009	1.11845	0.0205002
Q8BFZ9	Erlin2	Erlin-2 OS=Mus musculus OX=10090 GN=Erlin2 PE=1 SV=1	48	20	53	15	37.8	20	98.1914	101.125	103.934	106.32	109.569	112.427	105.087	110.88	102.9	103.744	109.87	109.364	1.08265	0.0260317	1.01289	0.680007	1.0515	0.14722	0.98374	0.537141
A0A0A0MQ80	Spata5	Spermatogenesis-associated protein 5 OS=Mus musculus OX=10090 GN=Spata5 PE=1 SV=1	37	24	45	23	97.1	24	109.581	110.858	109.931	103.132	106.645	103.288	105.395	107.47	107.9	104.672	100.809	104.45	0.94762	0.00879282	0.966225	0.0701588	0.970929	0.0205934	0.989992	0.571615
Q5F2E7	Nufip2	Nuclear fragile X mental retardation-interacting protein 2 OS=Mus musculus OX=10090 GN=Nufip2 PE=1 SV=1	34	25	52	23	75.6	25	99.076	101.461	97.494	111.872	108.002	102.737	107.138	95.59	109.3	117.975	109.245	111.35	1.08248	0.0469835	1.08506	0.151708	1.04696	0.349643	1.04947	0.22716
Q9CPT5	Nop16	Nucleolar protein 16 OS=Mus musculus OX=10090 GN=Nop16 PE=1 SV=1	78	21	50	21	21.1	21	107.259	112.536	112.374	114.134	117.925	113.418	100.884	88.11	101.4	101.887	104.038	100.059	1.04007	0.117094	1.05369	0.312088	0.874239	0.0409046	0.885684	0.00190031
Q64674	Srm	Spermidine synthase OS=Mus musculus OX=10090 GN=Srm PE=1 SV=1	57	14	52	14	34	14	132.581	121.037	137.358	95.3176	103.407	110.775	86.3254	99.11	84.4	100.237	103.725	105.077	0.791608	0.0145792	1.14529	0.0539644	0.690159	0.00380161	0.998516	0.975524
Q8BK64	Ahsa1	Activator of 90 kDa heat shock protein ATPase homolog 1 OS=Mus musculus OX=10090 GN=Ahsa1 PE=1 SV=2	45	19	46	18	38.1	19	123.403	121.597	119.702	96.86	100.795	115.4	93.9122	106.7	91.5	102.197	98.5183	107.377	0.858388	0.0399757	1.05471	0.377441	0.800962	0.00747139	0.984147	0.802727
E9Q1S3	Sec23a	Protein transport protein SEC23 OS=Mus musculus OX=10090 GN=Sec23a PE=1 SV=1	27	19	33	16	82.9	19	111.35	111.417	104.156	100.767	105.391	114.079	96.2703	115.83	98.5	105.497	102.892	109.364	0.979548	0.652382	1.02303	0.730828	0.950071	0.458223	0.992243	0.8577
Q91WN1	Dnajc9	DnaJ homolog subfamily C member 9 OS=Mus musculus OX=10090 GN=Dnajc9 PE=1 SV=2	51	18	47	17	30	18	123.956	127.973	122.034	103.544	103.302	101.526	95.245	112.42	97.4	92.1937	98.2059	100.059	0.824605	0.000300724	0.952119	0.455633	0.815764	0.0155439	0.941911	0.0720137
Q9Z1D1	Eif3g	Eukaryotic translation initiation factor 3 subunit G OS=Mus musculus OX=10090 GN=Eif3g PE=1 SV=2	47	23	56	23	35.6	23	112.013	119.471	112.596	99.5334	104.451	112.427	99.141	114.07	91.5	107.972	99.2473	104.345	0.919587	0.107214	1.02249	0.763562	0.885581	0.136052	0.984681	0.739343
Q61164	Ctcf	Transcriptional repressor CTCF OS=Mus musculus OX=10090 GN=Ctcf PE=1 SV=2	32	24	46	24	83.7	24	89.1242	99.1119	103.934	112.798	108.002	104.829	111.341	103.95	112.2	115.912	101.226	108.632	1.11452	0.0868163	0.994746	0.91391	1.12089	0.0816291	1.00043	0.992684
A0A286YD87	Gas1	Growth arrest-specific protein 1 OS=Mus musculus OX=10090 GN=Gas1 PE=1 SV=1	47	16	42	16	40.4	16	77.5137	76.6271	90.4984	165.135	152.29	150.196	88.3759	77.88	83.7	101.269	103.205	103.718	1.91147	0.000328476	1.23298	0.00342242	1.02173	0.759847	0.659063	0.000357172
Q09XV5	Chd8	Chromodomain-helicase-DNA-binding protein 8 OS=Mus musculus OX=10090 GN=Chd8 PE=1 SV=1	17	36	46	27	290.7	36	112.787	113.542	106.377	107.862	107.585	109.564	103.857	109.12	104.6	101.062	100.497	97.9675	0.976868	0.337365	0.943163	0.0339641	0.954525	0.146641	0.921591	0.0017046
O88543	Cops3	COP9 signalosome complex subunit 3 OS=Mus musculus OX=10090 GN=Cops3 PE=1 SV=3	40	17	46	17	47.8	17	106.706	106.159	110.597	103.852	102.989	105.49	105.703	111.43	102.4	104.981	106.85	106.959	0.965587	0.0783833	0.997677	0.931757	0.987852	0.683469	1.02068	0.0917102
Q8R2M2	Dnttip2	Deoxynucleotidyltransferase terminal-interacting protein 2 OS=Mus musculus OX=10090 GN=Dnttip2 PE=1 SV=1	27	24	41	23	84.2	24	99.7395	101.461	97.9382	108.479	105.287	106.151	118.416	105.27	116.5	105.394	101.851	104.973	1.06946	0.00766064	0.917785	0.0932957	1.13722	0.0317057	0.975934	0.155527
E9PUU4	Gemin5	Gem-associated protein 5 OS=Mus musculus OX=10090 GN=Gemin5 PE=1 SV=1	17	26	46	26	166.6	26	106.595	107.949	105.6	108.89	108.316	101.416	109.598	95.92	108.7	109.622	103.101	106.75	0.995244	0.848805	1.01672	0.733867	0.98149	0.681369	1.00267	0.93048
B2RSU7	Gcc2	GRIP and coiled-coil domain containing 2 OS=Mus musculus OX=10090 GN=Gcc2 PE=1 SV=1	21	33	42	33	194.4	33	99.5183	99.1119	97.0498	117.322	112.912	114.189	106.728	95.04	106	108.075	108.099	107.691	1.16485	0.000430357	1.0523	0.229033	1.04088	0.355145	0.940315	0.00649995
Q8R3N1	Nop14	Nucleolar protein 14 OS=Mus musculus OX=10090 GN=Nop14 PE=1 SV=2	25	23	43	22	98.7	23	105.268	107.502	106.932	104.88	106.122	110.665	108.881	112.86	106.4	99	103.83	101.836	1.00615	0.745274	0.92846	0.0289552	1.02639	0.231808	0.947144	0.0653084
P24527	Lta4h	Leukotriene A-4 hydrolase OS=Mus musculus OX=10090 GN=Lta4h PE=1 SV=4	45	27	51	27	69	27	120.196	124.281	119.813	97.8882	99.9596	102.737	100.576	115.94	103.8	98.8969	95.1858	97.863	0.825124	0.000449242	0.911429	0.120504	0.879288	0.0400651	0.971259	0.182493
P97452	Bop1	Ribosome biogenesis protein BOP1 OS=Mus musculus OX=10090 GN=Bop1 PE=1 SV=1	34	20	51	20	82.5	20	106.595	104.817	108.709	109.404	108.107	105.49	108.368	100.65	113.8	102.3	102.476	102.254	1.009	0.583026	0.951093	0.239925	1.00842	0.832274	0.950554	0.00990772
Q8BVE3	Atp6v1h	V-type proton ATPase subunit H OS=Mus musculus OX=10090 GN=Atp6v1h PE=1 SV=1	45	19	37	19	55.8	19	114.004	121.261	110.819	103.132	105.182	111.216	100.474	103.4	100.4	103.434	101.226	100.895	0.923275	0.0873504	1.00421	0.753359	0.879191	0.0126836	0.956265	0.142196
P63154	Crnkl1	Crooked neck-like protein 1 OS=Mus musculus OX=10090 GN=Crnkl1 PE=1 SV=1	38	27	43	27	83.4	27	108.143	111.305	108.598	104.572	108.002	110.225	104.472	104.72	104.4	104.878	102.163	102.882	0.984004	0.413311	0.988299	0.209139	0.955939	0.00828762	0.960112	0.079348
Q8K2T8	Paf1	RNA polymerase II-associated factor 1 homolog OS=Mus musculus OX=10090 GN=Paf1 PE=1 SV=1	40	18	38	18	60.5	18	106.153	104.034	101.047	108.479	107.585	108.463	109.598	105.38	110.7	106.012	103.205	102.045	1.04271	0.0426394	0.955735	0.0745152	1.04641	0.0934076	0.959127	0.0219411
Q8JZX4	Rbm17	Splicing factor 45 OS=Mus musculus OX=10090 GN=Rbm17 PE=1 SV=1	40	18	53	17	45.3	18	104.826	103.698	105.267	110.947	105.809	99.5437	109.598	99.33	108.7	109.931	109.245	105.286	1.00799	0.814128	1.02152	0.56002	1.01223	0.71936	1.02581	0.491916
Q99KE1	Me2	NAD-dependent malic enzyme, mitochondrial OS=Mus musculus OX=10090 GN=Me2 PE=1 SV=1	57	20	35	20	65.8	20	98.0808	98.4407	102.935	108.068	108.316	103.728	110.419	112.53	111.1	105.187	106.433	106.855	1.06898	0.0332064	0.95338	0.00288767	1.11552	0.00236461	0.994888	0.746022
E9Q3I4	Itsn1	Intersectin-1 OS=Mus musculus OX=10090 GN=Itsn1 PE=1 SV=1	31	30	42	29	133.1	30	101.066	101.797	94.3849	107.04	102.153	103.398	115.647	100.65	117.1	111.787	104.975	111.037	1.05162	0.139324	0.98321	0.759125	1.12161	0.104709	1.04866	0.123792
Q70FJ1	Akap9	A-kinase anchor protein 9 OS=Mus musculus OX=10090 GN=Akap9 PE=1 SV=2	11	30	40	30	435.9	30	98.302	99.6712	98.2713	108.89	108.629	105.71	111.957	108.9	111.7	107.559	107.266	104.764	1.09109	0.00129986	0.961007	0.0307336	1.12257	0.000363889	0.988738	0.419962
O35551	Rabep1	Rab GTPase-binding effector protein 1 OS=Mus musculus OX=10090 GN=Rabep1 PE=1 SV=2	39	30	45	29	99.5	30	104.163	104.817	103.268	101.59	104.66	105.71	107.958	104.17	106.8	110.55	110.599	108.737	0.999079	0.945375	1.03436	0.0459492	1.02139	0.138867	1.05746	0.0123413
P55264	Adk	Adenosine kinase OS=Mus musculus OX=10090 GN=Adk PE=1 SV=2	56	23	43	23	40.1	23	121.965	126.742	119.369	96.86	105.287	101.526	95.1425	110.66	90.9	103.331	101.33	104.45	0.825025	0.00274141	1.04182	0.533311	0.806089	0.0203359	1.01791	0.52439
Q9EPE9	Atp13a1	Manganese-transporting ATPase 13A1 OS=Mus musculus OX=10090 GN=Atp13a1 PE=1 SV=2	25	25	42	25	132.3	25	95.5376	95.4203	116.482	108.788	110.405	128.394	93.3996	108.13	91.2	103.022	114.764	109.364	1.13058	0.227945	1.11759	0.142953	0.952152	0.606693	0.941207	0.394148
Q569Z6	Thrap3	Thyroid hormone receptor-associated protein 3 OS=Mus musculus OX=10090 GN=Thrap3 PE=1 SV=1	30	32	62	31	108.1	32	99.8501	102.356	93.1634	112.798	109.987	111.656	112.367	104.94	107	107.147	104.142	106.75	1.13228	0.0104182	0.980674	0.434183	1.09797	0.0521093	0.950957	0.0118259
Q8BI84	Mia3	Transport and Golgi organization protein 1 homolog OS=Mus musculus OX=10090 GN=Mia3 PE=1 SV=2	17	29	41	11	213.5	29	88.7925	84.9051	105.156	120.612	116.15	132.578	88.1709	98.89	87.7	109.003	126.22	114.696	1.3245	0.0188813	1.27354	0.0159734	0.985324	0.858965	0.947419	0.410456
P36552	Cpox	Oxygen-dependent coproporphyrinogen-III oxidase, mitochondrial OS=Mus musculus OX=10090 GN=Cpox PE=1 SV=2	42	21	35	21	49.7	21	104.937	97.8814	107.71	111.05	109.882	108.353	102.319	108.02	106.6	108.075	108.724	99.5358	1.0604	0.107855	0.998094	0.955878	1.02065	0.562674	0.960673	0.231391
P62141	Ppp1cb	Serine/threonine-protein phosphatase PP1-beta catalytic subunit OS=Mus musculus OX=10090 GN=Ppp1cb PE=1 SV=3	51	16	52	6	37.2	16	95.2059	97.9932	95.3842	103.852	108.942	115.51	107.138	100.1	103.9	115.087	113.931	114.905	1.13764	0.0192529	1.10538	0.00612112	1.07816	0.0277888	1.04758	0.199753
Q80TM9	Nisch	Nischarin OS=Mus musculus OX=10090 GN=Nisch PE=1 SV=2	18	22	43	22	174.9	22	118.206	116.227	117.037	110.741	108.838	109.344	90.8365	98.78	92.9	102.506	103.101	107.482	0.93585	0.000745182	1.10821	0.0232654	0.803814	0.000716967	0.95186	0.0341028
P28738	Kif5c	Kinesin heavy chain isoform 5C OS=Mus musculus OX=10090 GN=Kif5c PE=1 SV=3	18	22	42	3	109.2	22	125.614	126.407	105.489	105.703	96.3039	120.135	98.8334	93.39	104.7	102.609	92.4781	104.659	0.901071	0.292772	1.00951	0.859443	0.830532	0.0562094	0.93048	0.397503
P53996	Cnbp	Cellular nucleic acid-binding protein OS=Mus musculus OX=10090 GN=Cnbp PE=1 SV=2	67	14	62	1	19.6	14	79.6147	118.688	192.656	108.376	134.22	152.399	44.9056	111.32	44.1	104.362	92.8947	101	1.01032	0.971606	1.48886	0.220986	0.512396	0.186776	0.755091	0.0712424
P0DP27	Calm2	Calmodulin-2 OS=Mus musculus OX=10090 GN=Calm2 PE=1 SV=1	77	9	48	7	16.8	9	109.691	111.081	106.377	99.1221	102.989	103.948	109.393	115.28	111.9	102.609	100.185	101.522	0.935532	0.0257594	0.90416	0.00431064	1.0288	0.227153	0.994306	0.740043
Q8BI72	Cdkn2aip	CDKN2A-interacting protein OS=Mus musculus OX=10090 GN=Cdkn2aip PE=1 SV=1	40	21	44	21	59.7	21	103.831	104.369	96.4946	102.31	101.735	101.195	124.054	112.86	123.1	100.856	102.684	98.1766	1.00179	0.946794	0.838069	0.00701064	1.18156	0.0137117	0.988457	0.432725
P28660	Nckap1	Nck-associated protein 1 OS=Mus musculus OX=10090 GN=Nckap1 PE=1 SV=2	21	23	50	21	128.7	23	114.114	119.024	110.93	98.4023	98.9151	102.517	107.24	113.41	105.8	101.681	99.1432	104.032	0.871439	0.00536914	0.933851	0.0576406	0.948796	0.15117	1.01675	0.431445
Q8BTV2	Cpsf7	Cleavage and polyadenylation specificity factor subunit 7 OS=Mus musculus OX=10090 GN=Cpsf7 PE=1 SV=2	35	15	35	15	52	15	101.509	106.831	102.158	113.312	113.538	102.076	96.8854	107.03	102	111.375	109.766	106.646	1.05935	0.211843	1.07149	0.0876997	0.985245	0.674309	0.996534	0.929403
P63087-2	Ppp1cc	Isoform 2 of Serine/threonine-protein phosphatase PP1-gamma catalytic subunit OS=Mus musculus OX=10090 GN=Ppp1cc	48	15	47	3	38.5	15	102.725	94.6373	103.157	112.386	108.316	101.746	108.983	90.97	102.8	119.625	111.12	114.905	1.07297	0.15355	1.14169	0.0702173	1.00743	0.906706	1.07196	0.122353
Q923D5	Wbp11	WW domain-binding protein 11 OS=Mus musculus OX=10090 GN=Wbp11 PE=1 SV=2	26	22	54	22	69.8	22	105.711	110.41	102.491	103.955	107.376	113.859	109.496	109.67	106.7	102.712	101.851	99.745	1.02064	0.585758	0.933845	0.00530505	1.02277	0.386927	0.935789	0.0835485
Q00547	Hmmr	Hyaluronan mediated motility receptor OS=Mus musculus OX=10090 GN=Hmmr PE=1 SV=4	40	26	45	24	91.7	26	94.4318	97.2102	94.3849	100.664	97.2439	99.5437	113.187	115.39	113.5	114.675	114.973	115.951	1.03994	0.0501713	1.0103	0.210864	1.19596	8.69651e-05	1.16186	0.00011856
Q8CDN6	Txnl1	Thioredoxin-like protein 1 OS=Mus musculus OX=10090 GN=Txnl1 PE=1 SV=3	60	13	38	13	32.2	13	126.609	126.631	124.477	97.1685	102.258	99.2133	98.3208	103.07	99.6	99.4125	99.5598	100.895	0.790643	8.80661e-05	0.996267	0.814556	0.796869	8.70335e-05	1.00411	0.805001
O54879	Hmgb3	High mobility group protein B3 OS=Mus musculus OX=10090 GN=Hmgb3 PE=1 SV=3	70	23	51	20	23	23	131.806	133.566	136.358	98.1967	101.004	91.6154	99.6536	110.66	98.7	93.3281	89.7704	94.099	0.723908	0.000276724	0.89704	0.0593886	0.769205	0.0015985	0.953171	0.215148
Q9DB77	Uqcrc2	Cytochrome b-c1 complex subunit 2, mitochondrial OS=Mus musculus OX=10090 GN=Uqcrc2 PE=1 SV=1	42	17	44	17	48.2	17	97.0857	94.9729	102.38	107.451	111.658	121.236	100.884	115.94	99.4	106.734	109.662	106.018	1.15591	0.0299087	1.01958	0.721794	1.07399	0.273385	0.947315	0.230385
E9QKZ2	Ipo9	Importin-9 OS=Mus musculus OX=10090 GN=Ipo9 PE=1 SV=1	18	17	48	17	115.9	17	121.744	122.044	112.374	99.1221	96.7217	104.058	103.55	106.92	106.4	102.094	98.1018	102.986	0.842039	0.00813675	0.956803	0.0673479	0.889679	0.0172806	1.01094	0.699041
P45377	Akr1b8	Aldose reductase-related protein 2 OS=Mus musculus OX=10090 GN=Akr1b8 PE=1 SV=2	60	20	61	13	36.1	20	116.326	117.793	126.476	96.6543	100.9	92.2761	107.138	103.84	103.8	101.475	102.996	105.809	0.803756	0.00424502	0.985713	0.423593	0.872941	0.0103982	1.07056	0.0712589
Q3TGS7	Snx12	Sorting nexin 12, isoform CRA_b OS=Mus musculus OX=10090 GN=Snx12 PE=1 SV=1	90	20	54	18	19.2	20	108.586	104.705	115.372	103.441	105.809	95.2492	105.19	96.36	102.5	109.519	110.078	116.369	0.926479	0.145679	1.10497	0.0356376	0.925114	0.11388	1.10334	0.0539211
P67984	Rpl22	60S ribosomal protein L22 OS=Mus musculus OX=10090 GN=Rpl22 PE=1 SV=2	82	15	64	13	14.8	15	111.792	118.353	121.146	108.993	113.329	106.921	82.6346	106.15	85.5	103.331	105.808	113.023	0.937241	0.093578	1.17456	0.115372	0.780791	0.0315093	0.978493	0.533299
Q9D1G1	Rab1b	Ras-related protein Rab-1B OS=Mus musculus OX=10090 GN=Rab1b PE=1 SV=1	80	18	59	8	22.2	18	108.143	111.193	109.597	103.749	112.494	123.989	89.5037	114.73	91.4	97.2469	106.641	107.9	1.03435	0.559668	1.05464	0.572825	0.898763	0.245292	0.916399	0.233173
Q9CVB6	Arpc2	Actin-related protein 2/3 complex subunit 2 OS=Mus musculus OX=10090 GN=Arpc2 PE=1 SV=3	50	20	53	20	34.3	20	111.461	114.437	107.377	102.927	102.153	129.935	88.3759	113.3	93.1	104.259	101.955	107.691	1.00522	0.953552	1.0649	0.460758	0.884484	0.180158	0.936989	0.490757
Q9JLM8	Dclk1	Serine/threonine-protein kinase DCLK1 OS=Mus musculus OX=10090 GN=Dclk1 PE=1 SV=1	28	24	51	1	84.1	24	117.874	119.919	120.146	114.134	117.821	119.254	95.8602	85.47	95.5	97.6594	95.0817	97.4448	0.981199	0.254483	1.04824	0.272733	0.773401	0.00148094	0.826247	0.000302172
Q3B7Z2	Osbp	Oxysterol-binding protein 1 OS=Mus musculus OX=10090 GN=Osbp PE=1 SV=3	24	22	47	22	88.7	22	106.374	107.502	106.266	103.029	102.989	103.838	106.625	108.57	102.5	109.622	110.495	105.914	0.967872	0.00206878	1.02624	0.289011	0.992357	0.67932	1.0522	0.0196605
Q9CZ04-2	Cops7a	Isoform 2 of COP9 signalosome complex subunit 7a OS=Mus musculus OX=10090 GN=Cops7a	53	16	41	16	30.4	16	108.364	113.095	109.375	102.927	105.287	107.031	98.1157	108.13	102.6	107.147	102.788	109.991	0.952877	0.0495958	1.03588	0.359806	0.933535	0.0860384	1.01485	0.552386
P63094	Gnas	Guanine nucleotide-binding protein G(s) subunit alpha isoforms short OS=Mus musculus OX=10090 GN=Gnas PE=1 SV=1	50	22	55	20	45.6	22	109.912	111.305	109.486	107.965	108.42	113.859	100.166	108.68	97	100.134	105.704	102.882	0.998608	0.941704	1.0094	0.815301	0.924834	0.0787773	0.934825	0.0446335
Q5SX75	P4ha2	Procollagen-proline, 2-oxoglutarate 4-dioxygenase (Proline 4-hydroxylase), alpha II polypeptide, isoform CRA_f OS=Mus musculus OX=10090 GN=P4ha2 PE=1 SV=1	49	23	39	1	61	23	111.571	101.685	111.041	88.2228	75.2047	104.609	94.0148	129.91	118.7	99	124.241	116.683	0.826516	0.108145	0.992118	0.948019	1.05652	0.610666	1.2682	0.10186
Q99KD5	Unc45a	Protein unc-45 homolog A OS=Mus musculus OX=10090 GN=Unc45a PE=1 SV=2	28	24	43	24	103.4	24	111.018	109.963	109.82	105.806	104.869	108.573	104.677	104.72	98.7	104.672	104.454	107.482	0.965076	0.0305332	1.02762	0.271243	0.931369	0.0204959	0.991733	0.58394
G5E870	Trip12	E3 ubiquitin-protein ligase TRIP12 OS=Mus musculus OX=10090 GN=Trip12 PE=1 SV=1	17	29	43	21	224	29	109.47	108.508	116.149	108.273	106.54	104.719	101.397	100.32	99.2	103.95	110.703	105.182	0.956319	0.136063	1.06287	0.0439131	0.900604	0.0112029	1.00095	0.967395
Q8VEM8	Slc25a3	Phosphate carrier protein, mitochondrial OS=Mus musculus OX=10090 GN=Slc25a3 PE=1 SV=1	49	23	59	23	39.6	23	96.0905	99.1119	111.152	106.32	110.823	133.569	89.0936	116.71	94.8	101.991	112.057	103.823	1.14479	0.198608	1.05744	0.555961	0.981228	0.851354	0.906358	0.289961
P97868	Rbbp6	E3 ubiquitin-protein ligase RBBP6 OS=Mus musculus OX=10090 GN=Rbbp6 PE=1 SV=5	14	22	41	22	199.5	22	101.288	103.475	98.4934	109.919	107.376	110.115	108.061	109.45	109.1	106.631	104.35	104.554	1.07965	0.00887918	0.966092	0.0117241	1.07701	0.00657142	0.963737	0.0258428
Q8CEC6	Ppwd1	Peptidylprolyl isomerase domain and WD repeat-containing protein 1 OS=Mus musculus OX=10090 GN=Ppwd1 PE=1 SV=2	36	22	40	22	73.3	22	110.134	112.088	107.155	101.898	105.496	107.692	106.933	108.35	107.7	101.991	104.038	100.895	0.956614	0.0979992	0.950278	0.00604323	0.980589	0.226301	0.974094	0.230129
Q99NB8	Ubqln4	Ubiquilin-4 OS=Mus musculus OX=10090 GN=Ubqln4 PE=1 SV=1	26	10	39	9	63.5	10	113.672	109.851	110.93	108.788	101.422	97.3414	109.598	99.33	111.2	100.341	109.974	100.895	0.919564	0.0643077	0.97214	0.573478	0.957171	0.286804	1.0119	0.803152
Q9WUM3	Coro1b	Coronin-1B OS=Mus musculus OX=10090 GN=Coro1b PE=1 SV=1	37	21	65	18	53.9	21	100.514	101.461	97.383	108.479	102.153	102.957	110.009	111.54	103.9	116.737	104.559	112.71	1.04754	0.112451	1.02629	0.541178	1.08716	0.0300579	1.06511	0.172037
Q6Q899	Ddx58	Probable ATP-dependent RNA helicase DDX58 OS=Mus musculus OX=10090 GN=Ddx58 PE=1 SV=2	29	24	38	23	105.9	24	91.1146	96.3153	94.2738	95.8317	94.8415	101.085	104.472	118.14	102.2	124.059	121.534	127.975	1.03569	0.244417	1.1501	0.0378265	1.15303	0.0507523	1.2804	0.000537102
P62911	Rpl32	60S ribosomal protein L32 OS=Mus musculus OX=10090 GN=Rpl32 PE=1 SV=2	67	15	56	15	15.9	15	121.855	115.444	120.591	100.87	104.555	106.701	99.8586	112.2	101.1	99.1031	93.103	101.313	0.872132	0.00419458	0.937286	0.230027	0.875015	0.0272867	0.940385	0.106355
Q8BH64	Ehd2	EH domain-containing protein 2 OS=Mus musculus OX=10090 GN=Ehd2 PE=1 SV=1	40	19	35	17	61.1	19	111.461	113.878	102.269	111.872	114.478	120.465	88.2734	93.28	91.9	104.466	112.265	110.41	1.05863	0.215552	1.19633	0.00302044	0.834699	0.00929076	0.943267	0.131305
P46467	Vps4b	Vacuolar protein sorting-associated protein 4B OS=Mus musculus OX=10090 GN=Vps4b PE=1 SV=2	45	23	50	16	49.4	23	116.768	117.122	125.587	101.179	105.287	97.2313	97.3981	107.14	95	104.672	105.496	103.509	0.844827	0.00738373	1.0472	0.277944	0.833259	0.0131462	1.03286	0.237304
Q8C9B9	Dido1	Death-inducer obliterator 1 OS=Mus musculus OX=10090 GN=Dido1 PE=1 SV=4	16	31	40	30	247	31	98.0808	99.8949	95.6063	111.769	111.24	110.445	109.188	98.89	106.9	110.241	112.161	107.273	1.13581	0.000517557	1.04666	0.226492	1.07288	0.101068	0.988663	0.440499
P53995	Anapc1	Anaphase-promoting complex subunit 1 OS=Mus musculus OX=10090 GN=Anapc1 PE=1 SV=2	14	27	43	27	215.9	27	102.946	100.678	98.3823	108.89	109.36	101.416	113.802	97.35	112.6	112.922	106.225	106.646	1.05847	0.111436	1.0063	0.911099	1.072	0.254762	1.01916	0.576546
O54931-3	Akap2	Isoform 3 of A-kinase anchor protein 2 OS=Mus musculus OX=10090 GN=Akap2	30	20	38	1	87.2	20	68.6676	78.0814	59.7401	108.273	111.658	115.731	124.977	102.41	111.6	143.55	117.368	124.002	1.62557	0.0016646	1.1355	0.208877	1.64167	0.00632828	1.14675	0.114161
P57759	Erp29	Endoplasmic reticulum resident protein 29 OS=Mus musculus OX=10090 GN=Erp29 PE=1 SV=2	60	15	59	15	28.8	15	111.571	109.739	102.713	106.114	119.179	111.106	94.9375	115.5	96.5	94.5656	106.537	106.959	1.03819	0.426626	1.00366	0.963776	0.947271	0.469706	0.915765	0.165001
Q6A065	Cep170	Centrosomal protein of 170 kDa OS=Mus musculus OX=10090 GN=Cep170 PE=1 SV=2	20	27	41	26	174.9	27	98.302	99.4475	99.4927	107.965	103.929	99.874	110.624	106.26	111.5	111.891	111.224	111.037	1.04887	0.110343	1.01756	0.306426	1.10477	0.00338441	1.07179	0.0336969
G5E884	Pak1	Non-specific serine/threonine protein kinase OS=Mus musculus OX=10090 GN=Pak1 PE=1 SV=1	39	20	40	8	60.6	20	124.287	119.359	125.698	103.132	102.362	99.7639	103.242	99.99	99.2	100.547	99.2473	99.5358	0.826485	0.000602484	0.989744	0.470328	0.818833	0.000617275	0.98058	0.144754
P43275	Hist1h1a	Histone H1.1 OS=Mus musculus OX=10090 GN=Hist1h1a PE=1 SV=2	38	14	90	7	21.8	14	106.595	97.5458	101.714	107.451	97.3484	95.9099	119.031	96.36	110.5	105.909	119.972	112.71	0.983177	0.721001	1.03897	0.614301	1.06551	0.400698	1.12597	0.081296
Q99KC8	Vwa5a	von Willebrand factor A domain-containing protein 5A OS=Mus musculus OX=10090 GN=Vwa5a PE=1 SV=2	30	24	49	24	87.1	24	98.8549	95.7559	106.155	93.8781	95.6772	92.8267	112.982	128.48	107.8	113.953	112.161	114.069	0.938876	0.127385	0.974006	0.653212	1.16124	0.0801738	1.20469	4.92728e-05
Q8BHG1	Nrdc	Nardilysin OS=Mus musculus OX=10090 GN=Nrdc PE=1 SV=1	28	24	34	24	132.8	24	119.975	127.302	120.591	99.8419	100.377	110.996	94.2198	111.21	99	98.175	96.7479	99.3267	0.845998	0.0119934	0.96656	0.543213	0.827554	0.0192338	0.945487	0.201897
Q7TQD7	Myo1b	Myo1b protein OS=Mus musculus OX=10090 GN=Myo1b PE=1 SV=1	26	28	44	24	132	28	106.927	108.844	103.49	105.292	101.944	100.204	106.215	111.21	105.6	108.694	104.767	110.514	0.962974	0.142677	1.00294	0.903674	1.01179	0.624297	1.05378	0.0712432
Q80VB6	Dclk1	Dclk1 protein OS=Mus musculus OX=10090 GN=Dclk1 PE=1 SV=1	58	24	51	1	40.4	24	115.22	100.231	100.603	127.09	102.571	102.186	108.061	83.71	123.4	102.094	100.08	105.6	1.04997	0.612708	0.976532	0.842975	0.997206	0.98243	0.927457	0.393235
E9PVA6	Git2	ARF GTPase-activating protein GIT2 OS=Mus musculus OX=10090 GN=Git2 PE=1 SV=1	39	27	40	23	84.4	27	101.951	103.027	101.936	111.152	109.151	103.948	104.677	98.89	105.2	112.303	109.037	110.828	1.05649	0.0567156	1.07579	0.0250007	1.00604	0.778542	1.02441	0.323574
Q9CXY6	Ilf2	Interleukin enhancer-binding factor 2 OS=Mus musculus OX=10090 GN=Ilf2 PE=1 SV=1	56	15	38	15	43	15	114.999	117.234	104.934	106.217	107.585	113.308	103.037	116.38	105.5	93.7406	96.5396	96.1901	0.970172	0.485044	0.881673	0.0377863	0.963669	0.504741	0.875763	0.0044502
Q8BYA0	Tbcd	Tubulin-specific chaperone D OS=Mus musculus OX=10090 GN=Tbcd PE=1 SV=1	22	22	46	22	133.2	22	115.552	115.668	123.033	97.5797	99.2285	99.4336	102.934	115.39	103.1	106.322	99.2473	98.4903	0.836243	0.00160594	0.945975	0.296036	0.90733	0.085254	1.02639	0.366614
Q8CEC0	Nup88	Nuclear pore complex protein Nup88 OS=Mus musculus OX=10090 GN=Nup88 PE=1 SV=1	28	21	47	21	84.9	21	109.028	110.075	105.489	102.515	102.884	106.591	106.728	111.65	107	102.3	106.329	103.718	0.96118	0.0918273	0.959952	0.0939799	1.00242	0.907375	1.00114	0.949325
Q9CZR8	Tsfm	Elongation factor Ts, mitochondrial OS=Mus musculus OX=10090 GN=Tsfm PE=1 SV=1	52	16	28	16	35.3	16	103.499	101.685	121.923	106.423	109.465	98.2223	100.474	123.42	104.7	104.053	99.8722	101	0.960266	0.584036	0.927969	0.332376	1.00455	0.961161	0.97076	0.440895
Q8K1R3	Pnpt1	Polyribonucleotide nucleotidyltransferase 1, mitochondrial OS=Mus musculus OX=10090 GN=Pnpt1 PE=1 SV=1	26	21	49	21	85.6	21	93.879	93.7424	99.3817	112.078	112.912	111.216	104.062	103.62	106.2	111.581	111.744	110.828	1.17143	0.00103269	1.06458	0.00132698	1.09365	0.0113937	0.993897	0.292768
Q6NZD2	Snx1	Sorting nexin-1 OS=Mus musculus OX=10090 GN=Snx1 PE=1 SV=1	36	18	45	17	58.8	18	112.345	108.732	108.376	102.412	102.049	106.481	111.444	109.78	111.3	99.7219	99.0391	102.672	0.943812	0.0316578	0.906502	0.00110497	1.00932	0.498019	0.96942	0.154096
P46935	Nedd4	E3 ubiquitin-protein ligase NEDD4 OS=Mus musculus OX=10090 GN=Nedd4 PE=1 SV=3	27	23	45	23	102.6	23	133.686	135.468	133.471	100.459	103.407	103.728	100.269	89.21	104.1	92.2969	90.916	91.0669	0.763969	1.29696e-05	0.934263	0.224817	0.729161	0.00128549	0.891696	0.000598155
Q9D1D4	Tmed10	Transmembrane emp24 domain-containing protein 10 OS=Mus musculus OX=10090 GN=Tmed10 PE=1 SV=1	48	14	42	13	24.9	14	92.1097	96.9864	98.0492	104.572	107.689	113.418	107.138	114.4	111	104.775	116.847	105.077	1.1342	0.0154669	0.982443	0.687333	1.15808	0.00555395	1.00313	0.946276
Q8C3I8	Hgh1	Protein HGH1 homolog OS=Mus musculus OX=10090 GN=Hgh1 PE=1 SV=1	51	17	40	17	42.9	17	107.59	105.936	112.151	108.171	106.749	98.7729	102.319	95.92	102.7	114.366	111.12	107.273	0.9632	0.313161	1.10573	0.0242795	0.924041	0.0457553	1.06078	0.149783
A2AIX1	Sec16a	Protein transport protein sec16 OS=Mus musculus OX=10090 GN=Sec16a PE=1 SV=1	18	25	38	25	256.3	25	109.138	108.956	103.823	106.937	103.72	97.7819	116.57	103.4	113.8	104.259	100.497	103.718	0.958128	0.232684	0.924212	0.113696	1.03682	0.417187	1.00012	0.996926
Q9D2G2	Dlst	Dihydrolipoyllysine-residue succinyltransferase component of 2-oxoglutarate dehydrogenase complex, mitochondrial OS=Mus musculus OX=10090 GN=Dlst PE=1 SV=1	35	21	50	21	49	21	112.345	103.251	116.482	101.076	108.107	105.71	103.447	113.41	102.8	105.394	104.246	98.6994	0.948249	0.264624	0.964594	0.399864	0.962596	0.470664	0.979189	0.496089
Q7TMB8	Cyfip1	Cytoplasmic FMR1-interacting protein 1 OS=Mus musculus OX=10090 GN=Cyfip1 PE=1 SV=1	20	25	51	25	145.1	25	115.441	117.569	110.708	99.8419	98.8107	105.82	101.909	116.82	105.7	100.444	99.4556	103.3	0.88582	0.0117968	0.934562	0.20038	0.94388	0.260702	0.995817	0.871898
O54962	Banf1	Barrier-to-autointegration factor OS=Mus musculus OX=10090 GN=Banf1 PE=1 SV=1	85	11	37	11	10.1	11	112.456	105.376	139.356	97.2713	107.898	92.6065	82.4295	126.17	70.3	112.509	116.222	115.637	0.833665	0.154446	1.23474	0.268704	0.780819	0.259434	1.15647	0.0292066
Q9QYJ3	Dnajb1	DnaJ homolog subfamily B member 1 OS=Mus musculus OX=10090 GN=Dnajb1 PE=1 SV=3	60	21	48	20	38.1	21	118.98	114.437	114.594	105.806	105.078	100.755	100.576	106.48	99.3	99.825	104.038	105.495	0.895483	0.00501797	1.0098	0.737931	0.880306	0.00647867	0.992684	0.759495
J3QNM3	Enah	Protein enabled homolog OS=Mus musculus OX=10090 GN=Enah PE=1 SV=1	30	26	47	26	84.5	26	122.186	122.827	96.1615	101.796	102.049	120.906	100.166	98.78	98.2	100.237	100.497	112.187	0.951858	0.639646	1.05309	0.257295	0.87095	0.170805	0.963576	0.624867
Q9JLB0-2	Mpp6	Isoform Alpha of MAGUK p55 subfamily member 6 OS=Mus musculus OX=10090 GN=Mpp6	49	26	46	26	60.9	26	112.456	107.054	106.377	96.9628	97.6617	99.2133	112.162	116.82	110.8	102.816	108.099	103.613	0.901655	0.00629857	0.925679	0.0265602	1.04264	0.155395	1.07042	0.0177203
Q8VE37	Rcc1	Regulator of chromosome condensation OS=Mus musculus OX=10090 GN=Rcc1 PE=1 SV=1	40	15	53	15	44.9	15	102.725	101.125	97.494	107.862	111.136	108.793	110.829	104.5	109.6	104.672	109.245	104.136	1.08776	0.00851548	0.978839	0.415593	1.07826	0.0338485	0.970291	0.161205
Q8C7E9	Cstf2t	Cleavage stimulation factor subunit 2 tau variant OS=Mus musculus OX=10090 GN=Cstf2t PE=1 SV=2	32	14	47	5	65.8	14	95.8693	104.369	89.388	117.63	109.151	113.859	102.524	93.39	105.2	115.5	115.285	109.259	1.17614	0.0269689	1.12929	0.0344952	1.03966	0.533145	0.998251	0.953404
Q61036	Pak3	Serine/threonine-protein kinase PAK 3 OS=Mus musculus OX=10090 GN=Pak3 PE=1 SV=2	35	19	49	3	62.4	19	116.436	110.298	128.697	106.217	116.045	102.737	75.0478	105.16	73.8	108.384	105.288	129.438	0.914379	0.205543	1.35079	0.0803593	0.714647	0.0433827	1.05573	0.519996
Q91YK2	Rrp1b	Ribosomal RNA processing protein 1 homolog B OS=Mus musculus OX=10090 GN=Rrp1b PE=1 SV=2	39	29	54	28	80.5	29	98.0808	102.468	107.599	111.05	109.36	107.582	110.009	109.23	108.3	103.847	103.934	101.522	1.0644	0.0866791	0.944325	0.00284731	1.06293	0.0817509	0.94302	0.00812754
Q9D0G0	Mrps30	28S ribosomal protein S30, mitochondrial OS=Mus musculus OX=10090 GN=Mrps30 PE=1 SV=1	45	18	33	18	49.9	18	96.0905	94.6373	105.6	109.096	111.554	114.299	104.062	108.35	106.9	105.497	112.161	104.136	1.13033	0.0265041	1.00777	0.780897	1.07756	0.104515	0.960726	0.204974
Q9WV55	Vapa	Vesicle-associated membrane protein-associated protein A OS=Mus musculus OX=10090 GN=Vapa PE=1 SV=2	57	20	59	18	27.8	20	94.653	92.0644	106.599	110.536	113.643	147.223	87.7608	105.05	84.1	103.228	116.847	113.546	1.26621	0.107145	1.2048	0.0689254	0.944067	0.524864	0.898277	0.368687
Q5SSI6	Utp18	U3 small nucleolar RNA-associated protein 18 homolog OS=Mus musculus OX=10090 GN=Utp18 PE=1 SV=1	39	19	42	19	61.2	19	99.1866	98.1051	102.158	108.582	110.614	113.198	109.598	108.46	106.3	108.384	105.496	102.777	1.11002	0.00367718	0.976257	0.245091	1.08318	0.00586323	0.952658	0.0668242
Q60972	Rbbp4	Histone-binding protein RBBP4 OS=Mus musculus OX=10090 GN=Rbbp4 PE=1 SV=5	30	16	69	5	47.6	16	109.47	112.312	109.82	108.171	108.316	94.2582	108.983	110.11	102.6	104.362	101.434	104.241	0.937102	0.216886	0.963768	0.198895	0.97012	0.25755	0.997725	0.962884
P47915	Rpl29	60S ribosomal protein L29 OS=Mus musculus OX=10090 GN=Rpl29 PE=1 SV=2	57	18	68	18	17.6	18	93.2155	101.125	103.934	112.489	100.795	98.3324	118.928	95.26	115	111.581	113.411	106.646	1.04473	0.457927	1.00744	0.919589	1.10364	0.266954	1.06425	0.237724
Q6PDL0	Dync1li2	Cytoplasmic dynein 1 light intermediate chain 2 OS=Mus musculus OX=10090 GN=Dync1li2 PE=1 SV=2	42	15	37	15	54.2	15	107.369	112.088	100.492	106.628	98.3929	101.856	109.701	102.74	111.2	110.447	106.017	106.018	0.959143	0.350623	0.996418	0.90358	1.01154	0.786936	1.05085	0.137507
Q5PSV9	Mdc1	Mediator of DNA damage checkpoint protein 1 OS=Mus musculus OX=10090 GN=Mdc1 PE=1 SV=1	22	28	43	28	184.6	28	93.4366	95.0847	92.053	109.919	104.033	110.005	110.214	108.46	111.4	109.828	114.66	112.082	1.15462	0.00259779	1.01968	0.256266	1.17642	0.000174989	1.03894	0.157239
P43883	Plin2	Perilipin-2 OS=Mus musculus OX=10090 GN=Plin2 PE=1 SV=2	50	21	40	21	46.6	21	103.388	102.132	100.603	100.664	99.2285	103.288	108.983	105.6	112.3	114.984	103.517	117.519	0.990385	0.531863	1.02795	0.554026	1.06781	0.0298542	1.10832	0.0704597
P47753	Capza1	F-actin-capping protein subunit alpha-1 OS=Mus musculus OX=10090 GN=Capza1 PE=1 SV=4	53	16	60	10	32.9	16	122.076	117.458	122.034	103.441	110.823	103.177	90.939	108.68	96.9	101.062	100.08	100.268	0.877957	0.0074486	1.0165	0.770414	0.820093	0.0162522	0.949502	0.101651
O70591	Pfdn2	Prefoldin subunit 2 OS=Mus musculus OX=10090 GN=Pfdn2 PE=1 SV=2	79	17	52	17	16.5	17	110.686	111.081	111.707	101.796	102.571	101.085	108.471	100.76	107.8	104.981	106.225	106.541	0.915966	5.72582e-05	1.00226	0.928823	0.950688	0.091953	1.04025	0.00306893
Q8BP92	Rcn2	Reticulocalbin-2 OS=Mus musculus OX=10090 GN=Rcn2 PE=1 SV=1	47	16	47	15	37.2	16	113.783	118.912	96.7167	101.487	101.84	107.362	115.647	118.25	113.6	97.0406	96.0189	93.9945	0.943164	0.421399	0.826061	0.000238048	1.0549	0.428041	0.923928	0.019991
Q60716-2	P4ha2	Isoform IIa of Prolyl 4-hydroxylase subunit alpha-2 OS=Mus musculus OX=10090 GN=P4ha2	47	23	39	1	60.8	23	88.2396	91.0576	90.9426	99.6362	100.273	111.326	99.8586	133.54	95	123.75	116.118	122.956	1.1517	0.0249102	1.10483	0.405676	1.21521	0.185908	1.16576	0.0187849
P38060	Hmgcl	Hydroxymethylglutaryl-CoA lyase, mitochondrial OS=Mus musculus OX=10090 GN=Hmgcl PE=1 SV=2	41	15	43	15	34.2	15	97.0857	95.9797	105.156	106.937	108.107	110.225	107.445	113.74	111.4	106.219	107.787	102.463	1.0907	0.0416384	0.951542	0.0908615	1.11523	0.0287456	0.972948	0.187945
Q9D1Q6	Erp44	Endoplasmic reticulum resident protein 44 OS=Mus musculus OX=10090 GN=Erp44 PE=1 SV=1	49	18	46	17	46.8	18	100.956	102.244	102.491	109.507	109.882	114.189	101.807	117.59	102.2	102.919	105.183	105.077	1.09123	0.0041282	0.973827	0.621301	1.05203	0.367094	0.938847	0.0153044
E9PUQ5	Golga2	Golgin subfamily A member 2 OS=Mus musculus OX=10090 GN=Golga2 PE=1 SV=1	23	25	45	24	116.2	25	97.0857	99.1119	91.942	106.834	112.076	115.18	106.01	109.56	105.1	110.344	113.307	105.809	1.15947	0.0091035	1.02741	0.317894	1.1129	0.0128012	0.98614	0.661395
O08529	Capn2	Calpain-2 catalytic subunit OS=Mus musculus OX=10090 GN=Capn2 PE=1 SV=4	28	17	35	17	79.8	17	110.908	115.556	123.367	104.263	103.824	99.3235	107.035	102.08	100.5	102.403	100.914	104.973	0.878744	0.0234183	0.995717	0.856856	0.885045	0.0315928	1.00286	0.889278
Q9DAR7	Dcps	m7GpppX diphosphatase OS=Mus musculus OX=10090 GN=Dcps PE=1 SV=1	46	18	36	18	39	18	120.417	118.688	116.149	106.937	99.4374	101.856	99.8586	108.13	108.3	101.991	95.0817	98.804	0.867633	0.00346984	0.935463	0.118093	0.890316	0.0130571	0.95992	0.238926
P61358	Rpl27	60S ribosomal protein L27 OS=Mus musculus OX=10090 GN=Rpl27 PE=1 SV=2	71	17	77	17	15.8	17	118.095	122.38	114.039	100.973	103.72	116.832	101.294	113.41	97.3	95.0812	92.9988	101.104	0.906945	0.113966	0.926861	0.233086	0.88009	0.0588216	0.899416	0.119736
P53690	Mmp14	Matrix metalloproteinase-14 OS=Mus musculus OX=10090 GN=Mmp14 PE=2 SV=3	32	24	46	24	65.9	24	107.259	111.753	108.265	102.721	103.302	120.135	96.7829	124.08	94	106.322	100.809	100.895	0.996584	0.952428	0.978287	0.826988	0.962071	0.691429	0.944408	0.370368
Q9CQA3	Sdhb	Succinate dehydrogenase [ubiquinone] iron-sulfur subunit, mitochondrial OS=Mus musculus OX=10090 GN=Sdhb PE=1 SV=1	50	20	58	18	31.8	20	111.571	108.397	119.258	124.828	122.417	124.209	98.1157	92.84	97	92.6062	92.2698	91.9034	1.09501	0.0313461	0.961187	0.082718	0.848862	0.00900547	0.745124	1.91747e-06
Q80X82	Sympk	Symplekin OS=Mus musculus OX=10090 GN=Sympk PE=1 SV=1	22	21	38	21	142.2	21	109.691	116.675	109.597	105.806	107.167	121.897	102.832	114.84	100	95.8031	92.374	99.745	0.996744	0.951721	0.906351	0.119564	0.945555	0.2993	0.859804	0.0484565
Q8K1J6	Trnt1	CCA tRNA nucleotidyltransferase 1, mitochondrial OS=Mus musculus OX=10090 GN=Trnt1 PE=1 SV=1	48	24	52	24	49.9	24	109.028	111.081	109.597	97.8882	103.72	120.135	104.985	115.17	106.5	98.8969	97.2686	101.313	0.975847	0.711707	0.910682	0.0452653	0.990744	0.768638	0.924584	0.297755
Q3TJD7	Pdlim7	PDZ and LIM domain protein 7 OS=Mus musculus OX=10090 GN=Pdlim7 PE=1 SV=1	55	19	50	19	50.1	19	98.4126	100.119	95.3842	108.068	105.496	97.6717	116.57	96.36	114.8	114.056	111.12	112.187	1.05893	0.166565	1.02939	0.648132	1.11505	0.163279	1.08395	0.0548536
Q91YN9	Bag2	BAG family molecular chaperone regulator 2 OS=Mus musculus OX=10090 GN=Bag2 PE=1 SV=1	67	16	45	16	23.5	16	106.153	95.7559	104.601	110.638	115.418	106.261	95.6551	103.84	95.2	110.55	113.202	115.742	1.0842	0.108736	1.15202	0.00936025	0.961455	0.410131	1.0216	0.475293
P32020	Scp2	Non-specific lipid-transfer protein OS=Mus musculus OX=10090 GN=Scp2 PE=1 SV=3	28	16	51	16	59.1	16	104.052	98.3288	97.7161	104.16	102.153	106.811	116.365	125.51	115.6	99.825	101.955	100.268	1.04341	0.14807	0.844948	0.00472173	1.1912	0.00710762	0.964624	0.0691974
P70195	Psmb7	Proteasome subunit beta type-7 OS=Mus musculus OX=10090 GN=Psmb7 PE=1 SV=1	32	13	60	13	29.9	13	119.754	118.912	120.591	98.0939	100.169	99.7639	98.6283	120.89	97.9	105.084	97.8935	99.2222	0.829565	1.39318e-05	0.952056	0.553907	0.883543	0.138856	1.014	0.577656
Q3TX08	Trmt1	tRNA (guanine(26)-N(2))-dimethyltransferase OS=Mus musculus OX=10090 GN=Trmt1 PE=1 SV=2	32	17	33	17	72.3	17	103.167	104.817	104.379	108.582	104.347	105.71	110.521	102.85	110.7	102.403	107.995	107.168	1.02009	0.194087	0.979929	0.525298	1.03748	0.212547	0.996636	0.875706
P47791	Gsr	Glutathione reductase, mitochondrial OS=Mus musculus OX=10090 GN=Gsr PE=1 SV=3	34	15	38	15	53.6	15	109.249	109.963	123.256	104.366	105.704	104.169	104.37	106.04	97.5	103.022	102.788	104.764	0.917574	0.109139	1.00865	0.757583	0.899092	0.0933028	0.988335	0.195992
P48758	Cbr1	Carbonyl reductase [NADPH] 1 OS=Mus musculus OX=10090 GN=Cbr1 PE=1 SV=3	76	21	53	21	30.6	21	129.153	125.736	122.922	98.8136	98.7062	100.094	98.8334	106.48	99.2	99.1031	98.6225	99.745	0.787734	0.000134964	0.976872	0.402779	0.805995	0.00135586	0.999518	0.935059
S4R192	Sec31a	Protein transport protein Sec31A (Fragment) OS=Mus musculus OX=10090 GN=Sec31a PE=1 SV=1	59	14	38	1	27.8	14	109.36	107.837	102.047	98.1967	93.4837	86.2198	132.974	96.58	143.3	100.237	102.996	96.8174	0.870496	0.029027	0.804742	0.164508	1.16793	0.2808	1.07971	0.13237
Q7TT37	Elp1	Elongator complex protein 1 OS=Mus musculus OX=10090 GN=Elp1 PE=1 SV=2	19	23	37	23	149.5	23	121.081	123.163	121.812	99.9447	107.376	108.243	97.3981	101.97	95	101.372	98.7266	101.104	0.862064	0.00338827	1.02322	0.360958	0.804163	0.000361794	0.954493	0.158383
P70279	Surf6	Surfeit locus protein 6 OS=Mus musculus OX=10090 GN=Surf6 PE=1 SV=1	50	24	39	24	41.2	24	94.8741	104.817	93.6076	114.751	111.031	115.841	104.165	104.28	105.1	106.528	108.204	109.259	1.16476	0.0136517	1.03332	0.0147738	1.06903	0.130605	0.948387	0.0239486
P49722	Psma2	Proteasome subunit alpha type-2 OS=Mus musculus OX=10090 GN=Psma2 PE=1 SV=3	60	13	55	13	25.9	13	120.085	121.149	108.376	95.2148	99.0196	102.297	109.701	117.15	105.5	100.959	99.9763	96.5038	0.848175	0.0180345	0.894956	0.0336798	0.950632	0.340686	1.00306	0.907672
Z4YJW0	Emc1	ER membrane protein complex subunit 1 OS=Mus musculus OX=10090 GN=Emc1 PE=1 SV=1	28	22	39	22	111.5	22	108.364	105.824	110.375	107.348	108.734	123.989	93.7072	115.06	92.1	99.3094	107.37	104.032	1.04778	0.399827	1.03272	0.694163	0.926992	0.352615	0.913667	0.16804
E9PYH6	Setd1a	Histone-lysine N-methyltransferase SETD1A OS=Mus musculus OX=10090 GN=Setd1a PE=1 SV=1	15	24	35	22	185.9	24	100.182	98.3288	99.6038	109.816	106.749	104.169	115.647	104.61	118.4	105.187	104.871	103.823	1.07587	0.0118796	0.92684	0.122852	1.136	0.033514	0.978636	0.246396
Q3TUQ7	Prkaa1	Non-specific serine/threonine protein kinase OS=Mus musculus OX=10090 GN=Prkaa1 PE=1 SV=1	39	19	39	19	62.7	19	101.066	102.803	102.713	102.104	100.9	99.874	107.65	107.69	110	113.025	108.724	115.742	0.987915	0.222883	1.03735	0.137487	1.06118	0.00287025	1.11428	0.00574523
Q3TCN2	Plbd2	Putative phospholipase B-like 2 OS=Mus musculus OX=10090 GN=Plbd2 PE=1 SV=2	27	14	35	14	66.2	14	103.057	102.803	104.934	107.348	111.867	110.225	98.9359	118.36	102.8	105.394	109.037	99.5358	1.05999	0.0137557	0.980851	0.770661	1.02993	0.631153	0.953031	0.167845
Q9EQQ9	Oga	Protein O-GlcNAcase OS=Mus musculus OX=10090 GN=Oga PE=1 SV=2	22	23	48	22	103.1	23	118.316	117.122	108.598	103.749	106.122	106.04	97.5006	97.13	98.5	105.187	106.641	110.2	0.918251	0.0411679	1.09859	0.00336493	0.852034	0.00533971	1.01936	0.291575
Q9CZM2	Rpl15	60S ribosomal protein L15 OS=Mus musculus OX=10090 GN=Rpl15 PE=1 SV=4	56	17	68	17	24.1	17	110.576	112.983	105.711	103.544	102.78	103.618	113.392	105.82	108.3	100.65	103.413	103.195	0.941298	0.0403782	0.938159	0.0480968	0.99466	0.858764	0.991343	0.389063
Q3TIV5	Zc3h15	Zinc finger CCCH domain-containing protein 15 OS=Mus musculus OX=10090 GN=Zc3h15 PE=1 SV=2	34	19	63	19	48.3	19	104.052	105.153	105.267	106.423	105.809	99.6538	111.444	97.13	107.5	111.375	109.349	108.946	0.991776	0.71464	1.04302	0.35476	1.0051	0.90683	1.05702	0.060636
Q99LG2	Tnpo2	Transportin-2 OS=Mus musculus OX=10090 GN=Tnpo2 PE=1 SV=1	20	17	57	8	100.4	17	124.619	123.051	123.144	94.3922	94.3193	98.1122	101.704	120.78	101.8	94.2562	103.309	98.1766	0.773497	3.20708e-05	0.911984	0.237922	0.874519	0.0713975	1.03109	0.363995
Q6ZWZ4	Rpl36	60S ribosomal protein L36 OS=Mus musculus OX=10090 GN=Rpl36 PE=1 SV=1	52	17	65	16	12.2	17	99.4077	96.7627	104.156	112.181	107.376	100.535	110.624	99.11	103.5	118.284	109.662	109.887	1.06581	0.175916	1.07853	0.135431	1.04298	0.341778	1.05543	0.251216
Q8K297	Colgalt1	Procollagen galactosyltransferase 1 OS=Mus musculus OX=10090 GN=Colgalt1 PE=1 SV=2	36	23	54	23	71	23	91.004	89.939	94.3849	117.733	115.732	114.96	97.8082	98.34	95.7	115.706	120.805	118.878	1.26549	0.000101775	1.21772	0.000233698	1.06	0.0244266	1.01999	0.243965
F8VPK0	Ttc37	Tetratricopeptide repeat domain 37 OS=Mus musculus OX=10090 GN=Ttc37 PE=1 SV=1	18	23	35	23	173.8	23	117.763	115.556	116.038	97.991	103.302	104.058	104.37	117.92	101.1	101.681	97.0604	99.4313	0.874038	0.001921	0.922023	0.189191	0.925671	0.170838	0.976491	0.36227
O35218	Cpsf2	Cleavage and polyadenylation specificity factor subunit 2 OS=Mus musculus OX=10090 GN=Cpsf2 PE=1 SV=1	30	21	40	21	88.3	21	106.042	105.712	107.488	109.096	110.509	106.04	102.319	105.27	105.7	105.084	106.329	103.823	1.02006	0.209024	1.00621	0.640246	0.981354	0.171963	0.968034	0.0823185
Q9R0U0	Srsf10	Serine/arginine-rich splicing factor 10 OS=Mus musculus OX=10090 GN=Srsf10 PE=1 SV=2	41	19	65	19	31.3	19	97.7491	97.7695	97.2719	112.489	109.569	100.975	115.34	104.28	116.9	109.003	106.537	102.882	1.10329	0.0435048	0.946221	0.23797	1.14935	0.0214572	0.985724	0.712642
P27048	Snrpb	Small nuclear ribonucleoprotein-associated protein B OS=Mus musculus OX=10090 GN=Snrpb PE=1 SV=1	33	10	45	10	23.6	10	125.172	114.885	134.471	101.898	104.555	113.969	85.4027	110.99	89.4	98.7937	99.2473	99.9541	0.855538	0.0554291	1.0427	0.636034	0.763076	0.0386949	0.930007	0.11184
Q9CQM9	Glrx3	Glutaredoxin-3 OS=Mus musculus OX=10090 GN=Glrx3 PE=1 SV=1	52	16	43	16	37.8	16	119.09	113.095	120.146	101.076	105.809	98.6628	98.8334	104.72	94.6	107.044	103.621	108.946	0.867216	0.00681926	1.07197	0.0976614	0.84623	0.00788625	1.04603	0.14735
G5E8K5	Ank3	Ankyrin-3 OS=Mus musculus OX=10090 GN=Ank3 PE=1 SV=1	14	25	38	25	213.9	25	101.509	105.6	94.718	108.479	104.451	105.27	108.266	100.21	106.9	110.137	112.89	113.442	1.05425	0.184042	1.06688	0.0592215	1.04489	0.325488	1.05741	0.0189449
Q9EQP2	Ehd4	EH domain-containing protein 4 OS=Mus musculus OX=10090 GN=Ehd4 PE=1 SV=1	45	21	35	19	61.4	21	108.033	105.824	106.377	104.263	105.287	109.784	104.575	104.61	108	99.1031	108.099	109.887	0.997191	0.877214	0.999699	0.993227	0.990479	0.482906	0.99297	0.851285
Q9JKP5	Mbnl1	Muscleblind-like protein 1 OS=Mus musculus OX=10090 GN=Mbnl1 PE=1 SV=1	39	16	50	2	37	16	98.5231	101.349	107.266	114.648	115.732	106.921	101.191	103.29	82.2	117.047	110.078	115.324	1.09821	0.0566174	1.19453	0.0572667	0.933397	0.396355	1.01526	0.647532
Q9CPU0	Glo1	Lactoylglutathione lyase OS=Mus musculus OX=10090 GN=Glo1 PE=1 SV=3	59	15	55	15	20.8	15	133.355	134.237	126.254	95.112	100.586	103.288	97.8082	102.74	94	99.1031	92.4781	99.745	0.759145	0.000821107	0.989061	0.770127	0.747877	0.000757391	0.974381	0.48763
Q6NZR5	Skiv2l	Superkiller viralicidic activity 2-like (S. cerevisiae) OS=Mus musculus OX=10090 GN=Skiv2l PE=1 SV=1	23	26	35	25	137.4	26	110.797	112.871	111.041	99.8419	101.631	98.7729	107.445	114.18	112	105.6	97.2686	102.986	0.897034	0.000411198	0.916761	0.0428549	0.996762	0.871105	1.01868	0.511452
Q3UM45	Ppp1r7	Protein phosphatase 1 regulatory subunit 7 OS=Mus musculus OX=10090 GN=Ppp1r7 PE=1 SV=2	44	17	38	17	41.3	17	127.494	124.058	122.922	96.7572	98.8107	93.2672	105.395	111.76	105.4	98.3812	94.8734	97.6539	0.771308	0.000176958	0.901888	0.0113194	0.861355	0.00237977	1.00718	0.739541
P49586	Pcyt1a	Choline-phosphate cytidylyltransferase A OS=Mus musculus OX=10090 GN=Pcyt1a PE=1 SV=1	52	21	44	14	41.6	21	106.927	110.858	107.932	106.834	108.629	118.924	95.8602	111.32	93.8	104.259	103.725	106.646	1.02662	0.504598	1.04535	0.462171	0.924056	0.218435	0.940917	0.164211
P28352	Apex1	DNA-(apurinic or apyrimidinic site) lyase OS=Mus musculus OX=10090 GN=Apex1 PE=1 SV=2	47	15	35	15	35.5	15	124.177	128.756	126.254	96.6543	109.047	119.034	93.6047	114.73	96.5	93.1219	90.2911	87.1984	0.8564	0.0515225	0.887732	0.170189	0.803918	0.0212928	0.833329	0.0543918
Q3TU36	Rap1gds1	RAP1, GTP-GDP dissociation stimulator 1 OS=Mus musculus OX=10090 GN=Rap1gds1 PE=1 SV=1	25	13	39	13	66	13	114.999	114.661	114.594	102.721	105.078	110.225	90.8365	103.07	90.2	111.994	103.621	114.069	0.923804	0.016957	1.16042	0.0448002	0.825281	0.008742	1.03667	0.373884
Q6P8I4	Pcnp	PEST proteolytic signal-containing nuclear protein OS=Mus musculus OX=10090 GN=Pcnp PE=1 SV=1	72	17	47	17	19	17	115.441	120.366	104.712	102.001	103.407	110.225	113.392	101.09	105.3	101.578	98.6225	98.804	0.926916	0.190798	0.935027	0.137246	0.939101	0.303821	0.947319	0.110635
Q5U4C3	Scaf1	Splicing factor, arginine/serine-rich 19 OS=Mus musculus OX=10090 GN=Scaf1 PE=1 SV=1	25	26	41	24	133.8	26	98.302	100.566	95.3842	111.872	107.793	107.362	113.392	104.28	109.4	107.766	107.787	107.587	1.11138	0.00625541	0.987976	0.645291	1.11154	0.0226362	0.98811	0.418472
Q8BK72	Mrps27	28S ribosomal protein S27, mitochondrial OS=Mus musculus OX=10090 GN=Mrps27 PE=1 SV=2	41	16	34	16	47.7	16	102.393	102.02	113.04	110.124	114.269	125.861	97.5006	113.74	97.3	99.2062	100.914	99.0131	1.10333	0.139251	0.969509	0.5978	0.971924	0.673008	0.854044	0.0229803
Q9D172	Gatd3a	Glutamine amidotransferase-like class 1 domain-containing protein 3A, mitochondrial OS=Mus musculus OX=10090 GN=Gatd3a PE=1 SV=1	44	15	42	15	28.1	15	76.5185	76.739	82.3924	118.967	118.239	117.603	106.01	113.96	101.3	122.306	118.305	116.892	1.50566	3.51686e-05	1.11278	0.0401925	1.36334	0.00237312	1.0076	0.618849
Q9CWL8	Ctnnbl1	Beta-catenin-like protein 1 OS=Mus musculus OX=10090 GN=Ctnnbl1 PE=1 SV=1	29	19	48	19	64.9	19	101.951	103.139	101.825	109.404	105.704	108.133	111.239	109.23	112.6	105.806	99.4556	104.241	1.0532	0.00945927	0.929245	0.0215831	1.08522	0.00121115	0.957496	0.105486
E9Q9M5	Usp19	Ubiquitin carboxyl-terminal hydrolase 19 OS=Mus musculus OX=10090 GN=Usp19 PE=1 SV=1	19	23	41	23	143.4	23	111.571	109.292	114.039	110.638	110.091	94.4784	108.778	94.6	103.6	105.187	109.245	101.941	0.941196	0.296496	1.0306	0.537558	0.916622	0.0998377	1.0037	0.94899
Q8K1A6	Cc2d1a	Coiled-coil and C2 domain-containing protein 1A OS=Mus musculus OX=10090 GN=Cc2d1a PE=1 SV=2	26	24	37	24	103.6	24	109.028	110.746	107.266	102.31	99.2285	102.847	109.496	106.92	104.9	111.581	102.372	106.959	0.93073	0.00748686	0.998743	0.96605	0.9825	0.316215	1.0543	0.129089
Q9DCS3	Mecr	Enoyl-[acyl-carrier-protein] reductase, mitochondrial OS=Mus musculus OX=10090 GN=Mecr PE=1 SV=2	46	14	30	14	40.3	14	95.6482	94.5254	110.264	112.695	115.418	104.169	100.781	113.85	102.9	108.075	112.265	102.254	1.10599	0.156686	1.01594	0.751851	1.0569	0.429418	0.970846	0.509289
P00493	Hprt1	Hypoxanthine-guanine phosphoribosyltransferase OS=Mus musculus OX=10090 GN=Hprt1 PE=1 SV=3	56	16	43	16	24.6	16	126.057	125.736	122.478	95.7289	96.1994	112.868	92.6819	118.25	89.7	94.9781	102.476	101.836	0.814374	0.0157738	0.995536	0.964222	0.803248	0.0547838	0.981935	0.779397
Q922S8	Kif2c	Kinesin-like protein KIF2C OS=Mus musculus OX=10090 GN=Kif2c PE=1 SV=1	36	25	42	20	81	25	104.605	108.061	101.936	104.572	104.242	98.1122	111.957	100.43	113.5	108.384	106.017	110.41	0.975603	0.404659	0.996698	0.937739	1.03587	0.44916	1.05827	0.0720529
P18155	Mthfd2	Bifunctional methylenetetrahydrofolate dehydrogenase/cyclohydrolase, mitochondrial OS=Mus musculus OX=10090 GN=Mthfd2 PE=1 SV=1	52	18	45	16	37.8	18	80.4993	80.0949	84.8353	107.245	104.764	96.9009	118.723	112.09	111.7	124.987	121.638	124.629	1.25865	0.00364869	1.08391	0.0189284	1.39557	0.000293196	1.20182	0.00322712
A0A0R4J049	Prmt5	Protein arginine N-methyltransferase 5 OS=Mus musculus OX=10090 GN=Prmt5 PE=1 SV=1	29	17	53	17	72.7	17	115.11	117.569	116.815	99.5334	103.198	101.306	106.728	108.13	104.8	100.753	99.2473	102.359	0.869933	0.00029511	0.945884	0.0119416	0.91463	0.00118973	0.994483	0.707677
Q9Z0W3	Nup160	Nuclear pore complex protein Nup160 OS=Mus musculus OX=10090 GN=Nup160 PE=1 SV=2	17	19	31	19	158.1	19	105.821	107.725	113.151	101.59	106.958	111.987	105.497	117.04	106.5	95.2875	100.809	102.463	0.981136	0.610113	0.907375	0.0766143	1.00716	0.86473	0.931446	0.119122
Q9JLQ0	Cd2ap	CD2-associated protein OS=Mus musculus OX=10090 GN=Cd2ap PE=1 SV=3	37	22	44	22	70.4	22	107.148	110.634	104.045	102.412	103.929	105.93	105.6	111.65	106.8	108.694	99.8722	107.273	0.970308	0.214068	0.974661	0.453663	1.00691	0.793938	1.01142	0.704532
O08583	Alyref	THO complex subunit 4 OS=Mus musculus OX=10090 GN=Alyref PE=1 SV=3	62	13	40	13	26.9	13	106.263	102.915	105.822	111.255	105.391	105.71	112.572	101.2	111.7	98.2781	109.453	102.254	1.02335	0.322514	0.95242	0.351882	1.03324	0.410545	0.961624	0.337093
Q8VHK9	Dhx36	ATP-dependent DNA/RNA helicase DHX36 OS=Mus musculus OX=10090 GN=Dhx36 PE=1 SV=2	21	25	43	22	113.8	25	109.028	111.081	108.709	109.199	109.151	113.308	102.422	101.09	97.3	102.816	110.391	100.059	1.00864	0.578011	1.0414	0.295102	0.914827	0.00541303	0.944541	0.144074
E9PXC0	Srp54c	Signal recognition particle 54 kDa protein OS=Mus musculus OX=10090 GN=Srp54c PE=1 SV=1	43	21	40	1	55.8	21	116.326	113.542	114.927	103.029	117.194	100.535	99.9612	96.36	112.6	100.65	100.705	98.1766	0.930285	0.201624	0.969606	0.564864	0.895954	0.0746161	0.933825	0.249341
Q91ZJ5	Ugp2	UTP--glucose-1-phosphate uridylyltransferase OS=Mus musculus OX=10090 GN=Ugp2 PE=1 SV=3	45	25	44	25	56.9	25	103.057	102.692	95.4953	106.525	106.749	122.668	93.9122	99.55	98.2	111.994	112.473	120.029	1.11518	0.12075	1.18115	0.00478264	0.968194	0.345849	1.02546	0.656496
Q8BIJ6	Iars2	Isoleucine--tRNA ligase, mitochondrial OS=Mus musculus OX=10090 GN=Iars2 PE=1 SV=1	22	18	41	18	112.7	18	99.076	99	109.042	110.227	110.718	108.463	103.344	112.53	103.2	106.528	106.329	104.868	1.07258	0.0944842	0.995771	0.892704	1.03893	0.429946	0.964534	0.0106674
Q6NZC7	Sec23ip	SEC23-interacting protein OS=Mus musculus OX=10090 GN=Sec23ip PE=1 SV=2	24	26	50	25	110.7	26	105.268	113.095	104.268	99.8419	102.153	112.757	102.422	115.28	104.2	106.219	101.226	108.214	0.975581	0.617493	0.980606	0.669658	0.997741	0.962796	1.00288	0.949553
B2RRI2	Sbno1	Protein strawberry notch homolog 1 OS=Mus musculus OX=10090 GN=Sbno1 PE=1 SV=1	26	25	41	21	153.8	25	118.98	119.136	117.815	104.058	107.585	105.6	101.191	96.36	102	100.031	101.226	101.731	0.891306	0.000305615	1.01147	0.565508	0.841603	0.000485279	0.955071	0.0139944
S4R189	Arhgef40	Rho guanine nucleotide exchange factor 40 OS=Mus musculus OX=10090 GN=Arhgef40 PE=1 SV=1	20	28	39	28	166.1	28	110.355	112.2	103.268	101.076	97.6617	102.297	110.624	117.37	114	102.403	101.122	101.731	0.923919	0.0538463	0.892579	0.0034883	1.04963	0.182608	1.01403	0.382361
A0A2I3BQE0	Stk3	Serine/threonine-protein kinase 3 OS=Mus musculus OX=10090 GN=Stk3 PE=1 SV=1	34	18	38	13	56.6	18	108.033	110.41	109.264	103.441	103.615	107.362	105.497	107.69	103.3	106.322	104.038	105.286	0.959448	0.0379607	0.997341	0.853968	0.965763	0.0603733	1.00391	0.790204
Q8VCW8	Acsf2	Acyl-CoA synthetase family member 2, mitochondrial OS=Mus musculus OX=10090 GN=Acsf2 PE=1 SV=1	33	18	39	18	67.9	18	106.816	106.159	98.4934	108.788	109.778	109.564	105.703	107.8	111.6	102.403	101.747	104.136	1.05349	0.107753	0.948273	0.0398679	1.04377	0.226257	0.939525	0.00102747
Q3ULD5	Mccc2	Methylcrotonoyl-CoA carboxylase beta chain, mitochondrial OS=Mus musculus OX=10090 GN=Mccc2 PE=1 SV=1	38	21	34	21	61.3	21	94.4318	94.9729	99.2707	111.975	108.211	111.656	112.982	106.7	111	108.797	106.85	104.764	1.14954	0.00179143	0.968938	0.192912	1.14551	0.00432987	0.965548	0.0853408
A0A0R4J083	Acadl	Long-chain-specific acyl-CoA dehydrogenase, mitochondrial OS=Mus musculus OX=10090 GN=Acadl PE=1 SV=1	26	12	52	12	47.9	12	89.8982	90.4983	100.936	112.695	114.478	106.371	110.931	109.12	110.2	107.147	112.994	105.914	1.18559	0.0160754	0.987293	0.567193	1.17388	0.0108056	0.977546	0.490138
Q9WV32	Arpc1b	Actin-related protein 2/3 complex subunit 1B OS=Mus musculus OX=10090 GN=Arpc1b PE=1 SV=4	40	19	51	19	41	19	101.619	109.068	108.709	106.937	109.778	127.953	94.3223	109.12	87.7	105.291	104.559	110.828	1.07912	0.296104	1.10144	0.211961	0.91154	0.237163	0.930394	0.309364
A2AR02	Ppig	Peptidyl-prolyl cis-trans isomerase G OS=Mus musculus OX=10090 GN=Ppig PE=1 SV=1	28	23	48	23	88.3	23	104.715	104.705	104.045	109.096	108.629	113.748	96.0652	114.73	92	106.012	108.724	112.396	1.05745	0.0219699	1.08038	0.325138	0.965959	0.638185	0.986905	0.58921
Q8C2E7	Washc5	WASH complex subunit 5 OS=Mus musculus OX=10090 GN=Washc5 PE=1 SV=2	22	24	36	23	134	24	111.129	111.193	107.044	99.8419	105.809	109.564	103.755	108.68	107.8	104.878	102.163	102.672	0.957037	0.208156	0.967147	0.112637	0.972277	0.210976	0.982548	0.567983
Q02819	Nucb1	Nucleobindin-1 OS=Mus musculus OX=10090 GN=Nucb1 PE=1 SV=2	46	21	32	21	53.4	21	101.288	112.088	99.3817	102.824	97.8706	98.9931	113.699	125.18	120.1	104.981	99.8722	97.0265	0.958211	0.36133	0.84094	0.00935614	1.14779	0.0406327	1.00732	0.804827
Q9Z0H8	Clip2	CAP-Gly domain-containing linker protein 2 OS=Mus musculus OX=10090 GN=Clip2 PE=1 SV=2	31	25	38	21	115.8	25	106.706	108.732	101.714	106.217	106.122	99.6538	116.878	103.07	118	103.434	98.7266	102.777	0.983735	0.598529	0.902323	0.0935491	1.06557	0.255966	0.977387	0.420781
A2AFF6	Stag2	Cohesin subunit SA-2 OS=Mus musculus OX=10090 GN=Stag2 PE=1 SV=1	16	23	42	13	145.6	23	106.816	109.515	105.711	102.412	110.927	115.07	104.472	119.24	105.5	97.0406	100.289	97.9675	1.01977	0.61466	0.89698	0.0804885	1.02226	0.650801	0.899173	0.0455782
Q8K268	Abcf3	ATP-binding cassette sub-family F member 3 OS=Mus musculus OX=10090 GN=Abcf3 PE=1 SV=1	29	17	33	17	79.8	17	110.023	114.437	108.709	102.104	99.3329	105.49	103.139	97.57	108.5	108.797	110.599	105.182	0.921233	0.0244191	1.0497	0.220845	0.928084	0.0907432	1.05751	0.0694659
B2RUP0	Rbm34	RNA binding motif protein 34 OS=Mus musculus OX=10090 GN=Rbm34 PE=1 SV=1	57	23	38	23	49.1	23	97.9703	96.8746	90.1653	108.582	106.331	107.692	113.597	100.98	111.4	112.406	114.036	110.723	1.13191	0.00769898	1.03432	0.404718	1.14374	0.0410168	1.04513	0.013825
P00375	Dhfr	Dihydrofolate reductase OS=Mus musculus OX=10090 GN=Dhfr PE=1 SV=3	64	19	54	19	21.6	19	118.427	120.702	118.148	93.1583	97.9751	95.2492	101.294	105.38	102.1	108.591	104.871	109.887	0.801572	0.000126014	1.0472	0.0678224	0.864245	0.00040776	1.12908	0.0038602
P14131	Rps16	40S ribosomal protein S16 OS=Mus musculus OX=10090 GN=Rps16 PE=1 SV=4	81	20	75	20	16.4	20	134.35	143.522	127.808	87.4002	91.8125	132.908	85.1977	138.49	82.2	84.975	83.4178	91.5897	0.769378	0.109306	0.849928	0.453638	0.754012	0.152277	0.832954	0.302717
E9PZA7	Trrap	Transformation/transcription domain-associated protein OS=Mus musculus OX=10090 GN=Trrap PE=1 SV=1	9	28	36	27	433.8	28	108.033	109.18	103.379	109.302	106.853	111.106	105.292	102.96	108.4	102.403	106.017	100.79	1.0208	0.361456	0.976497	0.323854	0.987713	0.609423	0.944843	0.0382301
O35887	Calu	Calumenin OS=Mus musculus OX=10090 GN=Calu PE=1 SV=1	42	16	43	5	37	16	99.7395	109.068	89.4991	107.759	113.956	137.423	89.4012	124.85	91.4	103.022	98.2059	111.664	1.20393	0.1298	1.02369	0.852261	1.02462	0.857753	0.871229	0.192796
P70255-2	Nfic	Isoform 2 of Nuclear factor 1 C-type OS=Mus musculus OX=10090 GN=Nfic	45	21	43	15	47.7	21	115.884	116.227	107.71	106.834	107.271	116.942	109.598	106.48	99.5	95.5969	96.3314	97.4448	0.974182	0.535227	0.916961	0.0450248	0.928662	0.118844	0.874115	0.0141884
O08599	Stxbp1	Syntaxin-binding protein 1 OS=Mus musculus OX=10090 GN=Stxbp1 PE=1 SV=2	38	23	41	23	67.5	23	101.619	102.244	98.6044	101.076	99.2285	104.169	112.879	112.2	104.6	113.231	108.828	113.964	1.00663	0.733086	1.01925	0.532648	1.08996	0.0345995	1.10363	0.00817409
Q80UY2	Kcmf1	E3 ubiquitin-protein ligase KCMF1 OS=Mus musculus OX=10090 GN=Kcmf1 PE=1 SV=1	29	10	38	10	41.8	10	124.287	119.359	111.041	100.253	99.0196	99.6538	105.395	106.48	101.9	100.547	102.163	105.6	0.842788	0.00872254	0.982584	0.420698	0.884651	0.0293178	1.03139	0.110713
Q8C052	Map1s	Microtubule-associated protein 1S OS=Mus musculus OX=10090 GN=Map1s PE=1 SV=2	27	24	49	24	102.9	24	102.725	105.041	109.042	111.05	103.929	106.261	109.701	97.46	106	109.725	104.35	107.587	1.01399	0.624837	1.02715	0.512494	0.988488	0.779903	1.00132	0.959601
Q9D8Y0	Efhd2	EF-hand domain-containing protein D2 OS=Mus musculus OX=10090 GN=Efhd2 PE=1 SV=1	60	20	41	20	26.8	20	106.374	106.831	114.039	101.076	100.795	98.1122	108.676	103.29	108	111.581	106.641	107.691	0.916697	0.0267523	1.01859	0.430659	0.97776	0.464796	1.08644	0.00821855
Q9D8U8	Snx5	Sorting nexin-5 OS=Mus musculus OX=10090 GN=Snx5 PE=1 SV=1	44	18	45	15	46.8	18	105.6	110.858	112.818	102.207	105.287	111.436	102.217	112.42	97.8	104.775	100.497	109.469	0.96858	0.375887	1.00737	0.886387	0.948862	0.310323	0.986865	0.728605
Q62384	Zpr1	Zinc finger protein ZPR1 OS=Mus musculus OX=10090 GN=Zpr1 PE=1 SV=1	45	19	37	19	50.7	19	119.09	120.59	119.813	96.6543	101.318	95.2492	107.343	102.08	100.9	100.547	106.329	105.809	0.815651	0.000302854	1.00761	0.785691	0.863223	0.00127179	1.06638	0.0672873
Q99LN9	Dohh	Deoxyhypusine hydroxylase OS=Mus musculus OX=10090 GN=Dohh PE=1 SV=2	61	15	33	14	32.9	15	110.023	111.641	113.373	101.487	102.258	95.4694	106.523	97.57	111.6	105.806	111.64	106.018	0.893079	0.0071149	1.02462	0.597562	0.942263	0.200711	1.08105	0.0481376
P84099	Rpl19	60S ribosomal protein L19 OS=Mus musculus OX=10090 GN=Rpl19 PE=1 SV=1	62	19	78	19	23.5	19	109.36	111.864	106.599	102.721	102.049	106.04	111.034	107.69	112.8	101.166	99.3515	103.195	0.948102	0.0442893	0.91611	0.00764506	1.01129	0.594355	0.977164	0.227178
O54941	Smarce1	SWI/SNF-related matrix-associated actin-dependent regulator of chromatin subfamily E member 1 OS=Mus musculus OX=10090 GN=Smarce1 PE=1 SV=1	32	21	55	21	46.6	21	110.134	111.753	106.266	108.376	112.494	107.582	108.471	97.24	106.5	97.7625	104.767	102.359	1.00091	0.966395	0.976546	0.577053	0.95142	0.237156	0.928258	0.0372304
P16332	Mut	Methylmalonyl-CoA mutase, mitochondrial OS=Mus musculus OX=10090 GN=Mut PE=1 SV=2	31	20	31	20	82.8	20	100.845	91.0576	99.6038	112.695	114.478	112.097	104.37	110.33	104	104.156	111.224	107.377	1.16385	0.00727952	1.01273	0.664661	1.09328	0.0703401	0.951329	0.0637785
Q9EQ61	Pes1	Pescadillo homolog OS=Mus musculus OX=10090 GN=Pes1 PE=1 SV=1	34	27	55	27	67.8	27	123.403	125.064	118.148	101.693	106.645	119.695	95.6551	108.68	94.4	95.9062	93.4154	95.4582	0.894759	0.0893176	0.953285	0.371807	0.814848	0.0107523	0.868147	0.0564926
O08759	Ube3a	Ubiquitin-protein ligase E3A OS=Mus musculus OX=10090 GN=Ube3a PE=1 SV=2	27	18	36	17	99.8	18	119.201	118.353	114.372	100.562	101.213	103.838	101.807	112.64	104	98.4844	99.3515	102.463	0.868402	0.00100221	0.943013	0.160878	0.904869	0.0370242	0.982613	0.322103
G3UZM9	Pkn2	Serine/threonine-protein kinase N2 OS=Mus musculus OX=10090 GN=Pkn2 PE=1 SV=1	28	23	38	20	109.8	23	109.802	111.529	110.153	104.777	103.093	104.058	105.908	103.73	112.2	106.219	101.851	100.477	0.941009	0.000817071	0.958702	0.222874	0.970901	0.28284	0.989156	0.564715
Q9D5V5	Cul5	Cullin-5 OS=Mus musculus OX=10090 GN=Cul5 PE=1 SV=3	36	28	41	27	90.9	28	122.739	124.841	116.038	93.9809	98.2884	109.124	103.755	114.73	104.9	99.3094	94.8734	94.6218	0.828873	0.0165801	0.893068	0.0386972	0.889353	0.0375723	0.958232	0.427361
O35857	Timm44	Mitochondrial import inner membrane translocase subunit TIM44 OS=Mus musculus OX=10090 GN=Timm44 PE=1 SV=2	49	24	39	24	51.1	24	91.9992	93.0712	97.383	115.78	115.627	115.841	101.602	112.09	101.5	105.806	107.891	113.546	1.2294	0.000195037	1.03824	0.393575	1.11591	0.0481689	0.942393	0.0448881
Q8BQM4	Heatr3	HEAT repeat-containing protein 3 OS=Mus musculus OX=10090 GN=Heatr3 PE=1 SV=1	32	22	46	22	74.3	22	109.581	114.102	109.931	105.086	106.958	103.508	106.318	102.3	108.9	101.166	101.33	104.764	0.945861	0.0268377	0.967692	0.203215	0.951754	0.0897608	0.973722	0.147006
D3YXZ3	Klc2	Kinesin light chain 2 OS=Mus musculus OX=10090 GN=Klc2 PE=1 SV=1	44	24	40	17	68.1	24	103.278	101.685	99.4927	106.423	105.913	96.3504	116.468	98.45	113	110.653	110.078	109.259	1.0139	0.704015	1.00632	0.906656	1.07706	0.236956	1.06902	0.0978173
Q6P1H6-2	Ankle2	Isoform 2 of Ankyrin repeat and LEM domain-containing protein 2 OS=Mus musculus OX=10090 GN=Ankle2	36	26	39	26	106.1	26	99.8501	96.9864	107.377	115.78	108.838	106.921	105.292	98.67	102.7	111.375	109.87	108.632	1.08982	0.0906545	1.0757	0.0205824	1.00805	0.833906	0.994987	0.853074
Q9CRD2	Emc2	ER membrane protein complex subunit 2 OS=Mus musculus OX=10090 GN=Emc2 PE=1 SV=1	41	14	38	14	34.9	14	99.4077	103.475	99.7148	104.572	102.362	106.481	113.494	115.06	112.4	105.497	107.891	102.254	1.03575	0.111	0.925761	0.00951539	1.12676	0.00108868	1.00711	0.731923
Q9CQF3	Nudt21	Cleavage and polyadenylation specificity factor subunit 5 OS=Mus musculus OX=10090 GN=Nudt21 PE=1 SV=1	54	15	39	15	26.2	15	115.773	119.136	105.933	103.955	105.496	112.427	104.575	119.9	104.6	94.2562	93.9361	96.0855	0.944361	0.253307	0.86387	0.0440899	0.965477	0.57657	0.883187	0.0095979
P51949	Mnat1	CDK-activating kinase assembly factor MAT1 OS=Mus musculus OX=10090 GN=Mnat1 PE=1 SV=2	47	16	32	15	35.8	16	112.456	115.108	102.935	110.227	107.585	108.023	104.677	97.46	107.3	102.403	105.183	100.372	0.985885	0.702269	0.995222	0.887012	0.936272	0.211418	0.94514	0.021093
Q8BLH7	Hirip3	HIRA-interacting protein 3 OS=Mus musculus OX=10090 GN=Hirip3 PE=1 SV=1	29	23	35	23	65.2	23	111.682	110.858	108.82	98.8136	97.6617	110.445	104.472	117.81	101.5	104.466	101.643	107.377	0.926246	0.122476	0.968199	0.551216	0.977133	0.64557	1.02139	0.645435
H7BWY4	Dlg1	Disks large homolog 1 OS=Mus musculus OX=10090 GN=Dlg1 PE=1 SV=1	25	23	40	20	96.8	23	100.735	102.02	104.379	105.6	105.913	107.692	104.882	113.19	104.8	108.384	105.496	110.096	1.03931	0.0323169	1.00342	0.910959	1.05124	0.153189	1.01495	0.346586
Q9R0E2	Plod1	Procollagen-lysine,2-oxoglutarate 5-dioxygenase 1 OS=Mus musculus OX=10090 GN=Plod1 PE=1 SV=1	32	21	45	21	83.5	21	95.8693	98.5525	96.7167	115.368	121.894	128.174	93.092	95.15	93.4	105.909	116.327	112.605	1.2552	0.00280787	1.18889	0.00470021	0.967381	0.0359652	0.916278	0.100369
E9PYI8	Usp14	Ubiquitin carboxyl-terminal hydrolase 14 OS=Mus musculus OX=10090 GN=Usp14 PE=1 SV=1	42	21	53	21	52.3	21	113.783	118.688	107.488	98.608	102.362	109.564	102.832	108.02	104.8	101.269	101.851	106.227	0.913447	0.0981525	0.980026	0.388849	0.928501	0.0861901	0.996177	0.917198
A0A0H2UH19	Ehmt1	Histone-lysine N-methyltransferase EHMT1 OS=Mus musculus OX=10090 GN=Ehmt1 PE=1 SV=1	25	31	48	28	141.2	31	101.398	106.942	95.1621	119.893	111.972	113.198	105.6	99.55	108.4	108.075	101.643	100.477	1.13693	0.0299713	0.989298	0.766665	1.0331	0.47854	0.898953	0.0271138
A2AT37	Upf2	UPF2 regulator of nonsense transcripts homolog (Yeast) OS=Mus musculus OX=10090 GN=Upf2 PE=1 SV=1	19	22	40	22	147.5	22	118.095	119.359	116.26	95.8317	104.033	115.07	94.4249	118.58	98.5	100.134	94.9775	102.15	0.890365	0.0838958	0.954276	0.573968	0.880668	0.13467	0.943883	0.379525
Q9DC23	Dnajc10	DnaJ homolog subfamily C member 10 OS=Mus musculus OX=10090 GN=Dnajc10 PE=1 SV=2	25	19	35	19	90.5	19	101.73	102.02	105.267	103.749	108.42	110.996	107.343	124.85	103.2	99	102.372	105.286	1.04578	0.121409	0.914324	0.236212	1.08535	0.261537	0.948921	0.120094
Q80VI1	Trim56	E3 ubiquitin-protein ligase TRIM56 OS=Mus musculus OX=10090 GN=Trim56 PE=1 SV=1	34	20	39	20	79.5	20	101.84	101.349	102.38	99.8419	98.2884	96.6807	107.24	114.07	107.6	117.975	111.536	113.651	0.964792	0.0201924	1.04333	0.178857	1.07639	0.025466	1.16401	0.00155874
Q9D8X2	Ccdc124	Coiled-coil domain-containing protein 124 OS=Mus musculus OX=10090 GN=Ccdc124 PE=1 SV=1	77	24	50	24	25.3	24	101.951	100.342	102.047	108.89	102.258	97.0111	114.315	98.45	118.1	112.922	108.933	105.809	1.01255	0.733129	0.990325	0.874932	1.08715	0.217363	1.06329	0.179943
Q99L04	Dhrs1	Dehydrogenase/reductase SDR family member 1 OS=Mus musculus OX=10090 GN=Dhrs1 PE=1 SV=1	59	16	33	16	34	16	96.4222	97.8814	97.383	109.096	106.227	106.151	100.166	128.37	89.3	117.15	111.12	114.278	1.10212	0.000722864	1.07775	0.522669	1.08965	0.495954	1.06556	0.0243508
Q99MJ9	Ddx50	ATP-dependent RNA helicase DDX50 OS=Mus musculus OX=10090 GN=Ddx50 PE=2 SV=1	26	26	44	24	82.1	26	107.369	106.942	104.156	105.394	104.451	97.892	120.261	101.97	116.5	100.237	104.975	102.045	0.966305	0.235686	0.907085	0.141873	1.06363	0.2992	0.998442	0.956171
Q60634	Flot2	Flotillin-2 OS=Mus musculus OX=10090 GN=Flot2 PE=1 SV=2	44	21	33	21	47	21	96.6434	95.3085	101.047	107.862	105.6	109.564	103.652	103.73	109.2	109.931	116.951	112.501	1.10248	0.00856569	1.07202	0.0507985	1.08049	0.0357858	1.05064	0.0811428
Q9Z0S1	Bpnt1	3'(2'),5'-bisphosphate nucleotidase 1 OS=Mus musculus OX=10090 GN=Bpnt1 PE=1 SV=2	48	16	38	16	33.2	16	116.436	119.919	123.589	102.207	104.555	97.3414	103.755	99.44	103	102.403	102.476	100.372	0.844865	0.00327726	0.996919	0.844021	0.850673	0.00187831	1.00377	0.872338
Q9JIG7	Ccdc22	Coiled-coil domain-containing protein 22 OS=Mus musculus OX=10090 GN=Ccdc22 PE=1 SV=1	46	25	45	25	70.8	25	114.667	110.186	116.149	101.384	101.631	98.4425	108.983	107.58	105.8	101.681	101.122	106.855	0.884033	0.00308666	0.960586	0.107004	0.94534	0.0368171	1.0272	0.261526
Q61550	Rad21	Double-strand-break repair protein rad21 homolog OS=Mus musculus OX=10090 GN=Rad21 PE=1 SV=3	24	16	37	16	72	16	105.932	107.39	103.823	110.844	107.062	103.618	107.856	111.43	105.8	102.919	103.309	103.404	1.01381	0.564864	0.952463	0.0355598	1.02504	0.244882	0.963013	0.131014
P29533-2	Vcam1	Isoform 2 of Vascular cell adhesion protein 1 OS=Mus musculus OX=10090 GN=Vcam1	57	13	29	1	38.3	13	64.5763	54.3661	59.7401	60.1519	58.3881	59.6822	125.49	252.56	121.3	134.887	135.489	142.403	0.997424	0.961606	0.826634	0.540173	2.79462	0.0685161	2.31609	5.92008e-06
C0HKD9	Mfap1b	Microfibrillar-associated protein 1B OS=Mus musculus OX=10090 GN=Mfap1b PE=1 SV=1	33	21	39	20	51.9	21	109.138	114.661	96.8278	105.394	103.824	110.115	110.214	113.19	111.5	100.031	97.6852	101.522	0.995965	0.942307	0.893507	0.00108569	1.04453	0.423273	0.937073	0.0379977
Q9JK48	Sh3glb1	Endophilin-B1 OS=Mus musculus OX=10090 GN=Sh3glb1 PE=1 SV=1	51	21	40	20	40.8	21	108.254	111.417	104.823	101.693	106.331	102.627	111.034	100.76	106.3	104.878	107.683	107.587	0.957341	0.123755	1.00646	0.836448	0.980278	0.577924	1.03057	0.134093
Q9DBR0	Akap8	A-kinase anchor protein 8 OS=Mus musculus OX=10090 GN=Akap8 PE=1 SV=1	28	26	45	25	76.2	26	103.278	109.403	102.824	113.723	115.732	114.85	102.832	103.51	100.1	103.847	102.059	101.731	1.09128	0.0120239	1.0039	0.762552	0.971273	0.27033	0.893504	0.000154082
Q3U821	Wdr75	WD repeat-containing protein 75 OS=Mus musculus OX=10090 GN=Wdr75 PE=1 SV=1	23	22	42	22	94	22	107.922	108.844	112.485	104.469	103.72	108.903	103.96	110.22	109.8	100.959	101.33	101.836	0.963072	0.13044	0.938718	0.0313776	0.983991	0.513575	0.959108	0.0575955
P05132	Prkaca	cAMP-dependent protein kinase catalytic subunit alpha OS=Mus musculus OX=10090 GN=Prkaca PE=1 SV=3	51	19	35	11	40.5	19	119.754	119.919	109.264	103.852	104.764	114.299	103.242	106.15	100.3	95.8031	97.5811	101.313	0.925427	0.148607	0.951583	0.0998114	0.88753	0.0286379	0.912615	0.0645041
Q9ERA6	Tfip11	Tuftelin-interacting protein 11 OS=Mus musculus OX=10090 GN=Tfip11 PE=1 SV=1	27	27	38	26	96.2	27	107.48	108.732	105.267	101.59	103.093	109.124	107.65	112.2	107.6	106.528	103.101	101.836	0.976135	0.366736	0.951181	0.0618084	1.01858	0.338062	0.992537	0.786476
Q9D1R9	Rpl34	60S ribosomal protein L34 OS=Mus musculus OX=10090 GN=Rpl34 PE=1 SV=2	68	19	78	19	13.3	19	103.278	100.119	110.264	113.517	102.049	110.225	106.215	98.23	100.6	106.941	111.432	110.2	1.03867	0.423402	1.07713	0.0448893	0.972534	0.493975	1.00854	0.812626
Q8K3X4	Irf2bpl	Interferon regulatory factor 2-binding protein-like OS=Mus musculus OX=10090 GN=Irf2bpl PE=1 SV=1	25	19	44	18	80.5	19	102.283	103.81	114.15	103.955	107.271	102.407	109.496	117.7	109.3	100.341	102.059	101.104	0.979358	0.610535	0.901954	0.0173856	1.05075	0.308071	0.967705	0.0902753
P61089	Ube2n	Ubiquitin-conjugating enzyme E2 N OS=Mus musculus OX=10090 GN=Ube2n PE=1 SV=1	85	17	48	16	17.1	17	129.816	134.797	127.142	96.243	92.3347	104.609	97.8082	112.97	96.9	96.9375	93.9361	95.7719	0.748394	0.00151948	0.931641	0.255291	0.785385	0.00782087	0.977689	0.589672
Q91VU7	Pus7	Pseudouridylate synthase 7 homolog OS=Mus musculus OX=10090 GN=Pus7 PE=2 SV=2	33	22	44	22	74.7	22	105.489	108.061	108.154	105.292	108.525	105.71	105.805	102.19	105.9	105.394	103.621	109.364	0.993229	0.616451	1.01428	0.514289	0.975725	0.157931	0.996409	0.856123
P97371	Psme1	Proteasome activator complex subunit 1 OS=Mus musculus OX=10090 GN=Psme1 PE=1 SV=2	51	15	41	14	28.7	15	111.35	109.292	105.933	89.251	94.0059	108.353	99.8586	128.37	101	109.106	104.767	114.383	0.892935	0.121922	0.997045	0.974995	1.00813	0.929931	1.12567	0.128019
Q62018	Ctr9	RNA polymerase-associated protein CTR9 homolog OS=Mus musculus OX=10090 GN=Ctr9 PE=1 SV=2	22	27	46	25	133.3	27	101.84	103.698	100.603	107.142	110.3	111.987	106.523	106.48	104.3	105.394	104.871	109.991	1.07607	0.00989171	1.00931	0.610556	1.03646	0.0327529	0.972154	0.229656
Q62159	Rhoc	Rho-related GTP-binding protein RhoC OS=Mus musculus OX=10090 GN=Rhoc PE=1 SV=2	67	17	54	10	22	17	106.263	104.705	109.153	99.1221	101.944	116.611	98.8334	104.5	90.9	114.881	112.786	115.324	0.992365	0.890894	1.16571	0.0155801	0.919129	0.106325	1.07968	0.198287
P35123	Usp4	Ubiquitin carboxyl-terminal hydrolase 4 OS=Mus musculus OX=10090 GN=Usp4 PE=1 SV=3	25	19	30	16	108.3	19	111.682	121.037	119.369	99.0193	101.004	102.076	105.6	104.83	108.7	99.7219	99.5598	102.986	0.858023	0.00524862	0.947162	0.0259036	0.906393	0.0242845	1.00056	0.970656
[truncated: 5,841 more rows]

## Sheet: (up)-DDX5 KO vs NC
Table 2. The list of up-regulated proteins in DDX5 KO cells compared to NC cells
[truncated: 716 more rows]

## Sheet: (down)-DDX5 KO vs NC
Table 3. The list of down-regulated proteins in DDX5 KO cells compared to NC cells
[truncated: 511 more rows]

## Sheet: (up)-NC-treat vs NC
Table 4. The list of up-regulated proteins in NC-treat cells compared to NC cells
[truncated: 482 more rows]

[truncated: 5 more sheets: (down)-NC-treat vs NC, (up)-DDX5 KO-treat vs DDX5 KO, (down)-DDX5-ko-treat vs DDX5-ko, (up)-DDX5 KO-treat vs NC-treat, (dow)-DDX5 KO-treat vs NC-treat]
