# Supplementary material for: DDX5 inhibits hyaline cartilage fibrosis and degradation in osteoarthritis via alternative splicing and G-quadruplex unwinding
Source: Nat Aging. 2024 May 17;4(5):664–80. doi: 10.1038/s43587-024-00624-0 (PMC11108786; doi:10.1038/s43587-024-00624-0)
Supplement: Supplementary file 14 — Unprocessed images, statistical source data. [file 43587_2024_624_MOESM14_ESM.xlsx]

## Sheet: fig1e
COL1A1 positive area (%)	UA	DA
	3.714	14.118
	0.365	4.32
	3.811	19.648
	1.644	7.04
	1.325	15.925
	1.178	6.575
DA vs. UA
paired t test
P value	0.0068
P value summary	**
Significantly different (P < 0.05)?	Yes
One- or two-tailed P value?	Two-tailed
t, df	t=4.432, df=5
Number of pairs	6
DDX5 positive cells (%)	UA	DA
	80.3571	40.6977
	89.0909	14.0351
	83.6364	57.4468
	97.7654	50
	73.4783	56.6667
	95.2607	27.9762
DA vs. UA
paired t test
P value	0.0045
P value summary	**
Significantly different (P < 0.05)?	Yes
One- or two-tailed P value?	Two-tailed
t, df	t=4.899, df=5
Number of pairs	6

## Sheet: fig1f
OARSI Score	Sham	DMM		Unpaired t test
	0.4375	7.25		P value	<0.0001
	0.3125	10.5625		P value summary	****
	0.1875	6.8125		Significantly different (P < 0.05)?	Yes
	0.09375	6.75		One- or two-tailed P value?	Two-tailed
	0.625	7.4375		t, df	t=12.00, df=10
	0.21875	6.8125
				F test to compare variances
				F, DFn, Dfd	58.68, 5, 5
				P value	0.0004
				P value summary	***
				Significantly different (P < 0.05)?	Yes
DDX5 positive cells (%)	Sham	DMM		Unpaired t test
	92.3567	24.2424		P value	<0.0001
	60.3865	20.1389		P value summary	****
	70.4545	28.0952		Significantly different (P < 0.05)?	Yes
	69.3431	17.4603		One- or two-tailed P value?	Two-tailed
	59.0476	13.0435		t, df	t=9.176, df=10
	73.6842	8.92857
				F test to compare variances
				F, DFn, Dfd	2.886, 5, 5
				P value	0.2695
				P value summary	ns
				Significantly different (P < 0.05)?	No
