# Supplementary material for: DDX5 inhibits hyaline cartilage fibrosis and degradation in osteoarthritis via alternative splicing and G-quadruplex unwinding
Source: Nat Aging. 2024 May 17;4(5):664–80. doi: 10.1038/s43587-024-00624-0 (PMC11108786; doi:10.1038/s43587-024-00624-0)
Supplement: Supplementary file 15 — Unprocessed immunoblot, unprocessed images, statistical source data. [file 43587_2024_624_MOESM15_ESM.xlsx]

## Sheet: fig2b
				OARSI score	DMM WT 6W	DMM CKO 6W	DMM WT12W	DMM CKO 12W
DMM WT 6W	1	2	3		2.9375	9.25	7.5	8.375
1#	2	2	1		4.1875	7.625	7.5	10
2#	1	1	3		5.8125	7.5	7.3125	9.875
3#	4	4	3		3.9375	7.5625	6.8125	8.75
4#	1	1	2		3.875	7.875	6	11.5625
5#	2	2	1		4.4375	6.0625	5.9375	7.375
6#	3	3	1		4	6.875	6.375	8.5
7#	1	1	2		4.6875	7.3125	6.1875	9.8125
8#	2	2	2
					DMM WT 6W	DMM CKO 6W	DMM WT12W	DMM CKO 12W
DMM CKO 6W				Synovitis Score	2	6	1	4
1#	4	4	6		1	3	3	3
2#	4	4	4		4	2	2	4
3#	4	4	3		3	1	3	2
4#	4	4	4		1	3	2	2
5#	5	4	4		3	4.5	2	6
6#	5	5	3		2.5	4	2	5
7#	3	3	5		2.5	5	3	5
8#	4	4	3
DMM WT12W
1#	2	3	3
2#	3	3	5	OARSI score
3#	4	4	5
4#	3	3	4	Sidak's multiple comparisons test	Mean Diff.	95.00% CI of diff.	Significant?	Summary	Adjusted P Value
5#	3	3	4
6#	3	4	3	DMM WT - DMM CKO
7#	4	4	3	6W	-3.273	-4.395 to -2.152	Yes	****	<0.0001
8#	2	2	3	12W	-2.578	-3.699 to -1.457	Yes	****	<0.0001
DMM CKO 12W
1#	3	3	5	Test details	Mean 1	Mean 2	Mean Diff.	SE of diff.	N1	N2	t	DF
2#	5	5	4
3#	4	4	5	WT - CKO
4#	5	5	4	6W	4.234	7.508	-3.273	0.4745	8	8	6.899	28
5#	6	6	6	12W	6.703	9.281	-2.578	0.4745	8	8	5.433	28
6#	3	3	5
7#	4	4	5
8#	4	4	6
DMM WT 6W	1	2	3
1#	1	2	1	Synovitis Score
2#	1	2	3
3#	3	3	3	Sidak's multiple comparisons test	Mean Diff.	95.00% CI of diff.	Significant?	Summary	Adjusted P Value
4#	1	1	2
5#	2	2	1	DMM WT - DMM CKO
6#	2	2	1	6W	-1.188	-2.676 to 0.3013	No	ns	0.1349
7#	1	1	2	12W	-1.625	-3.114 to -0.1362	Yes	*	0.0307
8#	2	2	2
DMM CKO 6W
1#	3	3	5	Test details	Mean 1	Mean 2	Mean Diff.	SE of diff.	N1	N2	t	DF
2#	4	3	4
3#	3	3	3	DMM WT - DMM CKO
4#	4	4	4	6W	2.375	3.563	-1.188	0.6301	8	8	1.885	28
5#	4	4	3	12W	2.25	3.875	-1.625	0.6301	8	8	2.579	28
6#	3	4	3
7#	3	3	5
8#	2	2	3
DMM WT12W
1#	2	2	3
2#	3	3	4
3#	3	3	5
4#	3	3	4
5#	2	3	4
6#	3	3	3
7#	3	3	3
8#	2	2	3
DMM CKO 12W
1#	3	3	4
2#	4	4	4
3#	3	4	5
4#	4	5	4
5#	5	5	6
6#	3	3	4
7#	4	4	5
8#	4	4	5
sham	1	2	3
1#	0	2	0
2#	0	0	0
3#	1	0	0
4#	0	1	0
5#	1	0	0
6#	1	0	0
sham+AAV-Ddx5
1#	1	0	0
2#	0	0	0
3#	1	0	0
4#	1	0	0
5#	1	0	0
6#	1	0	0
DMM
1#	3	0	1
2#	3	2	1
3#	3	2	1
4#	2	2	0
5#	3	3	1
6#	2	0	0
DMM+AAV-Ddx5
1#	2	1	1
2#	2	1	0
3#	2	1	0
4#	1	0	0
5#	1	0	0
6#	2	1	0

## Sheet: fig2d
Safranin O staining area(%)
	WT 18W	CKO 18W	DMM WT36W	DMM CKO 36W
	90.685	89.249	88.973	55.103
	87.359	89.112	92.434	46.692
	89.701	85.024	90.793	37.05
	92.177	90.956	92.138
	Sidak's multiple comparisons test	Predicted (LS) mean diff.	95.00% CI of diff.	Significant?	Summary	Adjusted P Value
	WT - CKO
	18W	1.395	-6.414 to 9.204	No	ns	0.8796
	26W	44.52	36.16 to 52.88	Yes	****	<0.0001
	Test details	Predicted (LS) mean 1	Predicted (LS) mean 2	Predicted (LS) mean diff.	SE of diff.	N1	N2	t	DF
	WT - CKO
	18W	89.98	88.59	1.395	3.02	4	4	0.462	11
	26W	91.08	46.56	44.52	3.232	4	3	13.78	11
Synovitis Score	WT 18W	CKO 18W	DMM WT36W	DMM CKO 36W
	0	0	0	3
	0	0	0	3
	0	0	0	2
	0	0	0
	Sidak's multiple comparisons test	Predicted (LS) mean diff.	95.00% CI of diff.	Significant?	Summary	Adjusted P Value
	WT - CKO
	18W	0	-0.4502 to 0.4502	No	ns	>0.9999
	36W	-2.667	-3.153 to -2.180	Yes	****	<0.0001
	Test details	Predicted (LS) mean 1	Predicted (LS) mean 2	Predicted (LS) mean diff.	SE of diff.	N1	N2	t	DF
	WT - CKO
	18W	0	0	0	0.1741	4	4	0	11
	36W	0	2.667	-2.667	0.188	4	3	14.18	11

## Sheet: fig2f
OARSI score	sham	sham+AAV-Ddx5	DMM+AAV-Ddx5	sham+AAV-Ddx5
	0.4375	0.3125	7.25	1.3125
	0.3125	0.25	10.5625	2.0625
	0.1875	0.34375	6.8125	2.25
	0.09375	0.21875	6.75	2.5
	0.71875	0.4375	6.0625	1.5
	0.21875	0.1875	6.3125	2.3125
Sidak's multiple comparisons test	Predicted (LS) mean diff.	95.00% CI of diff.	Significant?	Summary	Adjusted P Value
AAV2-NC - AAV2-Ddx5
Sham	0.01042	-0.7769 to 0.7977	No	ns	0.9994
DMM	1.863	1.037 to 2.688	Yes	****	<0.0001
Test details	Predicted (LS) mean 1	Predicted (LS) mean 2	Predicted (LS) mean diff.	SE of diff.	N1	N2	t	DF
AAV2-NC - AAV2-Ddx5
Sham	0.2083	0.1979	0.01042	0.3243	6	6	0.03212	19
DMM	3.813	1.95	1.863	0.3402	6	5	5.475	19
Synovitis Score	sham	sham+AAV-Ddx5	DMM+AAV-Ddx5	sham+AAV-Ddx5
	1	0	2	2
	0	0	2	2
	0	0	2	2
	0	0	2	0
	0	0	3	0
	0	0	1	1.5
Sidak's multiple comparisons test	Predicted (LS) mean diff.	95.00% CI of diff.	Significant?	Summary	Adjusted P Value
WT - CKO
18W	0	-0.4502 to 0.4502	No	ns	>0.9999
36W	-2.667	-3.153 to -2.180	Yes	****	<0.0001
Test details	Predicted (LS) mean 1	Predicted (LS) mean 2	Predicted (LS) mean diff.	SE of diff.	N1	N2	t	DF
WT - CKO
18W	0	0	0	0.1741	4	4	0	11
36W	0	2.667	-2.667	0.188	4	3	14.18	11
6#	2	1	0	3	2		6#	1	1	0	2	1		1.5
