# Supplementary material for: DDX5 inhibits hyaline cartilage fibrosis and degradation in osteoarthritis via alternative splicing and G-quadruplex unwinding
Source: Nat Aging. 2024 May 17;4(5):664–80. doi: 10.1038/s43587-024-00624-0 (PMC11108786; doi:10.1038/s43587-024-00624-0)
Supplement: Supplementary file 16 — Unprocessed images, statistical source data. [file 43587_2024_624_MOESM16_ESM.xlsx]

## Sheet: Fig3c
Col1a1 (FPKM)	Medium		IL-1β combine with TNF-α
	shRNA-NC	shRNA-Ddx5	shRNA-NC	shRNA-Ddx5
	492.471	1774.37	233.725	1407.4
	493.582	1677.67	369.942	1351.96
	512.079	1763.23	352.389	1204.54
Sidak's multiple comparisons test	Mean Diff.	95.00% CI of diff.	Significant?	Summary	Adjusted P Value
Group A - Group B
Row 1	-1239	-1395 to -1083	Yes	****	<0.0001
Row 2	-1003	-1159 to -846.6	Yes	****	<0.0001
Test details	Mean 1	Mean 2	Mean Diff.	SE of diff.	N1	N2	t	DF
Group A - Group B
Row 1	499.4	1738	-1239	56.87	3	3	21.79	8
Row 2	318.7	1321	-1003	56.87	3	3	17.63	8
Col2a1 (FPKM)	Medium		IL-1β combine with TNF-α
	shRNA-NC	shRNA-Ddx5	shRNA-NC	shRNA-Ddx5
	13.1998	0.952298	3.64178	0.735478
	15.0416	0.895102	6.49138	0.81704
	9.09247	0.850372	8.8477	0.7831
	Sidak's multiple comparisons test	Mean Diff.	95.00% CI of diff.	Significant?	Summary	Adjusted P Value
	Group A - Group B
	Row 1	11.55	7.055 to 16.04	Yes	***	0.0002
	Row 2	5.548	1.058 to 10.04	Yes	*	0.0189
	Test details	Mean 1	Mean 2	Mean Diff.	SE of diff.	N1	N2	t	DF
	Group A - Group B
	Row 1	12.44	0.8993	11.55	1.637	3	3	7.053	8
	Row 2	6.327	0.7785	5.548	1.637	3	3	3.39	8
