# Supplementary material for: DDX5 inhibits hyaline cartilage fibrosis and degradation in osteoarthritis via alternative splicing and G-quadruplex unwinding
Source: Nat Aging. 2024 May 17;4(5):664–80. doi: 10.1038/s43587-024-00624-0 (PMC11108786; doi:10.1038/s43587-024-00624-0)
Supplement: Supplementary file 17 — Statistical source data. [file 43587_2024_624_MOESM17_ESM.xlsx]

## Sheet: Fig4b
	Spherical	Dendritic
shRNA-NC	15.198	84.802
shRNA-Ddx5	56.5144	43.4856

## Sheet: Fig4d
ADAMTS4 positive cell(%)
	WT 6W	CKO 6W	WT 12W	CKO 12W
	34.5455	56.701	45.2381	74.7573
	32.1918	74.0331	45.6376	70.297
	38.9831	53.4483	39.1304	60.8247
	Shapiro-Wilk test
	W	0.9696	0.8651	0.7959	0.9586
	P value	0.6651	0.2817	0.1047	0.6089
	Passed normality test (alpha=0.05)?	Yes	Yes	Yes	Yes
	P value summary	ns	ns	ns	ns
	Sidak's multiple comparisons test	Mean Diff.	95.00% CI of diff.	Significant?	Summary	Adjusted P Value
	WT - CKO
	DMM 6W	-26.15	-41.87 to -10.44	Yes	**	0.0037
	DMM 12W	-33.39	-49.10 to -17.67	Yes	***	0.0008
	Test details	Mean 1	Mean 2	Mean Diff.	SE of diff.	N1	N2	t	DF
	WT - CKO
	DMM 6W	35.24	61.39	-26.15	5.728	3	3	4.566	8
	DMM 12W	35.24	68.63	-33.39	5.728	3	3	5.829	8
COL2A1 positive area(%)
	WT 6W	CKO 6W	WT 12W	CKO 12W
	63.17	40.836	46.081	12.853
	65.196	46.26	44.356	20.531
	71.823	39.354	48.78	30.588
	Shapiro-Wilk test
	W	0.9139	0.902	0.9841	0.994
	P value	0.4311	0.392	0.7585	0.8524
	Passed normality test (alpha=0.05)?	Yes	Yes	Yes	Yes
	P value summary	ns	ns	ns	ns
	Sidak's multiple comparisons test	Mean Diff.	95.00% CI of diff.	Significant?	Summary	Adjusted P Value
	WT - CKO
	DMM 6W	24.58	12.43 to 36.73	Yes	**	0.0011
	DMM 12W	25.08	12.93 to 37.24	Yes	***	0.001
	Test details	Mean 1	Mean 2	Mean Diff.	SE of diff.	N1	N2	t	DF
	WT - CKO
	DMM 6W	66.73	42.15	24.58	4.431	3	3	5.548	8
	DMM 12W	46.41	21.32	25.08	4.431	3	3	5.661	8
DDX5 positive cell(%)
	WT 6W	CKO 6W	WT 12W	CKO 12W
	38.5	2.08333	2.08333	1.96078
	47.482	2.53165	2.53165	3.15789
	51.8987	4.0404	4.0404	2
	Shapiro-Wilk test
	W	0.9627	0.9109	0.9109	0.7745
	P value	0.629	0.4209	0.4209	0.0551
	Passed normality test (alpha=0.05)?	Yes	Yes	Yes	Yes
	P value summary	ns	ns	ns	ns
	Sidak's multiple comparisons test	Mean Diff.	95.00% CI of diff.	Significant?	Summary	Adjusted P Value
	WT - CKO
	DMM 6W	43.08	34.56 to 51.59	Yes	****	<0.0001
	DMM 12W	21.97	13.46 to 30.49	Yes	***	0.0002
	Test details	Mean 1	Mean 2	Mean Diff.	SE of diff.	N1	N2	t	DF
	WT - CKO
	DMM 6W	45.96	2.885	43.08	3.104	3	3	13.88	8
	DMM 12W	24.35	2.373	21.97	3.104	3	3	7.079	8
NOS2 positive cell(%)
	WT 6W	CKO 6W	WT 12W	CKO 12W
	25.6881	60	40.625	56.391
	36.7816	44.6602	44.8276	55.8252
	33.1707	56.0284	34.2541	57.0776
	Shapiro-Wilk test
	W	0.961	0.9281	0.9862	0.9969
	P value	0.6202	0.4814	0.7749	0.8937
	Passed normality test (alpha=0.05)?	Yes	Yes	Yes	Yes
	P value summary	ns	ns	ns	ns
	Sidak's multiple comparisons test	Mean Diff.	95.00% CI of diff.	Significant?	Summary	Adjusted P Value
	WT - CKO
	DMM 6W	-21.68	-34.16 to -9.205	Yes	**	0.0028
	DMM 12W	-16.53	-29.01 to -4.051	Yes	*	0.0133
	Test details	Mean 1	Mean 2	Mean Diff.	SE of diff.	N1	N2	t	DF
	WT - CKO
	DMM 6W	31.88	53.56	-21.68	4.549	3	3	4.767	8
	DMM 12W	39.9	56.43	-16.53	4.549	3	3	3.634	8
MMP13 positive cell(%)
	WT 6W	CKO 6W	WT 12W	CKO 12W
	43.4211	67.7778	52.795	74.6667
	29.2453	65.9722	52.2124	71.9212
	40.6015	63.4731	60.1504	83.3333
	Shapiro-Wilk test
	W	0.8922	0.9914	0.8047	0.9177
	P value	0.3609	0.8228	0.1258	0.4441
	Passed normality test (alpha=0.05)?	Yes	Yes	Yes	Yes
	P value summary	ns	ns	ns	ns
	Sidak's multiple comparisons test	Mean Diff.	95.00% CI of diff.	Significant?	Summary	Adjusted P Value
	WT - CKO
	DMM 6W	-27.99	-40.05 to -15.92	Yes	***	0.0004
	DMM 12W	-21.59	-33.65 to -9.524	Yes	**	0.0024
	Test details	Mean 1	Mean 2	Mean Diff.	SE of diff.	N1	N2	t	DF
	WT - CKO
	DMM 6W	37.76	65.74	-27.99	4.398	3	3	6.364	8
	DMM 12W	55.05	76.64	-21.59	4.398	3	3	4.909	8
COL1A1 positive area(%)
	WT 6W	CKO 6W	WT 12W	CKO 12W
	9.457	14.178	13.321	24.9
	8.257	13.978	12.238	17.232
	3.072	14.39	12.378	16.007
	Shapiro-Wilk test
	W	0.8851	0.9997	0.8451	0.8511
	P value	0.3395	0.9679	0.2275	0.2434
	Passed normality test (alpha=0.05)?	Yes	Yes	Yes	Yes
	P value summary	ns	ns	ns	ns
	Number of families	1
	Number of comparisons per family	2
	Alpha	0.05
	Sidak's multiple comparisons test	Mean Diff.	95.00% CI of diff.	Significant?	Summary	Adjusted P Value
	WT - CKO
	DMM 6W	-7.253	-13.89 to -0.6149	Yes	*	0.034
	DMM 12W	-6.734	-13.37 to -0.09554	Yes	*	0.0471
	Test details	Mean 1	Mean 2	Mean Diff.	SE of diff.	N1	N2	t	DF
	WT - CKO
	DMM 6W	6.929	14.18	-7.253	2.42	3	3	2.997	8
	DMM 12W	12.65	19.38	-6.734	2.42	3	3	2.783	8

## Sheet: Fig4f
COL1A1 positive area(%)
WT 36W	CKO 36W
1.794	30.773
1.371	16.661
3.104	11.195
Shapiro-Wilk test
W	0.9197	0.939
P value	0.4512	0.5232
Passed normality test (alpha=0.05)?	Yes	Yes
P value summary	ns	ns
Column B	36W CKO
vs.	vs.
Column A	36W WT
Unpaired t test
P value	0.0407
P value summary	*
Significantly different (P < 0.05)?	Yes
One- or two-tailed P value?	Two-tailed
t, df	t=2.981, df=4
F test to compare variances
F, DFn, Dfd	125.0, 2, 2
P value	0.0159
P value summary	*
Significantly different (P < 0.05)?	Yes
COL2A1 positive area(%)
WT 36W	CKO 36W
70.843	39.74
65.971	30.984
77.923	36.09
Shapiro-Wilk test
W	0.9888	0.9909
P value	0.7971	0.8172
Passed normality test (alpha=0.05)?	Yes	Yes
P value summary	ns	ns
Column B	36W CKO
vs.	vs.
Column A	36W WT
Unpaired t test
P value	0.0011
P value summary	**
Significantly different (P < 0.05)?	Yes
One- or two-tailed P value?	Two-tailed
t, df	t=8.367, df=4
F test to compare variances
F, DFn, Dfd	1.867, 2, 2
P value	0.6975
P value summary	ns
Significantly different (P < 0.05)?	No
DDX5 positive cell(%)
WT 36W	CKO 36W
72.222	9.202
62.385	5.025
71.519	2.439
Shapiro-Wilk test
W	0.8033	0.9819
P value	0.1225	0.7422
Passed normality test (alpha=0.05)?	Yes	Yes
P value summary	ns	ns
Column B	36W CKO
vs.	vs.
Column A	36W WT
Unpaired t test
P value	<0.0001
P value summary	****
Significantly different (P < 0.05)?	Yes
One- or two-tailed P value?	Two-tailed
t, df	t=16.93, df=4
F test to compare variances
F, DFn, Dfd	2.586, 2, 2
P value	0.5578
P value summary	ns
Significantly different (P < 0.05)?	No
