# Supplementary material for: DDX5 inhibits hyaline cartilage fibrosis and degradation in osteoarthritis via alternative splicing and G-quadruplex unwinding
Source: Nat Aging. 2024 May 17;4(5):664–80. doi: 10.1038/s43587-024-00624-0 (PMC11108786; doi:10.1038/s43587-024-00624-0)
Supplement: Supplementary file 18 — Unprocessed images, statistical source data. [file 43587_2024_624_MOESM18_ESM.xlsx]

## Sheet: Fig5e
FN1	shRNA-NC	shRNA-Ddx5
	0.25	0.59
	0.24	0.56
	0.2	0.5
Unpaired t test
P value	0.0005
P value summary	***
Significantly different (P < 0.05)?	Yes
One- or two-tailed P value?	Two-tailed
t, df	t=10.47, df=4
PLOD2	shRNA-NC	shRNA-Ddx5
	0.574	0.768
	0.562	0.808
	0.648	0.901
Unpaired t test
P value	0.0084
P value summary	**
Significantly different (P < 0.05)?	Yes
One- or two-tailed P value?	Two-tailed
t, df	t=4.843, df=4

## Sheet: Fig5f
		Gapdh		Ddx5		Fn1		Plod2
