# Supplementary material for: DDX5 inhibits hyaline cartilage fibrosis and degradation in osteoarthritis via alternative splicing and G-quadruplex unwinding
Source: Nat Aging. 2024 May 17;4(5):664–80. doi: 10.1038/s43587-024-00624-0 (PMC11108786; doi:10.1038/s43587-024-00624-0)
Supplement: Supplementary file 19 — Unprocessed images, statistical source data. [file 43587_2024_624_MOESM19_ESM.xls]

## Sheet: Fig6a-Fn1
Fn1-AS-WT
siRNA-NC	siRNA-Fn1	siRNA-plod2	siRNAFn1+plod2		Friedman test
16.4751	16.111	16.4606	15.8364			siRNA-NC	siRNA-Fn1	siRNA-plod2	siRNAFn1+plod2
15.8207	16.0081	16.2574	15.4997		W	0.9643	0.75	0.8731	0.9643
15.9679	15.8303	16.2032	15.2858		P value	0.6369		0.3043	0.6369
19.8961	22.0715	20.1041	24.1975		Exact or approximate P value?	Exact	Exact	Exact	Exact
19.7751	22.0714	20.1176	24.2327		P value summary	ns		ns	ns
19.8136	22.3192	20.0398	24.1236		Are means signif. different? (P < 0.05)	Yes	Yes	Yes	Yes
					Number of groups	3	3	3	3
16.0879	15.9831	16.3071	15.5406
3.80819	6.08837	3.79708	8.65688		Number of families	1
3.68721	6.08829	3.81057	8.69205		Number of comparisons per family	6
3.72568	6.33605	3.73274	8.58295		Alpha	0.05
3.74036	3.74036	3.74036	3.74036							Adjusted P Value
0.0678305	2.34801	0.0567205	4.91652		Tukey's multiple comparisons test	Mean Diff.	95.00% CI of diff.	Significant?	Summary	<0.0001	A-B
-0.0531491	2.34793	0.0702129	4.95169		siRNA-NC vs. siRNA-Fn1	0.815	0.7439 to 0.8861	Yes	****	0.6092	A-C
-0.0146814	2.59569	-0.00761954	4.84259		siRNA-NC vs. siRNA-plod2	0.028	-0.04308 to 0.09908	No	ns	<0.0001	A-D
0.954072	0.196417	0.961447	0.0331116		siRNA-NC vs. siRNA-Fn1 combine with siRNA-plod2	0.9673	0.8962 to 1.038	Yes	****	<0.0001	B-C
1.03753	0.196428	0.952497	0.0323142		siRNA-Fn1 vs. siRNA-plod2	-0.787	-0.8581 to -0.7159	Yes	****	0.0006	B-D
1.01023	0.165432	1.0053	0.0348526		siRNA-Fn1 vs. siRNA-Fn1 combine with siRNA-plod2	0.1523	0.08125 to 0.2234	Yes	***	<0.0001	C-D
1.00061	0.186092	0.97308	0.0334261		siRNA-plod2 vs. siRNA-Fn1 combine with siRNA-plod2	0.9393	0.8682 to 1.010	Yes	****
0.0425512	0.0178921	0.028256	0.0012981							n1	n2	q	DF
					Test details	Mean 1	Mean 2	Mean Diff.	SE of diff.	3	3	51.92	8
					Column A vs. Column B	1.001	0.1857	0.815	0.0222	3	3	1.784	8
					Column A vs. Column C	1.001	0.9727	0.028	0.0222	3	3	61.63	8
					Column A vs. Column D	1.001	0.03333	0.9673	0.0222	3	3	50.14	8
					Column B vs. Column C	0.1857	0.9727	-0.787	0.0222	3	3	9.705	8
					Column B vs. Column D	0.1857	0.03333	0.1523	0.0222	3	3	59.85	8
					Column C vs. Column D	0.9727	0.03333	0.9393	0.0222

## Sheet: Fig6a-Plod2
Plod2-AS-WT						Friedman test
siRNA-NC	siRNA-Fn1	siRNA-plod2	siRNAFn1+plod2				siRNA-NC	siRNA-Fn1	siRNA-plod2	siRNA-Fn1 combine with siRNA-plod2
16.4751	16.111	16.4606	16.4606			W	0.7907	0.8941	0.9964	0.9964
15.8207	16.0081	16.2574	16.2574			P value	0.0925	0.3671	0.8858	0.8858
15.9679	15.8303	16.2032	16.2032			Exact or approximate P value?	Exact	Exact	Exact	Exact
20.3605	20.405	23.9466	23.9466			Passed normality test (alpha=0.05)?	Yes	Yes	Yes	Yes
20.2574	20.4315	23.9064	23.9064			P value summary	ns	ns	ns	ns
20.3666	20.5412	23.9801	23.9801			Number of groups	3	3	3	3
16.0879	15.9831	16.3071	16.3071			Number of families	1
4.27256	4.42183	7.63958	7.63958			Number of comparisons per family	6
4.1695	4.44833	7.59936	7.59936			Alpha	0.05				Adjusted P Value
4.27872	4.55802	7.6731	7.6731								0.0013	A-B
4.24026	4.24026	4.24026	4.24026			Tukey's multiple comparisons test	Mean Diff.	95.00% CI of diff.	Significant?	Summary	<0.0001	A-C
0.0322977	0.181566	3.39932	3.39932			siRNA-NC vs. siRNA-Fn1	0.1507	0.07192 to 0.2295	Yes	**	<0.0001	A-D
-0.0707587	0.208064	3.35909	3.35909			siRNA-NC vs. siRNA-plod2	0.9057	0.8269 to 0.9844	Yes	****	<0.0001	B-C
0.038461	0.317761	3.43283	3.43283			siRNA-NC vs. siRNA-Fn1 combine with siRNA-plod2	0.9057	0.8269 to 0.9844	Yes	****	<0.0001	B-D
0.977862	0.881745	0.094777	0.094777			siRNA-Fn1 vs. siRNA-plod2	0.755	0.6762 to 0.8337	Yes	****	>0.9999	C-D
1.05027	0.865698	0.0974568	0.0974568			siRNA-Fn1 vs. siRNA-Fn1 combine with siRNA-plod2	0.755	0.6762 to 0.8337	Yes	****
0.973693	0.802314	0.0926007	0.0926007			siRNA-plod2 vs. siRNA-Fn1 combine with siRNA-plod2	0	-0.07877 to 0.07877	No	ns	n1	n2	q	DF
1.00061	0.849919	0.0949448	0.0949448								3	3	8.664	8
0.0430582	0.0420006	0.00243239	0.00243239			Test details	Mean 1	Mean 2	Mean Diff.	SE of diff.	3	3	52.07	8
						siRNA-NC vs. siRNA-Fn1	1.001	0.8499	0.1507	0.0246	3	3	52.07	8
						siRNA-NC vs. siRNA-plod2	1.001	0.09494	0.9057	0.0246	3	3	43.41	8
						siRNA-NC vs. siRNA-Fn1 combine with siRNA-plod2	1.001	0.09494	0.9057	0.0246	3	3	43.41	8
						siRNA-Fn1 vs. siRNA-plod2	0.8499	0.09494	0.755	0.0246	3	3	0	8
						siRNA-Fn1 vs. siRNA-Fn1 combine with siRNA-plod2	0.8499	0.09494	0.755	0.0246
						siRNA-plod2 vs. siRNA-Fn1 combine with siRNA-plod2	0.09494	0.09494	0	0.0246

## Sheet: Fig6a-Ddx5
Ddx5					Friedman test
siRNA-NC	siRNA-Fn1	siRNA-plod2	siRNAFn1+plod2			siRNA-NC	siRNA-Fn1	siRNA-plod2	siRNA-Fn1 combine with siRNA-plod2
21.2307	20.4998	20.2258	18.9157		W	0.7959	0.9113	0.9157	0.9986
20.0038	20.2738	20.1756	18.5461		P value	0.1047	0.4226	0.4376	0.9287
19.8113	20.0638	19.7929	18.427		Exact or approximate P value?	Exact	Exact	Exact	Exact
24.1788	24.236	24.2529	22.3		Passed normality test (alpha=0.05)?	Yes	Yes	Yes	Yes
24.147	24.1529	24.3188	22.4693		P value summary	ns	ns	ns	ns
24.7782	24.2165	24.5536	22.6898		Number of groups	3	3	3	3
20.3486	20.2791	20.0647	18.6296		Number of families	1
3.83021	3.95686	4.18819	3.67039		Number of comparisons per family	6
3.79845	3.87371	4.25408	3.8397		Alpha	0.05				Adjusted P Value
4.42962	3.93731	4.48885	4.06021							0.973	A-B
4.01943	4.01943	4.01943	4.01943		Tukey's multiple comparisons test	Mean Diff.	95.00% CI of diff.	Significant?	Summary	0.3968	A-C
-0.189217	-0.0625702	0.168769	-0.349033		siRNA-NC vs. siRNA-Fn1	-0.05033	-0.4316 to 0.3309	No	ns	0.807	A-D
-0.220977	-0.145715	0.234658	-0.179725		siRNA-NC vs. siRNA-plod2	0.1988	-0.1824 to 0.5801	No	ns	0.2339	B-C
0.410194	-0.0821136	0.469423	0.0407841		siRNA-NC vs. siRNA-Fn1 combine with siRNA-plod2	-0.1068	-0.4880 to 0.2745	No	ns	0.9627	B-D
1.14015	1.04432	0.889601	1.27371		siRNA-Fn1 vs. siRNA-plod2	0.2491	-0.1321 to 0.6304	No	ns	0.1225	C-D
1.16552	1.10628	0.849886	1.13267		siRNA-Fn1 vs. siRNA-Fn1 combine with siRNA-plod2	-0.05644	-0.4377 to 0.3248	No	ns
0.752522	1.05857	0.722253	0.972126		siRNA-plod2 vs. siRNA-Fn1 combine with siRNA-plod2	-0.3056	-0.6868 to 0.07567	No	ns	n1	n2	q	DF
1.0194	1.06972	0.82058	1.12617							3	3	0.5978	8
0.231468	0.0324488	0.0874384	0.150895		Test details	Mean 1	Mean 2	Mean Diff.	SE of diff.	3	3	2.362	8
					siRNA-NC vs. siRNA-Fn1	1.019	1.07	-0.05033	0.1191	3	3	1.268	8
					siRNA-NC vs. siRNA-plod2	1.019	0.8206	0.1988	0.1191	3	3	2.959	8
					siRNA-NC vs. siRNA-Fn1 combine with siRNA-plod2	1.019	1.126	-0.1068	0.1191	3	3	0.6705	8
					siRNA-Fn1 vs. siRNA-plod2	1.07	0.8206	0.2491	0.1191	3	3	3.63	8
					siRNA-Fn1 vs. siRNA-Fn1 combine with siRNA-plod2	1.07	1.126	-0.05644	0.1191
					siRNA-plod2 vs. siRNA-Fn1 combine with siRNA-plod2	0.8206	1.126	-0.3056	0.1191

## Sheet: Fig6a-Col2a1
Col2a1
nc	siRNA-fn1	siRNAplod2	siRNA-fn1+plod2			siRNA-NC	siRNA-Fn1	siRNA-plod2	siRNA-Fn1 combine with siRNA-plod2
15.2	14.68	14.69	14.88		W	0.7896	0.9888	0.9071	0.9668
15.36	14.55	14.55	14.62		P value	0.09	0.7975	0.4084	0.6502
15.26	14.42	14.45	14.52		Exact or approximate P value?	Exact	Exact	Exact	Exact
22.13	19.51	19.09	19.21		Passed normality test (alpha=0.05)?	Yes	Yes	Yes	Yes
20.02	19.66	19.19	19.32		P value summary	ns	ns	ns	ns
20.08	19.91	19.22	19.38		Number of groups	3	3	3	3
15.2733	14.55	14.5633	14.6733
6.85667	4.96	4.52667	4.53667
4.74667	5.11	4.62667	4.64667		Number of families	1
4.80667	5.36	4.65667	4.70667		Number of comparisons per family	6
5.47	5.47	5.47	5.47		Alpha	0.05
1.38667	-0.51	-0.943333	-0.933333
-0.723333	-0.36	-0.843333	-0.823333		Tukey's multiple comparisons test	Mean Diff.	95.00% CI of diff.	Significant?	Summary
-0.663333	-0.11	-0.813333	-0.763333		siRNA-NC vs. siRNA-Fn1	-0.05651	-1.034 to 0.9207	No	ns
0.382447	1.42405	1.92297	1.90968		siRNA-NC vs. siRNA-plod2	-0.6191	-1.596 to 0.3582	No	ns
1.65099	1.28343	1.79419	1.76949		siRNA-NC vs. siRNA-Fn1 combine with siRNA-plod2	-0.5865	-1.564 to 0.3908	No	ns
1.58374	1.07923	1.75727	1.69741		siRNA-Fn1 vs. siRNA-plod2	-0.5626	-1.540 to 0.4147	No	ns
1.20573	1.26223	1.82481	1.79219		siRNA-Fn1 vs. siRNA-Fn1 combine with siRNA-plod2	-0.53	-1.507 to 0.4473	No	ns	Adjusted P Value
0.713773	0.173385	0.0869892	0.107943		siRNA-plod2 vs. siRNA-Fn1 combine with siRNA-plod2	0.03261	-0.9446 to 1.010	No	ns	0.9976	A-B
										0.2544	A-C
					Test details	Mean 1	Mean 2	Mean Diff.	SE of diff.	0.2919	A-D
					siRNA-NC vs. siRNA-Fn1	1.206	1.262	-0.05651	0.3052	0.322	B-C
					siRNA-NC vs. siRNA-plod2	1.206	1.825	-0.6191	0.3052	0.3667	B-D
					siRNA-NC vs. siRNA-Fn1 combine with siRNA-plod2	1.206	1.792	-0.5865	0.3052	0.9995	C-D
					siRNA-Fn1 vs. siRNA-plod2	1.262	1.825	-0.5626	0.3052
					siRNA-Fn1 vs. siRNA-Fn1 combine with siRNA-plod2	1.262	1.792	-0.53	0.3052	n1	n2	q	DF
					siRNA-plod2 vs. siRNA-Fn1 combine with siRNA-plod2	1.825	1.792	0.03261	0.3052	3	3	0.2619	8
										3	3	2.869	8
										3	3	2.718	8
										3	3	2.607	8
										3	3	2.456	8
										3	3	0.1511	8

## Sheet: Fig6a-Col1a1
Col1a1						siRNA-NC	siRNA-Fn1	siRNA-plod2	siRNA-Fn1 combine with siRNA-plod2
siRNA-NC	siRNA-Fn1	siRNA-plod2	siRNAFn1+plod2		W	0.8095	0.994	0.9576	0.9714
16.4751	16.111	16.4606	15.8364		P value	0.1373	0.8522	0.6037	0.6753
15.8207	16.0081	16.2574	15.4997		Exact or approximate P value?	Exact	Exact	Exact	Exact
15.9679	15.8303	16.2032	15.2858		Passed normality test (alpha=0.05)?	Yes	Yes	Yes	Yes
18.7124	19.8138	18.7603	19.3229		P value summary	ns	ns	ns	ns
18.3638	19.6457	18.6375	19.1779		Number of groups	3	3	3	3
18.6813	19.5295	18.4045	19.105
					Number of families	1
16.0879	15.9831	16.3071	15.5406		Number of comparisons per family	6
2.62453	3.8306	2.45322	3.78221		Alpha	0.05
2.27586	3.66257	2.33043	3.63723
2.59337	3.54633	2.09749	3.5644		Tukey's multiple comparisons test	Mean Diff.	95.00% CI of diff.	Significant?	Summary	Adjusted P Value
2.49792	2.49792	2.49792	2.49792		siRNA-NC vs. siRNA-Fn1	0.5639	0.2893 to 0.8385	Yes	***	0.0008	A-B
0.126607	1.33268	-0.0447023	1.28429		siRNA-NC vs. siRNA-plod2	-0.152	-0.4266 to 0.1226	No	ns	0.351	A-C
-0.222059	1.16465	-0.167491	1.13931		siRNA-NC vs. siRNA-Fn1 combine with siRNA-plod2	0.5588	0.2842 to 0.8334	Yes	***	0.0008	A-D
0.095452	1.04841	-0.400432	1.06648		siRNA-Fn1 vs. siRNA-plod2	-0.716	-0.9906 to -0.4414	Yes	***	0.0001	B-C
0.915983	0.397029	1.03147	0.410572		siRNA-Fn1 vs. siRNA-Fn1 combine with siRNA-plod2	-0.005143	-0.2797 to 0.2695	No	ns	>0.9999	B-D
1.1664	0.446073	1.1231	0.453976		siRNA-plod2 vs. siRNA-Fn1 combine with siRNA-plod2	0.7108	0.4362 to 0.9854	Yes	***	0.0002	C-D
0.935979	0.483501	1.3199	0.477483
1.00612	0.442201	1.15816	0.447344		Test details	Mean 1	Mean 2	Mean Diff.	SE of diff.	n1	n2	q	DF
0.139164	0.0433659	0.147377	0.0339449		siRNA-NC vs. siRNA-Fn1	1.006	0.4422	0.5639	0.08575	3	3	9.3	8
					siRNA-NC vs. siRNA-plod2	1.006	1.158	-0.152	0.08575	3	3	2.507	8
					siRNA-NC vs. siRNA-Fn1 combine with siRNA-plod2	1.006	0.4473	0.5588	0.08575	3	3	9.215	8
					siRNA-Fn1 vs. siRNA-plod2	0.4422	1.158	-0.716	0.08575	3	3	11.81	8
					siRNA-Fn1 vs. siRNA-Fn1 combine with siRNA-plod2	0.4422	0.4473	-0.005143	0.08575	3	3	0.08481	8
					siRNA-plod2 vs. siRNA-Fn1 combine with siRNA-plod2	1.158	0.4473	0.7108	0.08575	3	3	11.72	8

## Sheet: Fig6a-Col1a2
Col1a2						siRNA-NC	siRNA-Fn1	siRNA-plod2	siRNA-Fn1 combine with siRNA-plod2
nc	siRNA-Fn1	siRNA-plod2	siRNA-Fn1+plod2		W	0.9275	0.9243	0.7915	0.8576
21.2307	20.4998	20.2258	18.9157		P value	0.4793	0.4676	0.0944	0.2609
20.0038	20.2738	20.1756	18.5461		Exact or approximate P value?	Exact	Exact	Exact	Exact
19.8113	20.0638	19.7929	18.427		Passed normality test (alpha=0.05)?	Yes	Yes	Yes	Yes
28.6534	29.0064	28.1546	27.731		P value summary	ns	ns	ns	ns
28.7499	29.0602	28.2764	27.9237		Number of groups	3	3	3	3
28.4072	28.8579	28.2838	27.7003
					Number of families	1
20.3486	20.2791	20.0647	18.6296		Number of comparisons per family	6
8.30484	8.72729	8.08987	9.10143		Alpha	0.05
8.40128	8.78104	8.2116	9.29413
8.05865	8.57871	8.21909	9.07066		Tukey's multiple comparisons test	Mean Diff.	95.00% CI of diff.	Significant?	Summary	Adjusted P Value
8.25492	8.25492	8.25492	8.25492		siRNA-NC vs. siRNA-Fn1	0.267	0.06610 to 0.4680	Yes	*	0.0119	A-B
0.0499197	0.472362	-0.165051	0.846507		siRNA-NC vs. siRNA-plod2	-0.05386	-0.2548 to 0.1471	No	ns	0.8256	A-C
0.146357	0.526113	-0.0433203	1.03921		siRNA-NC vs. Column D	0.4681	0.2672 to 0.6691	Yes	***	0.0003	A-D
-0.196276	0.323783	-0.035836	0.815735		siRNA-Fn1 vs. siRNA-plod2	-0.3209	-0.5218 to -0.1200	Yes	**	0.004	B-C
0.96599	0.720784	1.12121	0.55613		siRNA-Fn1 vs. Column D	0.2011	0.0001838 to 0.4020	Yes	*	0.0498	B-D
0.903529	0.694423	1.03048	0.486594		siRNA-plod2 vs. Column D	0.522	0.3211 to 0.7229	Yes	***	0.0002	C-D
1.14574	0.798972	1.02515	0.568119
1.00509	0.73806	1.05895	0.536948		Test details	Mean 1	Mean 2	Mean Diff.	SE of diff.	n1	n2	q	DF
0.125748	0.0543733	0.0539841	0.0440173		siRNA-NC vs. siRNA-Fn1	1.005	0.7381	0.267	0.06274	3	3	6.019	8
					siRNA-NC vs. siRNA-plod2	1.005	1.059	-0.05386	0.06274	3	3	1.214	8
					siRNA-NC vs. Column D	1.005	0.5369	0.4681	0.06274	3	3	10.55	8
					siRNA-Fn1 vs. siRNA-plod2	0.7381	1.059	-0.3209	0.06274	3	3	7.233	8
					siRNA-Fn1 vs. Column D	0.7381	0.5369	0.2011	0.06274	3	3	4.533	8
					siRNA-plod2 vs. Column D	1.059	0.5369	0.522	0.06274	3	3	11.77	8

## Sheet: Fig6a-Acta2
Acta2					P value	0.6975	0.3536	0.71	0.0222
siRNA-NC	siRNA-Fn1	siRNA-plod2	siRNAFn1+plod2		Passed normality test (alpha=0.05)?	Yes	Yes	Yes	No
21.2307	20.4998	20.2258	18.9157		P value summary	ns	ns	ns	*
20.0038	20.2738	20.1756	18.5461
19.8113	20.0638	19.7929	18.427
25.1869	25.5668	24.8382	24.511		Number of families	1
25.0848	25.7131	25.0609	24.5124		Number of comparisons per family	6
25.3671	25.7485	25.1904	24.6093		Alpha	0.05
										Adjusted P Value
20.3486	20.2791	20.0647	18.6296		Tukey's multiple comparisons test	Mean Diff.	95.00% CI of diff.	Significant?	Summary	0.0064	A-B
4.83833	5.2877	4.77344	5.88144		siRNA-NC vs. siRNA-Fn1	0.3109	0.1005 to 0.5214	Yes	**	0.7524	A-C
4.73623	5.43393	4.9962	5.88276		siRNA-NC vs. siRNA-plod2	0.06589	-0.1446 to 0.2763	No	ns	0.0002	A-D
5.01852	5.46939	5.12561	5.97971		siRNA-NC vs. siRNA-Fn1 combine with siRNA-plod2	0.5201	0.3097 to 0.7306	Yes	***	0.024	B-C
4.86436	4.86436	4.86436	4.86436		siRNA-Fn1 vs. siRNA-plod2	-0.245	-0.4555 to -0.03460	Yes	*	0.0513	B-D
-0.0260316	0.423342	-0.0909179	1.01708		siRNA-Fn1 vs. siRNA-Fn1 combine with siRNA-plod2	0.2092	-0.001237 to 0.4196	No	ns	0.0006	C-D
-0.128126	0.569574	0.131839	1.0184		siRNA-plod2 vs. siRNA-Fn1 combine with siRNA-plod2	0.4542	0.2438 to 0.6647	Yes	***
0.154158	0.605032	0.261251	1.11535							n1	n2	q	DF
1.01821	0.745695	1.06505	0.494114		Test details	Mean 1	Mean 2	Mean Diff.	SE of diff.	3	3	6.691	8
1.09287	0.673816	0.912668	0.493665		siRNA-NC vs. siRNA-Fn1	1.003	0.6923	0.3109	0.06571	3	3	1.418	8
0.898657	0.657457	0.834364	0.461578		siRNA-NC vs. siRNA-plod2	1.003	0.9374	0.06589	0.06571	3	3	11.19	8
1.00325	0.692323	0.93736	0.483119		siRNA-NC vs. siRNA-Fn1 combine with siRNA-plod2	1.003	0.4831	0.5201	0.06571	3	3	5.273	8
0.0979689	0.0469404	0.117307	0.0186563		siRNA-Fn1 vs. siRNA-plod2	0.6923	0.9374	-0.245	0.06571	3	3	4.502	8
					siRNA-Fn1 vs. siRNA-Fn1 combine with siRNA-plod2	0.6923	0.4831	0.2092	0.06571	3	3	9.776	8
					siRNA-plod2 vs. siRNA-Fn1 combine with siRNA-plod2	0.9374	0.4831	0.4542	0.06571

## Sheet: Fig6a-Nos2
Nos2
nc	siRNA-fn1	siRNAplod2	siRNA-fn1+plod2
19.1441	17.6687	17.7124	17.3425		Number of families	1
18.5178	17.4291	17.192	17.0555		Number of comparisons per family	6
18.0438	17.4835	16.3143	16.522		Alpha	0.05
17.7828	17.5631	17.632	18.9813
17.4251	18.2214	18.0958	18.1486		Tukey's multiple comparisons test	Mean Diff.	95.00% CI of diff.	Significant?	Summary	Adjusted P Value
17.6039	17.382	18.1071	17.4506		siRNA-NC vs. siRNA-Fn1	0.5441	0.2519 to 0.8363	Yes	**	0.0015	A-B
					siRNA-NC vs. siRNA-plod2	0.7217	0.4296 to 1.014	Yes	***	0.0002	A-C
18.5686	17.5271	17.0729	16.9734		siRNA-NC vs. siRNA-Fn1 combine with siRNA-plod2	0.7643	0.4721 to 1.057	Yes	***	0.0001	A-D
-0.785797	0.0360402	0.559059	2.00799		siRNA-Fn1 vs. siRNA-plod2	0.1776	-0.1145 to 0.4698	No	ns	0.2827	B-C
-1.14345	0.694302	1.02291	1.17529		siRNA-Fn1 vs. siRNA-Fn1 combine with siRNA-plod2	0.2202	-0.07196 to 0.5124	No	ns	0.1515	B-D
-0.964625	-0.145104	1.03425	0.477228		siRNA-plod2 vs. siRNA-Fn1 combine with siRNA-plod2	0.04259	-0.2496 to 0.3348	No	ns	0.9643	C-D
-0.964625	-0.964625	-0.964625	-0.964625
0.178828	1.00067	1.52368	2.97262		Test details	Mean 1	Mean 2	Mean Diff.	SE of diff.	n1	n2	q	DF
-0.178828	1.65893	1.98753	2.13992		siRNA-NC vs. siRNA-Fn1	1.005	0.461	0.5441	0.09124	3	3	8.433	8
0	0.819521	1.99888	1.44185		siRNA-NC vs. siRNA-plod2	1.005	0.2834	0.7217	0.09124	3	3	11.19	8
0.883421	0.49977	0.347797	0.127395		siRNA-NC vs. siRNA-Fn1 combine with siRNA-plod2	1.005	0.2408	0.7643	0.09124	3	3	11.85	8
1.13196	0.316675	0.25217	0.226893		siRNA-Fn1 vs. siRNA-plod2	0.461	0.2834	0.1776	0.09124	3	3	2.753	8
1	0.56663	0.250195	0.368094		siRNA-Fn1 vs. siRNA-Fn1 combine with siRNA-plod2	0.461	0.2408	0.2202	0.09124	3	3	3.414	8
1.00513	0.461025	0.283387	0.240794		siRNA-plod2 vs. siRNA-Fn1 combine with siRNA-plod2	0.2834	0.2408	0.04259	0.09124	3	3	0.6602	8
0.124351	0.129404	0.0557891	0.12095

## Sheet: Fig6a-Mmp3
Mmp3
siRNA-NC	siRNA-Fn1	siRNA-plod2	siRNAFn1+plod2				siRNA-NC	siRNA-Fn1	siRNA-plod2	siRNA-Fn1 combine with siRNA-plod2
16.4751	16.111	16.4606	15.8364			W	0.9825	0.7787	0.9912	0.9824
15.8207	16.0081	16.2574	15.4997			P value	0.7468	0.0646	0.8204	0.7459
15.9679	15.8303	16.2032	15.2858			Exact or approximate P value?	Exact	Exact	Exact	Exact
11.8329	11.328	12.8703	12.3453			Passed normality test (alpha=0.05)?	Yes	Yes	Yes	Yes
11.7527	11.3363	13.0492	11.6589			P value summary	ns	ns	ns	ns
11.9715	11.5634	13.3418	11.8856			Number of groups	3	3	3	3
16.0879	15.9831	16.3071	15.5406			Number of families	1
-4.25495	-4.65516	-3.4367	-3.19533			Number of comparisons per family	6
-4.3352	-4.6468	-3.25783	-3.88176			Alpha	0.05
-4.11641	-4.41971	-2.9653	-3.65506
-4.23552	-4.23552	-4.23552	-4.23552			Tukey's multiple comparisons test	Mean Diff.	95.00% CI of diff.	Significant?	Summary	Adjusted P Value
-0.019428	-0.419634	0.798819	1.0402			siRNA-NC vs. siRNA-Fn1	-0.2659	-0.5512 to 0.01937	No	ns	0.0679	A-B
-0.0996821	-0.411279	0.977689	0.35376			siRNA-NC vs. siRNA-plod2	0.5029	0.2176 to 0.7882	Yes	**	0.0022	A-C
0.11911	-0.18419	1.27022	0.580467			siRNA-NC vs. siRNA-Fn1 combine with siRNA-plod2	0.3561	0.07080 to 0.6414	Yes	*	0.0167	A-D
1.01356	1.33759	0.57482	0.486261			siRNA-Fn1 vs. siRNA-plod2	0.7688	0.4835 to 1.054	Yes	***	0.0001	B-C
1.07154	1.32986	0.507793	0.782542			siRNA-Fn1 vs. siRNA-Fn1 combine with siRNA-plod2	0.622	0.3367 to 0.9073	Yes	***	0.0005	B-D
0.920755	1.13618	0.414596	0.668747			siRNA-plod2 vs. siRNA-Fn1 combine with siRNA-plod2	-0.1468	-0.4321 to 0.1385	No	ns	0.4072	C-D
1.00195	1.26788	0.499069	0.64585
0.0760582	0.114119	0.0804673	0.149461			Test details	Mean 1	Mean 2	Mean Diff.	SE of diff.	n1	n2	q	DF
						siRNA-NC vs. siRNA-Fn1	1.002	1.268	-0.2659	0.08909	3	3	4.221	8
						siRNA-NC vs. siRNA-plod2	1.002	0.4991	0.5029	0.08909	3	3	7.983	8
						siRNA-NC vs. siRNA-Fn1 combine with siRNA-plod2	1.002	0.6459	0.3561	0.08909	3	3	5.653	8
						siRNA-Fn1 vs. siRNA-plod2	1.268	0.4991	0.7688	0.08909	3	3	12.2	8
						siRNA-Fn1 vs. siRNA-Fn1 combine with siRNA-plod2	1.268	0.6459	0.622	0.08909	3	3	9.874	8
						siRNA-plod2 vs. siRNA-Fn1 combine with siRNA-plod2	0.4991	0.6459	-0.1468	0.08909	3	3	2.33	8

## Sheet: Fig6a-Mmp13
Mmp13							siRNA-NC	siRNA-Fn1	siRNA-plod2	siRNA-Fn1 combine with siRNA-plod2
siRNA-NC	siRNA-Fn1	siRNA-plod2	siRNAFn1+plod2			W	0.8985	0.787	0.9451	0.7751
18.0818	16.5623	16.9428	16.3061			P value	0.3807	0.0838	0.5482	0.0564
16.5217	16.4289	16.873	15.9379			Exact or approximate P value?	Exact	Exact	Exact	Exact
16.213	16.2593	16.7778	15.9431			Passed normality test (alpha=0.05)?	Yes	Yes	Yes	Yes
17.9851	16.2488	19.6306	17.6855			P value summary	ns	ns	ns	ns
17.6677	16.3723	19.6388	17.6217			Number of groups	3	3	3	3
17.9127	16.3791	19.6109	17.6833
16.9388	16.4168	16.8645	16.0624			Number of families	1
1.04623	-0.167968	2.76606	1.62314			Number of comparisons per family	6
0.728863	-0.0444607	2.77423	1.5593			Alpha	0.05
0.973914	-0.0377343	2.74635	1.62095
0.916335	0.916335	0.916335	0.916335			Tukey's multiple comparisons test	Mean Diff.	95.00% CI of diff.	Significant?	Summary	Adjusted P Value
0.129892	-1.0843	1.84972	0.706803			siRNA-NC vs. siRNA-Fn1	-0.9968	-1.203 to -0.7903	Yes	****	<0.0001	A-B
-0.187471	-0.960795	1.8579	0.642967			siRNA-NC vs. siRNA-plod2	0.7263	0.5197 to 0.9329	Yes	****	<0.0001	A-C
0.0575794	-0.954069	1.83002	0.704615			siRNA-NC vs. siRNA-Fn1 combine with siRNA-plod2	0.3823	0.1757 to 0.5889	Yes	**	0.0016	A-D
0.9139	2.12035	0.277446	0.612676			siRNA-Fn1 vs. siRNA-plod2	1.723	1.517 to 1.930	Yes	****	<0.0001	B-C
1.13877	1.94638	0.275878	0.640395			siRNA-Fn1 vs. siRNA-Fn1 combine with siRNA-plod2	1.379	1.173 to 1.586	Yes	****	<0.0001	B-D
0.960875	1.93733	0.281262	0.613606			siRNA-plod2 vs. siRNA-Fn1 combine with siRNA-plod2	-0.344	-0.5506 to -0.1375	Yes	**	0.0031	C-D
1.00451	2.00135	0.278195	0.622226
0.118615	0.103154	0.00276893	0.0157417			Test details	Mean 1	Mean 2	Mean Diff.	SE of diff.	n1	n2	q	DF
						siRNA-NC vs. siRNA-Fn1	1.005	2.001	-0.9968	0.06451	3	3	21.85	8
						siRNA-NC vs. siRNA-plod2	1.005	0.2782	0.7263	0.06451	3	3	15.92	8
						siRNA-NC vs. siRNA-Fn1 combine with siRNA-plod2	1.005	0.6222	0.3823	0.06451	3	3	8.381	8
						siRNA-Fn1 vs. siRNA-plod2	2.001	0.2782	1.723	0.06451	3	3	37.78	8
						siRNA-Fn1 vs. siRNA-Fn1 combine with siRNA-plod2	2.001	0.6222	1.379	0.06451	3	3	30.24	8
						siRNA-plod2 vs. siRNA-Fn1 combine with siRNA-plod2	0.2782	0.6222	-0.344	0.06451	3	3	7.543	8

[truncated: 5 more sheets: Fig6a-Mmp12, Fig6a-Mmp19, Fig6b, Fig6c, Fig6d]
