# Supplementary material for: DDX5 inhibits hyaline cartilage fibrosis and degradation in osteoarthritis via alternative splicing and G-quadruplex unwinding
Source: Nat Aging. 2024 May 17;4(5):664–80. doi: 10.1038/s43587-024-00624-0 (PMC11108786; doi:10.1038/s43587-024-00624-0)
Supplement: Supplementary file 21 — Unprocessed immunoblot, unprocessed images, statistical source data, NMR data. [file 43587_2024_624_MOESM21_ESM.xls]

## Sheet: Fig8a
col2 promotor	515-759			Shapiro-Wilk test
shRNA-NC	shRNA-Ddx5			W	0.8444	0.9976
33.358	32.5973			P value	0.2255	0.9056
33.0942	31.8514			Passed normality test (alpha=0.05)?	Yes	Yes
33.3459	31.7197			P value summary	ns	ns
30.5117	33.0854			Column B	shRNA-Ddx5
30.399	32.0802			vs.	vs.
30.4122	32.4512			Column A	shRNA-NC
				P value	<0.0001
33.266	32.0561			P value summary	****
-2.75427	1.02922			Significantly different (P < 0.05)?	Yes
-2.867	0.0240129			One- or two-tailed P value?	Two-tailed
-2.85378	0.395053			t, df	t=28.19, df=4
-2.82502	-2.82502
0.0707461	3.85424
-0.0419823	2.84903
-0.0287638	3.22007
0.952145	0.0691445
1.02953	0.138789
1.02014	0.107315
1.0006	0.105083
0.0422277	0.034876
col2 promotor
shRNA-NC
515-759	1470-1590
26.3572	20.2338			Shapiro-Wilk test
26.1261	20.3249			W	0.8421	0.9119
26.2437	20.3227			P value	0.2196	0.4243
27.7956	27.1047			Passed normality test (alpha=0.05)?	Yes	Yes
27.7668	27.8006			P value summary	ns	ns
28.0131	28.0349			Column B	1470-1590
				vs.	vs.
26.2423	20.2938			Column A	515-759
1.55325	6.81093
1.52442	7.50677			Unpaired t test
1.77075	7.74107			P value	<0.0001
1.61614	1.61614			P value summary	****
-0.0628898	5.19479			Significantly different (P < 0.05)?	Yes
-0.0917216	5.89063			One- or two-tailed P value?	Two-tailed
0.154611	6.12493			t, df	t=18.56, df=4
1.04456	0.027303
1.06564	0.0168555
0.898374	0.0143289
1.00286	0.0194958
0.0910968	0.00687827

## Sheet: Fig8b
G4				DDX5
shRNA-NC
Area	Mean	IntDen		Area	Mean	IntDen
0.485	26.548	12.875	26.5464	0.257	22.413	5.756	22.3969
0.769	22.036	16.945	22.0351	0.725	26.785	19.429	26.7986
0.802	24.89	19.958	24.8853	0.452	23.082	10.425	23.0642
0.596	22.381	13.35	22.3993	0.532	28.476	15.138	28.4549
0.336	20.707	6.965	20.7292	0.278	30.166	8.396	30.2014
shRNA-Ddx5
0.794	37.263	29.574	37.2469	0.47	6.229	0.707	1.50426
0.282	28.347	8.001	28.3723	0.409	6.503	0.745	1.82152
0.593	37.839	22.434	37.8314	0.297	5.639	0.277	0.93266
0.608	29.355	17.848	29.3553	0.297	5.742	0.273	0.919192
0.345	29.052	10.031	29.0754	0.275	5.867	0.303	1.10182
Sidak's multiple comparisons test	Mean Diff.	95.00% CI of diff.	Significant?	Summary	Adjusted P Value
shRNA-NC - shRNA-Ddx5
DDX5	24.93	20.02 to 29.83	Yes	****	<0.0001
G4	-9.064	-13.97 to -4.159	Yes	***	0.0006
Test details	Mean 1	Mean 2	Mean Diff.	SE of diff.	N1	N2	t	DF
shRNA-NC - shRNA-Ddx5
DDX5	26.18	1.256	24.93	1.988	5	5	12.54	16
G4	23.31	32.38	-9.064	1.988	5	5	4.558	16
					shRNA-NC
					shRNA-Ddx5

## Sheet: Fig8c
	-DDX5, -ATP
	+DDX5(40mM), -ATP
	+DDX5(40mM), +ATP(2mM)

## Sheet: Fig8d
	G4 titrated with DMSO
	G4 titrated with TMPyP4

## Sheet: Fig8e
	Peak height variation
Initial				After calibration		Normalization
	TMPyP4	DMSO		TMPyP4	DMSO		TMPyP4	DMSO
0	7551.55	7551.55	0	9851.55	9851.55	0	1	1
0.25	5918.17	7278.91	0.25	8218.17	9578.91	0.25	0.834201	0.972325
0.5	3577.59	6700.41	0.5	5877.59	9000.41	0.5	0.596616	0.913603
0.75	1506.99	6644.6	0.75	3806.99	8944.6	0.75	0.386436	0.907938
1	192.95	6122.94	1	2492.95	8422.94	1	0.253052	0.854986
1.25	-1379.83	5807.52	1.25	920.17	8107.52	1.25	0.0934036	0.822969
1.5	-1787.25	5628.33	1.5	512.75	7928.33	1.5	0.0520476	0.80478
1.75	-1924.92	5784.24	1.75	375.08	8084.24	1.75	0.0380732	0.820606
2	-2295.11	4117.74	2	4.89	6417.74	2	0.000496369	0.651445

## Sheet: Fig8f
Col2a1
Vehicle	TMPyP4 5μM
16.0124	16.3572
15.9357	15.7859
15.9138	15.6697
23.1993	22.0802
23.1894	22.2632
23.0327	22.0571
15.954	15.9376
7.24533	6.14259
7.23542	6.32566
7.07867	6.11951
7.18647	7.18647
0.0588536	-1.04388
0.0489489	-0.860816
-0.107803	-1.06697
0.960027	2.06177
0.96664	1.81607
1.07759	2.09502
1.00142	1.99095
0.0660464	0.152367
Unpaired t test
P value	0.0005
P value summary	***
Significantly different (P < 0.05)?	Yes
One- or two-tailed P value?	Two-tailed
t, df	t=10.31, df=4
Myc
Vehicle	TMPyP4 5μM
16.0124	15.3742
15.9357	15.5304
15.9138	15.6117
34.0762	34.4269
33.4294	34.4335
34.4248	34.1391
15.954	15.5055
18.1223	18.9214
17.4754	18.928
18.4708	18.6336
18.0228	18.0228
0.0994499	0.898639
-0.547424	0.905229
0.447974	0.610802
0.933389	0.536393
1.46147	0.533948
0.733072	0.654833
1.04264	0.575058
0.376291	0.0690978
Unpaired t test
P value	0.0059
P value summary	**
Significantly different (P < 0.05)?	Yes
One- or two-tailed P value?	Two-tailed
t, df	t=5.341, df=4

## Sheet: Fig8g
COL2A1	TMPyP4
	0	2.5	5	10	μM
	83.5409	87.8091	128.172	160.274
	118.279	145.121	164.298	228.121
	98.1796	105.578	98.2943	166.511
	Shapiro-Wilk test
	W	0.9918	0.9541	0.997	0.8183
	P value	0.8271	0.5876	0.8957	0.159
	Passed normality test (alpha=0.05)?	Yes	Yes	Yes	Yes
	P value summary	ns	ns	ns	ns
	Dunnett's multiple comparisons test	Mean Diff.	95.00% CI of diff.	Significant?	Summary	Adjusted P Value	A-?
	0 vs. 2.5	-12.84	-55.66 to 29.99	No	ns	0.3773	B	2.5
	0 vs. 5	-30.25	-121.7 to 61.18	No	ns	0.3306	C	5
	0 vs. 10	-84.97	-161.8 to -8.118	Yes	*	0.0413	D	10
	Test details	Mean 1	Mean 2	Mean Diff.	SE of diff.	n1	n2	q	DF
	0 vs. 2.5	100	112.8	-12.84	7.061	3	3	1.818	2
	0 vs. 5	100	130.3	-30.25	15.08	3	3	2.007	2
	0 vs. 10	100	185	-84.97	12.67	3	3	6.706	2
