# Supplementary material for: DDX5 inhibits hyaline cartilage fibrosis and degradation in osteoarthritis via alternative splicing and G-quadruplex unwinding
Source: Nat Aging. 2024 May 17;4(5):664–80. doi: 10.1038/s43587-024-00624-0 (PMC11108786; doi:10.1038/s43587-024-00624-0)
Supplement: Supplementary file 22 — Unprocessed immunoblot, unprocessed images, statistical source data. [file 43587_2024_624_MOESM22_ESM.xlsx]

## Sheet: ED6a
hDDX5 (Human cartilage)
UA(1,2,3)	DA(1,2,3)	UA(4,5,6)	DA(4,5,6)
24.7314	25.9563	27.0054	23.8246
24.5183	25.3347	26.5673	23.1841
24.4418	25.0687	26.5147	23.2547
26.5454	28.7255	28.8258	27.3178
26.5023	28.9796	28.8008	27.4868
26.4647	28.7044	28.5317	27.1947
1.81402	2.76921	1.82041	3.49325
1.98403	3.64491	2.23351	4.30267
2.02296	3.63567	2.01699	3.94004
1.94034	1.94034	1.94034	1.94034
-0.126322	0.828878	-0.119926	1.55292
0.0436969	1.70457	0.293177	2.36233
0.0826247	1.69533	0.0766527	1.9997
1.09151	0.562967	1.08668	0.34082
0.970166	0.306813	0.816103	0.194476
0.944338	0.308784	0.948255	0.250052
1.002	0.392855	0.950346	0.261783
0.0785807	0.147325	0.1353	0.0738739
DA vs. UA
Paired t test
P value		<0.0001
P value summary		****
Significantly different (P < 0.05)?		Yes
One- or two-tailed P value?		Two-tailed
t, df		t=14.06, df=5
Number of pairs		6

## Sheet: ED6b
											2#
		1#
										4#
		3#
