# Supplementary material for: DDX5 inhibits hyaline cartilage fibrosis and degradation in osteoarthritis via alternative splicing and G-quadruplex unwinding
Source: Nat Aging. 2024 May 17;4(5):664–80. doi: 10.1038/s43587-024-00624-0 (PMC11108786; doi:10.1038/s43587-024-00624-0)
Supplement: Supplementary file 23 — Unprocessed immunoblot, unprocessed images, statistical source data. [file 43587_2024_624_MOESM23_ESM.xlsx]

## Sheet: ED7a
														DDX5 positive cell(%)	2M	24M
															78.0564	18.3295
															80.1205	8.62069
															75.7225	44.1176
															80.2691	36.3281
															68.9655	26.4228
															75.8475	14.5349
															Shapiro-Wilk test
															W	0.8642	0.9583
															P value	0.2039	0.8068
															Passed normality test (alpha=0.05)?	Yes	Yes
															P value summary	ns	ns
															Unpaired t test
															P value	<0.0001
															P value summary	****
															Significantly different (P < 0.05)?	Yes
															One- or two-tailed P value?	Two-tailed
															t, df	t=8.944, df=10

## Sheet: ED7b
Mmp13													Tukey's multiple comparisons test	Mean Diff.	95.00% CI of diff.	Significant?	Summary	Adjusted P Value
24hCtrl	24hIL-1β	24hTNFa	24hIL-1β+TNFa	48hCtrl	48hIL-1β	48hTNFa	48hIL-1β+TNFa	72hCtrl	72hIL-1β	72hTNFa	72hIL-1β+TNFa
15.606	14.8504	14.3656	14.4321	15.4047	16.2106	14.8009	15.0237	16.3388	15.4309	15.6619	16.7583		24h
15.2985	14.279	13.9715	14.1343	15.0522	16.2778	14.6348	11.8839	16.2246	15.4051	15.7987	15.9716		Ctrl vs. IL-1β	-0.9787	-1.185 to -0.7724	Yes	**	0.0011
15.2487	14.2574	14.1299	13.8995	14.1276	16.1172	14.5694	14.4597	16.3726	15.3543	15.8821	15.9978		Ctrl vs. TNFα	-0.8873	-0.9069 to -0.8677	Yes	****	<0.0001
18.8941	14.6954	14.7201	14.2005	18.2898	17.7877	14.5443	14.0389	19.4184	16.2304	15.1229	15.1999		Ctrl vs. IL-1β+TNFα	-1.025	-1.296 to -0.7541	Yes	**	0.003
18.6216	14.4317	14.334	13.8872	18.3803	17.5745	14.5051	14.1598	17.9287	16.3446	15.2107	15.2291		IL-1β vs. TNFα	0.09133	-0.1172 to 0.2999	No	ns	0.2244
18.6239	14.3999	14.4628	14.0573	18.2461	17.4661	14.6236	13.8176	19.3294	16.4139	15.0912	15.3873		IL-1β vs. IL-1β+TNFα	-0.04633	-0.2570 to 0.1643	No	ns	0.795
													TNFα vs. IL-1β+TNFα	-0.1377	-0.4104 to 0.1351	No	ns	0.1759
3.28803	-0.155008	0.354459	-0.231545	2.88511	1.5771	-0.256559	-0.984823	3.07952	0.799449	-0.538999	-1.55848
3.3231	0.152746	0.362456	-0.247168	3.32814	1.29665	-0.129756	2.27599	1.70408	0.939461	-0.587991	-0.742485		48h
3.37515	0.142542	0.3329	0.157859	4.11848	1.34889	0.0541783	-0.64212	2.95684	1.05964	-0.790949	-0.61053		Ctrl vs. IL-1β	-0.4543	-0.8554 to -0.05329	Yes	*	0.0372
3.32876	3.32876	3.32876	3.32876	3.32876	3.32876	3.32876	3.32876	3.32876	3.32876	3.32876	3.32876		Ctrl vs. TNFα	-0.9113	-1.309 to -0.5134	Yes	**	0.0064
-0.0407348	-3.48377	-2.9743	-3.56031	-0.443657	-1.75166	-3.58532	-4.31358	-0.249239	-2.52931	-3.86776	-4.88724		Ctrl vs. IL-1β+TNFα	-0.813	-2.815 to 1.189	No	ns	0.2743
-0.00565765	-3.17602	-2.96631	-3.57593	-0.000619485	-2.03211	-3.45852	-1.05277	-1.62468	-2.3893	-3.91675	-4.07125		IL-1β vs. TNFα	-0.457	-0.6099 to -0.3041	Yes	***	0.0009
0.0463924	-3.18622	-2.99586	-3.1709	0.789713	-1.97987	-3.27458	-3.97088	-0.371926	-2.26912	-4.11971	-3.93929		IL-1β vs. IL-1β+TNFα	-0.3587	-2.491 to 1.774	No	ns	0.7042
1.02864	11.1871	7.85877	11.7967	1.36005	3.36747	12.003	19.8847	1.18858	5.77297	14.5986	29.5941		TNFα vs. IL-1β+TNFα	0.09833	-2.032 to 2.229	No	ns	0.9865
1.00393	9.03808	7.81533	11.9251	1.00043	4.09003	10.993	2.07452	3.08374	5.23904	15.1029	16.81
0.968355	9.10224	7.97709	9.00611	0.578459	3.94459	9.67716	15.6803	1.29408	4.82029	17.3843	15.3407		72h
1.00031	9.77582	7.88373	10.9093	0.979645	3.80069	10.8911	12.5465	1.85547	5.27743	15.6953	20.5816		Ctrl vs. IL-1β	-0.4957	-1.370 to 0.3787	No	ns	0.1493
0.0303042	1.22266	0.083718	1.64946	0.391209	0.382171	1.16626	9.30946	1.06502	0.477499	1.48429	7.83958		Ctrl vs. TNFα	-0.969	-1.841 to -0.09703	Yes	*	0.0404
													Ctrl vs. IL-1β+TNFα	-1.069	-1.766 to -0.3720	Yes	*	0.0132
LOG translation													IL-1β vs. TNFα	-0.4733	-0.6052 to -0.3415	Yes	***	0.0004
1.02864	11.1871	7.85877	11.7967	1.36005	3.36747	12.003	19.8847	1.18858	5.77297	14.5986	29.5941		IL-1β vs. IL-1β+TNFα	-0.5733	-1.135 to -0.01184	Yes	*	0.0478
1.00393	9.03808	7.81533	11.9251	1.00043	4.09003	10.993	2.07452	3.08374	5.23904	15.1029	16.81		TNFα vs. IL-1β+TNFα	-0.1	-0.6587 to 0.4587	No	ns	0.7275
0.968355	9.10224	7.97709	9.00611	0.578459	3.94459	9.67716	15.6803	1.29408	4.82029	17.3843	15.3407
0.0122624	1.04872	0.895355	1.07176	0.133554	0.527303	1.07929	1.29852	0.0750283	0.761399	1.16431	1.47121
0.00170312	0.956076	0.892947	1.07646	0.000186484	0.611727	1.04112	0.316917	0.489077	0.719251	1.17906	1.22557		Test details	Mean 1	Mean 2	Mean Diff.	SE of diff.	N1	N2	q	DF
-0.0139655	0.959148	0.901844	0.954537	-0.237727	0.596002	0.985748	1.19535	0.111961	0.683073	1.24016	1.18585
													24h
													Ctrl vs. IL-1β	0.009333	0.988	-0.9787	0.03074	3	3	45.03	2.059
													Ctrl vs. TNFα	0.009333	0.8967	-0.8873	0.004607	3	3	272.4	3.673
													Ctrl vs. IL-1β+TNFα	0.009333	1.034	-1.025	0.03986	3	3	36.37	2.035
													IL-1β vs. TNFα	0.988	0.8967	0.09133	0.03063	3	3	4.216	2.032
													IL-1β vs. IL-1β+TNFα	0.988	1.034	-0.04633	0.05006	3	3	1.309	3.752
													TNFα vs. IL-1β+TNFα	0.8967	1.034	-0.1377	0.03978	3	3	4.895	2.019
													48h
													Ctrl vs. IL-1β	0.124	0.5783	-0.4543	0.07366	3	3	8.723	2.562
													Ctrl vs. TNFα	0.124	1.035	-0.9113	0.07399	3	3	17.42	2.6
													Ctrl vs. IL-1β+TNFα	0.124	0.937	-0.813	0.319	3	3	3.605	2.195
													IL-1β vs. TNFα	0.5783	1.035	-0.457	0.03754	3	3	17.22	3.995
													IL-1β vs. IL-1β+TNFα	0.5783	0.937	-0.3587	0.3125	3	3	1.623	2.028
													TNFα vs. IL-1β+TNFα	1.035	0.937	0.09833	0.3126	3	3	0.4448	2.03
													72h
													Ctrl vs. IL-1β	0.2253	0.721	-0.4957	0.1342	3	3	5.224	2.116
													Ctrl vs. TNFα	0.2253	1.194	-0.969	0.1343	3	3	10.2	2.123
													Ctrl vs. IL-1β+TNFα	0.2253	1.294	-1.069	0.1595	3	3	9.48	3.505
													IL-1β vs. TNFα	0.721	1.194	-0.4733	0.03237	3	3	20.68	3.996
													IL-1β vs. IL-1β+TNFα	0.721	1.294	-0.5733	0.09189	3	3	8.824	2.255
													TNFα vs. IL-1β+TNFα	1.194	1.294	-0.1	0.09207	3	3	1.536	2.271
Col2a1
24hCtrl	24hIL-1β	24hTNFa	24hIL-1β+TNFa	48hCtrl	48hIL-1β	48hTNFa	48hIL-1β+TNFa	72hCtrl	72hIL-1β	72hTNFa	72hIL-1β+TNFa		Tukey's multiple comparisons test	Mean Diff.	95.00% CI of diff.	Significant?	Summary	Adjusted P Value
15.606	14.8504	14.3656	14.4321	15.4047	16.2106	14.8009	15.0237	16.3388	15.4309	15.6619	16.7583
15.2985	14.279	13.9715	14.1343	15.0522	16.2778	14.6348	11.8839	16.2246	15.4051	15.7987	15.9716		24h
15.2487	14.2574	14.1299	13.8995	14.1276	16.1172	14.5694	14.4597	16.3726	15.3543	15.8821	15.9978		Ctrl vs. IL-1β	0.7263	0.5623 to 0.8904	Yes	**	0.0015
14.943	16.0754	16.3547	16.4671	14.563	16.5789	19.6531	20.454	14.8687	15.5606	21.2294	22.6571		Ctrl vs. TNFα	0.8363	0.5868 to 1.086	Yes	**	0.0045
14.6979	15.5118	16.117	16.1975	14.4039	16.5207	19.6614	20.0235	14.8631	15.3982	21.3474	22.7721		Ctrl vs. IL-1β+TNFα	0.844	0.6492 to 1.039	Yes	**	0.0017
14.7439	15.6266	16.0346	16.0434	14.1922	16.174	19.5799	19.7949	14.7714	15.429	21.5487	22.937		IL-1β vs. TNFα	0.11	0.001250 to 0.2187	Yes	*	0.0489
													IL-1β vs. IL-1β+TNFα	0.1177	0.08050 to 0.1548	Yes	**	0.0052
-0.663074	1.22497	1.98907	2.03506	-0.841648	0.368308	4.85224	5.43023	-1.47016	0.129676	5.56755	5.89879		TNFα vs. IL-1β+TNFα	0.007667	-0.06493 to 0.08026	No	ns	0.8784
-0.600605	1.23287	2.14546	2.06317	-0.648314	0.242932	5.02657	8.1396	-1.36148	-0.00687802	5.54867	6.80055
-0.504835	1.36921	1.90473	2.14394	0.0646007	0.0568504	5.01044	5.33516	-1.60116	0.0747298	5.66659	6.93912		48h
-0.589505	-0.589505	-0.589505	-0.589505	-0.589505	-0.589505	-0.589505	-0.589505	-0.589505	-0.589505	-0.589505	-0.589505		Ctrl vs. IL-1β	0.384	-1.016 to 1.784	No	ns	0.4331
-0.0735696	1.81448	2.57857	2.62456	-0.252144	0.957813	5.44175	6.01973	-0.880654	0.71918	6.15705	6.48829		Ctrl vs. TNFα	0.9347	-0.2140 to 2.083	No	ns	0.0739
-0.0111	1.82238	2.73496	2.65268	-0.0588099	0.832437	5.61607	8.72911	-0.771978	0.582627	6.13818	7.39006		Ctrl vs. IL-1β+TNFα	0.945	-0.2167 to 2.107	No	ns	0.0739
0.0846696	1.95871	2.49423	2.73345	0.654105	0.646355	5.59994	5.92466	-1.01166	0.664234	6.2561	7.52862		IL-1β vs. TNFα	0.5507	0.2969 to 0.8045	Yes	*	0.0112
1.05232	0.284307	0.167407	0.162154	1.19098	0.514837	0.0230076	0.0154128	1.84121	0.607442	0.0140133	0.0111386		IL-1β vs. IL-1β+TNFα	0.561	0.3149 to 0.8071	Yes	*	0.0102
1.00772	0.282755	0.150208	0.159025	1.04161	0.56158	0.0203889	0.00235655	1.70761	0.667747	0.0141979	0.00596171		TNFα vs. IL-1β+TNFα	0.01033	-0.01690 to 0.03756	No	ns	0.2765
0.943	0.257258	0.177485	0.150366	0.635469	0.638892	0.0206181	0.0164626	2.01623	0.631024	0.0130836	0.00541574
1.00101	0.274773	0.165033	0.157182	0.956017	0.57177	0.0213382	0.0114107	1.85502	0.635404	0.0137649	0.00750535		72h
0.0549664	0.0151885	0.0137922	0.00610629	0.287473	0.0626524	0.00145025	0.00785864	0.154772	0.03039	0.000597229	0.0031583		Ctrl vs. IL-1β	1.22	0.5278 to 1.912	Yes	*	0.0166
													Ctrl vs. TNFα	1.841	1.221 to 2.461	Yes	**	0.006
													Ctrl vs. IL-1β+TNFα	1.848	1.227 to 2.469	Yes	**	0.006
													IL-1β vs. TNFα	0.6217	0.4990 to 0.7443	Yes	***	0.0007
													IL-1β vs. IL-1β+TNFα	0.628	0.4958 to 0.7602	Yes	**	0.0011
													TNFα vs. IL-1β+TNFα	0.006333	-0.005215 to 0.01788	No	ns	0.1512
													Test details	Mean 1	Mean 2	Mean Diff.	SE of diff.	N1	N2	q	DF
													24h
													Ctrl vs. IL-1β	1.001	0.2747	0.7263	0.02368	3	3	43.38	2
													Ctrl vs. TNFα	1.001	0.1647	0.8363	0.03602	3	3	32.84	2
													Ctrl vs. IL-1β+TNFα	1.001	0.157	0.844	0.02811	3	3	42.46	2
													IL-1β vs. TNFα	0.2747	0.1647	0.11	0.0157	3	3	9.912	2
													IL-1β vs. IL-1β+TNFα	0.2747	0.157	0.1177	0.005364	3	3	31.02	2
													TNFα vs. IL-1β+TNFα	0.1647	0.157	0.007667	0.01048	3	3	1.035	2
													48h
													Ctrl vs. IL-1β	0.956	0.572	0.384	0.2021	3	3	2.687	2
													Ctrl vs. TNFα	0.956	0.02133	0.9347	0.1658	3	3	7.973	2
													Ctrl vs. IL-1β+TNFα	0.956	0.011	0.945	0.1677	3	3	7.971	2
													IL-1β vs. TNFα	0.572	0.02133	0.5507	0.03663	3	3	21.26	2
													IL-1β vs. IL-1β+TNFα	0.572	0.011	0.561	0.03551	3	3	22.34	2
													TNFα vs. IL-1β+TNFα	0.02133	0.011	0.01033	0.00393	3	3	3.719	2
													72h
													Ctrl vs. IL-1β	1.855	0.6353	1.22	0.09985	3	3	17.27	2
													Ctrl vs. TNFα	1.855	0.01367	1.841	0.08949	3	3	29.1	2
													Ctrl vs. IL-1β+TNFα	1.855	0.007333	1.848	0.08964	3	3	29.15	2
													IL-1β vs. TNFα	0.6353	0.01367	0.6217	0.0177	3	3	49.66	2
													IL-1β vs. IL-1β+TNFα	0.6353	0.007333	0.628	0.01908	3	3	46.55	2
													TNFα vs. IL-1β+TNFα	0.01367	0.007333	0.006333	0.001667	3	3	5.374	2
Sox9
24hCtrl	24hIL-1β	24hTNFa	24hIL-1β+TNFa	48hCtrl	48hIL-1β	48hTNFa	48hIL-1β+TNFa	72hCtrl	72hIL-1β	72hTNFa	72hIL-1β+TNFa		Tukey's multiple comparisons test	Mean Diff.	95.00% CI of diff.	Significant?	Summary	Adjusted P Value
16.34	14.76	13.96	14.75	16.16	17.03	15.46	14.97	16.93	16.2	16.25	16.83
16.07	15.01	13.6	14.87	16.22	17.08	15.42	15.16	16.84	16.23	16.2	16.83		24h
16	15.03	13.23	14.84	16.16	17.01	15.43	15.07	16.84	16.24	16.23	16.95		Ctrl vs. IL-1β	0.7087	0.2603 to 1.157	Yes	*	0.0206
26.18	26.89	27.97	28.72	26.07	29.06	29.87	30.25	26.27	26.7	31.04	31.73		Ctrl vs. TNFa	0.957	0.8282 to 1.086	Yes	****	<0.0001
26.03	26.45	28.15	28.52	26.04	28.67	30.24	29.6	26.48	26.62	31.41	31.15		Ctrl vs. IL-1β＋TNFa	0.9293	0.7155 to 1.143	Yes	**	0.0017
25.94	26.6	28.07	28.4	26	28.58	30.17	29.32	26.29	26.72	31.54	31.73		IL-1β vs. TNFa	0.2483	-0.07171 to 0.5684	No	ns	0.0808
													IL-1β vs. IL-1β＋TNFa	0.2207	-0.01736 to 0.4587	No	ns	0.0578
9.835	12.128	14.011	13.971	9.913	12.025	14.405	15.278	9.342	10.502	14.785	14.897		TNFa vs. IL-1β＋TNFa	-0.02767	-0.1193 to 0.06394	No	ns	0.3828
9.95	11.441	14.544	13.644	9.822	11.596	14.826	14.448	9.644	10.396	15.204	14.313
9.937	11.576	14.841	13.564	9.845	11.576	14.74	14.25	9.449	10.488	15.314	14.776		48h
9.907	9.907	9.907	9.907	9.907	9.907	9.907	9.907	9.907	9.907	9.907	9.907		Ctrl vs. IL-1β	0.7487	0.6742 to 0.8231	Yes	****	<0.0001
-0.072	2.22	4.104	4.064	0.006	2.118	4.497	5.37	-0.565	0.595	4.878	4.989		Ctrl vs. TNFa	0.9963	0.8381 to 1.155	Yes	***	0.0001
0.043	1.533	4.636	3.737	-0.086	1.689	4.918	4.54	-0.263	0.488	5.296	4.405		Ctrl vs. IL-1β＋TNFa	0.995	0.9030 to 1.087	Yes	****	<0.0001
0.029	1.669	4.934	3.657	-0.063	1.669	4.833	4.342	-0.458	0.581	5.407	4.869		IL-1β vs. TNFa	0.2477	0.03394 to 0.4614	Yes	*	0.0377
1.051	0.215	0.058	0.06	0.996	0.23	0.044	0.024	1.479	0.662	0.034	0.031		IL-1β vs. IL-1β＋TNFa	0.2463	0.1066 to 0.3861	Yes	*	0.0166
0.971	0.346	0.04	0.075	1.061	0.31	0.033	0.043	1.2	0.713	0.025	0.047		TNFa vs. IL-1β＋TNFa	-0.001333	-0.07567 to 0.07301	No	ns	0.9991
0.98	0.315	0.033	0.079	1.044	0.315	0.035	0.049	1.374	0.669	0.024	0.034
1.001	0.292	0.044	0.071	1.034	0.285	0.037	0.039	1.351	0.681	0.028	0.038		72h
0.044	0.068	0.013	0.01	0.034	0.047	0.006	0.013	0.141	0.028	0.006	0.008		Ctrl vs. IL-1β	0.6697	-0.001659 to 1.341	No	ns	0.0502
													Ctrl vs. TNFa	1.323	0.7754 to 1.871	Yes	**	0.0091
													Ctrl vs. IL-1β＋TNFa	1.314	0.7166 to 1.911	Yes	*	0.0109
													IL-1β vs. TNFa	0.6537	0.5300 to 0.7774	Yes	***	0.0005
													IL-1β vs. IL-1β＋TNFa	0.644	0.5674 to 0.7206	Yes	****	<0.0001
													TNFa vs. IL-1β＋TNFa	-0.009667	-0.05969 to 0.04035	No	ns	0.6251
													Test details	Mean 1	Mean 2	Mean Diff.	SE of diff.	N1	N2	q	DF
													24h
													Ctrl vs. IL-1β	1.001	0.292	0.7087	0.06471	3	3	15.49	2
													Ctrl vs. TNFa	1.001	0.04367	0.957	0.01858	3	3	72.83	2
													Ctrl vs. IL-1β＋TNFa	1.001	0.07133	0.9293	0.03087	3	3	42.58	2
													IL-1β vs. TNFa	0.292	0.04367	0.2483	0.04619	3	3	7.603	2
													IL-1β vs. IL-1β＋TNFa	0.292	0.07133	0.2207	0.03435	3	3	9.084	2
													TNFa vs. IL-1β＋TNFa	0.04367	0.07133	-0.02767	0.01322	3	3	2.96	2
													48h
													Ctrl vs. IL-1β	1.034	0.285	0.7487	0.01074	3	3	98.54	2
													Ctrl vs. TNFa	1.034	0.03733	0.9963	0.02284	3	3	61.7	2
													Ctrl vs. IL-1β＋TNFa	1.034	0.03867	0.995	0.01328	3	3	106	2
													IL-1β vs. TNFa	0.285	0.03733	0.2477	0.03085	3	3	11.36	2
													IL-1β vs. IL-1β＋TNFa	0.285	0.03867	0.2463	0.02017	3	3	17.27	2
													TNFa vs. IL-1β＋TNFa	0.03733	0.03867	-0.001333	0.01073	3	3	0.1757	2
													72h
													Ctrl vs. IL-1β	1.351	0.6813	0.6697	0.09689	3	3	9.775	2
													Ctrl vs. TNFa	1.351	0.02767	1.323	0.07907	3	3	23.67	2
													Ctrl vs. IL-1β＋TNFa	1.351	0.03733	1.314	0.08617	3	3	21.56	2
													IL-1β vs. TNFa	0.6813	0.02767	0.6537	0.01785	3	3	51.78	2
													IL-1β vs. IL-1β＋TNFa	0.6813	0.03733	0.644	0.01106	3	3	82.34	2
													TNFa vs. IL-1β＋TNFa	0.02767	0.03733	-0.009667	0.007219	3	3	1.894	2
Mmp3													Tukey's multiple comparisons test	Mean Diff.	95.00% CI of diff.	Significant?	Summary	Adjusted P Value
24hCtrl	24hIL-1β	24hTNFa	24hIL-1β+TNFa	48hCtrl	48hIL-1β	48hTNFa	48hIL-1β+TNFa	72hCtrl	72hIL-1β	72hTNFa	72hIL-1β+TNFa		Ctrl vs. IL-1β		-2.351	-2.593 to -2.109	Yes	****	<0.0001
16.34	14.76	13.96	14.75	16.16	17.03	15.46	14.97	16.93	16.2	16.25	16.83		Ctrl vs. TNFa		-2.794	-3.125 to -2.462	Yes	****	<0.0001
16.07	15.01	13.6	14.87	16.22	17.08	15.42	15.16	16.84	16.23	16.2	16.83		Ctrl vs. IL-1β＋TNFa		-4.313	-4.424 to -4.201	Yes	****	<0.0001
16	15.03	13.23	14.84	16.16	17.01	15.43	15.07	16.84	16.24	16.23	16.95		IL-1β vs. TNFa		-0.4427	-0.7048 to -0.1805	Yes	**	0.009
25.79	16.6	14.19	9.79	24.58	18.28	11.4	9.2	24.01	16.85	16.85	12.2		IL-1β vs. IL-1β＋TNFa		-1.962	-2.164 to -1.760	Yes	****	<0.0001
25.47	16.45	13.95	10.07	24.83	18.21	11.26	9.45	23.74	16.81	16.81	11.13		TNFa vs. IL-1β＋TNFa		-1.519	-1.806 to -1.232	Yes	***	0.0006
25.59	16.53	13.03	9.83	24.56	18.18	11.53	9.34	24.08	17.02	17.02	11.35		48h
													Ctrl vs. IL-1β
9.447	1.837	0.225	-4.956	8.42	1.251	-4.065	-5.769	7.086	0.652	0.6	-4.627		Ctrl vs. TNFa		-2.195	-2.305 to -2.084	Yes	****	<0.0001
9.397	1.439	0.343	-4.8	8.611	1.134	-4.151	-5.705	6.896	0.587	0.612	-5.704		Ctrl vs. IL-1β＋TNFa		-3.768	-3.891 to -3.645	Yes	****	<0.0001
9.591	1.506	-0.199	-5.011	8.402	1.176	-3.898	-5.731	7.234	0.779	0.788	-5.606		IL-1β vs. TNFa		-4.279	-4.405 to -4.153	Yes	****	<0.0001
9.478	9.478	9.478	9.478	9.478	9.478	9.478	9.478	9.478	9.478	9.478	9.478		IL-1β vs. IL-1β＋TNFa		-1.573	-1.697 to -1.449	Yes	****	<0.0001
-0.031	-7.641	-9.253	-14.434	-1.059	-8.227	-13.543	-15.247	-2.392	-8.826	-8.878	-14.105		TNFa vs. IL-1β＋TNFa		-2.084	-2.139 to -2.029	Yes	****	<0.0001
-0.081	-8.04	-9.135	-14.278	-0.867	-8.345	-13.629	-15.183	-2.583	-8.891	-8.866	-15.182				-0.511	-0.6521 to -0.3699	Yes	**	0.0031
0.113	-7.972	-9.677	-14.489	-1.076	-8.302	-13.376	-15.21	-2.244	-8.699	-8.69	-15.084		72h
1.022	199.572	610.228	22135.1	2.083	299.62	11934.9	38898.1	5.25	453.888	470.419	17622.5		Ctrl vs. IL-1β
1.058	263.115	562.154	19871.1	1.824	325.097	12668.9	37200.9	5.99	474.787	466.674	37182.1		Ctrl vs. TNFa		-1.926	-2.083 to -1.770	Yes	****	<0.0001
0.925	251.111	818.759	23000.2	2.109	315.575	10629.3	37893.4	4.739	415.527	413.138	34742.8		Ctrl vs. IL-1β＋TNFa		-1.928	-2.083 to -1.773	Yes	****	<0.0001
1.002	237.933	663.714	21668.8	2.005	313.43	11744.3	37997.5	5.326	448.067	450.077	29849.1		IL-1β vs. TNFa		-3.728	-4.368 to -3.088	Yes	***	0.0003
0.069	33.759	136.408	1615.81	0.157	12.873	1033.07	853.409	0.629	30.056	32.045	10658.6		IL-1β vs. IL-1β＋TNFa		-0.001667	-0.1027 to 0.09934	No	ns	0.9999
													TNFa vs. IL-1β＋TNFa		-1.802	-2.489 to -1.115	Yes	**	0.0071
															-1.8	-2.482 to -1.118	Yes	**	0.0069
LOG translation
1.022	199.572	610.228	22135.1	2.083	299.62	11934.9	38898.1	5.25	453.888	470.419	17622.5		Test details	Mean 1	Mean 2	Mean Diff.	SE of diff.	N1	N2	q	DF
1.058	263.115	562.154	19871.1	1.824	325.097	12668.9	37200.9	5.99	474.787	466.674	37182.1
0.925	251.111	818.759	23000.2	2.109	315.575	10629.3	37893.4	4.739	415.527	413.138	34742.8		24h
0.0094509	2.3001	2.78549	4.34508	0.318689	2.47657	4.07682	4.58993	0.720159	2.65695	2.67248	4.24607		Ctrl vs. IL-1β		0.02233	2.373	-2.351	0.03782	3	3	87.91	2.153
0.0244857	2.42015	2.74986	4.29822	0.261025	2.51201	4.10274	4.57055	0.777427	2.6765	2.66901	4.57033		Ctrl vs. TNFa		0.02233	2.816	-2.794	0.05007	3	3	78.9	2.086
-0.0338583	2.39987	2.91316	4.36173	0.324077	2.4991	4.0265	4.57856	0.675687	2.6186	2.6161	4.54086		Ctrl vs. IL-1β＋TNFa		0.02233	4.335	-4.313	0.02047	3	3	297.9	2.565
													IL-1β vs. TNFa		2.373	2.816	-0.4427	0.0619	3	3	10.11	3.707
													IL-1β vs. IL-1β＋TNFa		2.373	4.335	-1.962	0.04176	3	3	66.43	2.993
													TNFa vs. IL-1β＋TNFa		2.816	4.335	-1.519	0.05311	3	3	40.45	2.584
													48h
													Ctrl vs. IL-1β		0.3013	2.496	-2.195	0.02265	3	3	137	2.958
													Ctrl vs. TNFa		0.3013	4.069	-3.768	0.0301	3	3	177	3.962
													Ctrl vs. IL-1β＋TNFa		0.3013	4.58	-4.279	0.02095	3	3	288.8	2.295
													IL-1β vs. TNFa		2.496	4.069	-1.573	0.02453	3	3	90.69	2.804
													IL-1β vs. IL-1β＋TNFa		2.496	4.58	-2.084	0.0116	3	3	254	3.072
													TNFa vs. IL-1β＋TNFa		4.069	4.58	-0.511	0.02297	3	3	31.46	2.243
													72h
													Ctrl vs. IL-1β		0.7243	2.651	-1.926	0.0337	3	3	80.84	3.186
													Ctrl vs. TNFa		0.7243	2.652	-1.928	0.03443	3	3	79.19	3.346
													Ctrl vs. IL-1β＋TNFa		0.7243	4.452	-3.728	0.1076	3	3	49.02	2.317
													IL-1β vs. TNFa		2.651	2.652	-0.001667	0.02473	3	3	0.09531	3.973
													IL-1β vs. IL-1β＋TNFa		2.651	4.452	-1.802	0.1049	3	3	24.3	2.105
													TNFa vs. IL-1β＋TNFa		2.652	4.452	-1.8	0.1051	3	3	24.22	2.123
Ddx5
24hCtrl	24hIL-1β	24hTNFa	24hIL-1β+TNFa	48hCtrl	48hIL-1β	48hTNFa	48hIL-1β+TNFa	72hCtrl	72hIL-1β	72hTNFa	72hIL-1β+TNFa		Tukey's multiple comparisons test	Mean Diff.	95.00% CI of diff.	Significant?	Summary	Adjusted P Value
16.3447	14.7631	13.9608	14.7471	16.16	17.0297	15.4611	14.9678	16.9285	16.2024	16.254	16.8306
16.075	15.0101	13.6041	14.8739	16.2177	17.0777	15.4156	15.155	16.8407	16.2272	16.2024	16.8349		24h
16.004	15.0252	13.2318	14.8361	16.1598	17.0075	15.426	15.0728	16.8437	16.2356	16.2272	16.9539		Ctrl vs. IL-1β	0.522	-0.08206 to 1.126	No	ns	0.066
19.3139	19.2759	18.8468	19.1164	18.7218	20.8721	19.3413	19.4718	19.4144	19.5488	20.2731	20.9154		Ctrl vs. TNFa	0.758	0.5743 to 0.9417	Yes	**	0.0022
19.1601	18.8779	18.5585	18.9847	18.7473	20.917	19.278	19.552	19.3896	19.6007	20.4899	21.0877		Ctrl vs. IL-1β＋TNFa	0.5673	0.2415 to 0.8932	Yes	*	0.0171
19.0836	19.0408	18.729	19.1226	18.5801	20.8768	19.2942	19.6854	19.5776	19.6971	20.5367	21.2444		IL-1β vs. TNFa	0.236	-0.3005 to 0.7725	No	ns	0.2192
													IL-1β vs. IL-1β＋TNFa	0.04533	-0.2434 to 0.3340	No	ns	0.7303
2.96923	4.5128	4.88606	4.36932	2.5618	3.84242	3.88024	4.50396	2.48585	3.34647	4.01909	4.08477		TNFa vs. IL-1β＋TNFa	-0.1907	-0.4418 to 0.06048	No	ns	0.0841
3.08515	3.86784	4.9544	4.11084	2.52963	3.83927	3.86243	4.39695	2.5489	3.37345	4.28747	4.25283
3.07963	4.0156	5.49717	4.28648	2.42028	3.86927	3.86819	4.61255	2.73398	3.46155	4.30945	4.29049		48h
3.04467	3.04467	3.04467	3.04467	3.04467	3.04467	3.04467	3.04467	3.04467	3.04467	3.04467	3.04467		Ctrl vs. IL-1β	0.884	0.5566 to 1.211	Yes	**	0.0074
-0.0754372	1.46813	1.84139	1.32465	-0.482873	0.79775	0.835572	1.45929	-0.558816	0.301797	0.974424	1.0401		Ctrl vs. TNFa	0.8923	0.5951 to 1.190	Yes	**	0.0059
0.0404781	0.823169	1.90973	1.06617	-0.515043	0.794598	0.817759	1.35228	-0.495773	0.328775	1.2428	1.20816		Ctrl vs. IL-1β＋TNFa	1.092	0.7005 to 1.484	Yes	**	0.0069
0.0349591	0.970926	2.4525	1.24181	-0.624387	0.8246	0.823519	1.56788	-0.310685	0.416881	1.26478	1.24582		IL-1β vs. TNFa	0.008333	-0.02222 to 0.03889	No	ns	0.4361
1.05368	0.361451	0.279053	0.399247	1.39752	0.575245	0.560361	0.363672	1.47306	0.811241	0.508943	0.486294		IL-1β vs. IL-1β＋TNFa	0.208	0.1214 to 0.2946	Yes	**	0.0092
0.972333	0.565199	0.266143	0.477585	1.42904	0.576504	0.567322	0.391673	1.41008	0.796212	0.422552	0.432819		TNFa vs. IL-1β＋TNFa	0.1997	0.09290 to 0.3064	Yes	*	0.0148
0.976059	0.510179	0.182694	0.422842	1.54156	0.564639	0.565062	0.337303	1.2403	0.749042	0.416164	0.421668
1.00069	0.478943	0.24263	0.433225	1.45604	0.572129	0.564248	0.364216	1.37448	0.785498	0.44922	0.446927		72h
0.0459281	0.105404	0.0523058	0.0401875	0.0757174	0.00651736	0.00355136	0.0271891	0.120396	0.0324542	0.0518206	0.0345459		Ctrl vs. IL-1β	0.589	0.2362 to 0.9418	Yes	*	0.0185
													Ctrl vs. TNFa	0.925	0.5721 to 1.278	Yes	**	0.0078
													Ctrl vs. IL-1β＋TNFa	0.9273	0.5480 to 1.307	Yes	**	0.0089
													IL-1β vs. TNFa	0.336	0.1936 to 0.4784	Yes	**	0.0096
													IL-1β vs. IL-1β＋TNFa	0.3383	0.2528 to 0.4239	Yes	**	0.0026
													TNFa vs. IL-1β＋TNFa	0.002333	-0.06971 to 0.07438	No	ns	0.9948
													Test details	Mean 1	Mean 2	Mean Diff.	SE of diff.	N1	N2	q	DF
													24h
													Ctrl vs. IL-1β	1.001	0.4787	0.522	0.08718	3	3	8.468	2
													Ctrl vs. TNFa	1.001	0.2427	0.758	0.02651	3	3	40.43	2
													Ctrl vs. IL-1β＋TNFa	1.001	0.4333	0.5673	0.04703	3	3	17.06	2
													IL-1β vs. TNFa	0.4787	0.2427	0.236	0.07742	3	3	4.311	2
													IL-1β vs. IL-1β＋TNFa	0.4787	0.4333	0.04533	0.04167	3	3	1.539	2
													TNFa vs. IL-1β＋TNFa	0.2427	0.4333	-0.1907	0.03625	3	3	7.439	2
													48h
													Ctrl vs. IL-1β	1.456	0.5723	0.884	0.04725	3	3	26.46	2
													Ctrl vs. TNFa	1.456	0.564	0.8923	0.0429	3	3	29.42	2
													Ctrl vs. IL-1β＋TNFa	1.456	0.3643	1.092	0.05651	3	3	27.33	2
													IL-1β vs. TNFa	0.5723	0.564	0.008333	0.00441	3	3	2.673	2
													IL-1β vs. IL-1β＋TNFa	0.5723	0.3643	0.208	0.0125	3	3	23.53	2
													TNFa vs. IL-1β＋TNFa	0.564	0.3643	0.1997	0.01541	3	3	18.32	2
													72h
													Ctrl vs. IL-1β	1.374	0.7853	0.589	0.05092	3	3	16.36	2
													Ctrl vs. TNFa	1.374	0.4493	0.925	0.05093	3	3	25.68	2
													Ctrl vs. IL-1β＋TNFa	1.374	0.447	0.9273	0.05474	3	3	23.96	2
													IL-1β vs. TNFa	0.7853	0.4493	0.336	0.02055	3	3	23.12	2
													IL-1β vs. IL-1β＋TNFa	0.7853	0.447	0.3383	0.01235	3	3	38.75	2
													TNFa vs. IL-1β＋TNFa	0.4493	0.447	0.002333	0.0104	3	3	0.3174	2

## Sheet: ED7c
Relative DDX5 protein level	Vehicle	IL-1β	TNF-α	IL-1β combine with TNF-α		Friedman test
	36.0787	32.1796	19.2054	29.0042		P value	0.0329
	86.0679	65.1462	46.3457	39.7398		Exact or approximate P value?	Exact
	51.5759	58.8175	48.6765	40.3274		P value summary	*
	33.0685	24.6953	25.9708	18.4064		Are means signif. different? (P < 0.05)	Yes
	51.6978					Number of groups	4
	69.7878	62.2457	89.6474	56.1035		Friedman statistic	8.1
	166.483	126.014	89.6474	76.8696
	99.7643	113.772	94.156	78.0061		Data summary
	63.9651	47.7685	50.2358	26.3748		Number of treatments (columns)	4
	100	100.677	80.9216	59.3385		Number of subjects (rows)	4
						Number of families	1
						Number of comparisons per family	6
						Alpha	0.05
						Dunn's multiple comparisons test	Rank sum diff.	Significant?	Summary	Adjusted P Value
						Vehicle vs. IL-1β	3	No	ns	>0.9999	A-B
						Vehicle vs. TNF-α	3	No	ns	>0.9999	A-C
						Vehicle vs. IL-1β combine with TNF-α	10	Yes	*	0.037	A-D
						IL-1β vs. TNF-α	0	No	ns	>0.9999	B-C
						IL-1β vs. IL-1β combine with TNF-α	7	No	ns	0.3314	B-D
						TNF-α vs. IL-1β combine with TNF-α	7	No	ns	0.3314	C-D
						Test details	Rank sum 1	Rank sum 2	Rank sum diff.	n1	n2
						Vehicle vs. IL-1β	14	11	3	4	4
						Vehicle vs. TNF-α	14	11	3	4	4
						Vehicle vs. IL-1β combine with TNF-α	14	4	10	4	4
						IL-1β vs. TNF-α	11	11	0	4	4
						IL-1β vs. IL-1β combine with TNF-α	11	4	7	4	4
						TNF-α vs. IL-1β combine with TNF-α	11	4	7	4	4
