# Supplementary material for: DDX5 inhibits hyaline cartilage fibrosis and degradation in osteoarthritis via alternative splicing and G-quadruplex unwinding
Source: Nat Aging. 2024 May 17;4(5):664–80. doi: 10.1038/s43587-024-00624-0 (PMC11108786; doi:10.1038/s43587-024-00624-0)
Supplement: Supplementary file 24 — Unprocessed images, statistical source data. [file 43587_2024_624_MOESM24_ESM.xlsx]

## Sheet: ED7d
	1M	Ddx5fl/fl	Ddx5chon-/-
		13.38	9.1
		12.34	8.97
		11.25	7.01
		11.42
		Unpaired t test
		P value	0.0058
		P value summary	**
		Significantly different (P < 0.05)?	Yes
		One- or two-tailed P value?	Two-tailed
		t, df	t=4.614, df=5

## Sheet: ED7e
			Ddx5fl/fl			Ddx5chon-/-
	Tibia	1.311	1.372	1.395	1.156	0.829	0.924	0.741
	Femur	1.724	1.663	1.796	1.741	1.069	1.205	1.234
	Tail	6.42	6.161	5.615	5.885	4.909	4.956	3.904
	Tibia				Femur				Tail
	Unpaired t test				Unpaired t test				Unpaired t test
	P value	0.0016			P value	0.0001			P value	0.0098
	P value summary	**			P value summary	***			P value summary	**
	Significantly different (P < 0.05)?	Yes			Significantly different (P < 0.05)?	Yes			Significantly different (P < 0.05)?	Yes
	One- or two-tailed P value?	Two-tailed			One- or two-tailed P value?	Two-tailed			One- or two-tailed P value?	Two-tailed
	t, df	t=6.154, df=5			t, df	t=10.50, df=5			t, df	t=4.052, df=5
	F test to compare variances				F test to compare variances				F test to compare variances
	F, DFn, Dfd	1.384, 3, 2			F, DFn, Dfd	2.587, 2, 3			F, DFn, Dfd	2.926, 2, 3
	P value	0.8911			P value	0.4446			P value	0.3946
	P value summary	ns			P value summary	ns			P value summary	ns
	Significantly different (P < 0.05)?	No			Significantly different (P < 0.05)?	No			Significantly different (P < 0.05)?	No
	Data analyzed				Data analyzed				Data analyzed
	Sample size, column A	4			Sample size, column A	4			Sample size, column A	4
	Sample size, column B	3			Sample size, column B	3			Sample size, column B	3
